# Supplementary material for: Inter-tissue coexpression network analysis reveals DPP4 as an important gene in heart to blood communication
Source: Genome Med. 2016 Feb 9;8:15. doi: 10.1186/s13073-016-0268-1 (PMC4746932; doi:10.1186/s13073-016-0268-1)
Supplement: Additional file 3: Table S2. — Significant scores based on permutation tests. a Estimated FDRs of inter-tissue connection for each tissue pair. b Empirical p value for significant gene-to-module interactions in each tissue pair. (XLSX 129 kb) [file 13073_2016_268_MOESM3_ESM.xlsx]

## Sheet: Table S2A
Table S2A Estimated false discover rates (FDRs) of inter-tissue connctions
TissuePair	FDR
Lung.Thyroid	0.00217773
Lung.Artery_Tibial	0.0022176
Lung.Adipose_Subcutaneous	0.00300883
Lung.Muscle_Skeletal	0.00208458
Lung.Heart_Left_Ventricle	0.002413
Lung.Whole_Blood	0.00207753
Lung.Nerve_Tibial	0.00262352
Lung.Skin_Sun_Exposed_Lower_leg	0.422807
Thyroid.Artery_Tibial	0.00108815
Thyroid.Adipose_Subcutaneous	0.0022628
Thyroid.Muscle_Skeletal	0.00165057
Thyroid.Heart_Left_Ventricle	0.00163746
Thyroid.Whole_Blood	0.00240147
Thyroid.Nerve_Tibial	0.00231069
Thyroid.Skin_Sun_Exposed_Lower_leg	0.00368216
Artery_Tibial.Adipose_Subcutaneous	0.0022171
Artery_Tibial.Muscle_Skeletal	0.00109923
Artery_Tibial.Heart_Left_Ventricle	0.00195765
Artery_Tibial.Whole_Blood	0.00207879
Artery_Tibial.Nerve_Tibial	0.00167451
Artery_Tibial.Skin_Sun_Exposed_Lower_leg	0.00287806
Adipose_Subcutaneous.Muscle_Skeletal	0.00249744
Adipose_Subcutaneous.Heart_Left_Ventricle	0.00323069
Adipose_Subcutaneous.Whole_Blood	0.00288811
Adipose_Subcutaneous.Nerve_Tibial	0.00204752
Adipose_Subcutaneous.Skin_Sun_Exposed_Lower_leg	0.00306077
Muscle_Skeletal.Heart_Left_Ventricle	0.00260983
Muscle_Skeletal.Whole_Blood	0.000739113
Muscle_Skeletal.Nerve_Tibial	0.00207771
Muscle_Skeletal.Skin_Sun_Exposed_Lower_leg	0.00264536
Heart_Left_Ventricle.Whole_Blood	0.00280663
Heart_Left_Ventricle.Nerve_Tibial	0.002524
Heart_Left_Ventricle.Skin_Sun_Exposed_Lower_leg	0.00355341
Whole_Blood.Nerve_Tibial	0.00251372
Whole_Blood.Skin_Sun_Exposed_Lower_leg	0.0029089
Nerve_Tibial.Skin_Sun_Exposed_Lower_leg	0.00285372

## Sheet: Table_S2B
Table S2B: emparical p-value of observing a module of size m in a tissue pair
Tissue-pair	m=3	m=4	m=5	m=6	m=7	m=8	m=9	m=10	m=11	m=12	m=13	m=14	m=15	m=16	m=17	m=18	m=19	m=20	m=21	m=22	m=23	m=24	m=25	m=26	m=27	m=28	m=29	m=30	m=31	m=32	m=33	m=34	m=35	m=36	m=37	m=38	m=39	m=40	m=41	m=42	m=43	m=44	m=45	m=46	m=47	m=48	m=49	m=50	m=51
Lung.Thyroid	0.00586417	0.000543553	4.03041e-05	2.49033e-06	1.31886e-07	6.11129e-09	2.51706e-10	9.32996e-12	3.1438e-13	9.71008e-15	2.76828e-16	7.32815e-18	1.8105e-19	4.19328e-21	9.14033e-23	1.88161e-24	3.66941e-26	6.7978e-28	1.19932e-29	2.01965e-31	3.25309e-33	5.02128e-35	7.44022e-37	1.06e-38	1.45417e-40	1.92359e-42	2.4567e-44	3.03285e-46	3.62318e-48	4.19298e-50	4.70515e-52	5.12437e-54	5.42126e-56	5.57579e-58	5.57951e-60	5.43607e-62	5.16029e-64	4.77585e-66	4.31205e-68	3.80044e-70	3.2715e-72	2.75205e-74	2.26354e-76	1.82119e-78	1.43405e-80	1.10564e-82	8.35004e-85	6.17975e-87	4.48368e-89
Thyroid.Lung	0.00364586	0.000282647	1.7529e-05	9.05872e-07	4.01243e-08	1.55502e-09	5.35658e-11	1.66059e-12	4.67972e-14	1.20884e-15	2.88226e-17	6.38102e-19	1.31845e-20	2.55379e-22	4.65539e-24	8.01459e-26	1.30709e-27	2.02502e-29	2.98773e-31	4.20755e-33	5.66748e-35	7.31552e-37	9.06463e-39	1.07994e-40	1.2389e-42	1.37043e-44	1.46358e-46	1.51088e-48	1.50932e-50	1.46057e-52	1.3705e-54	1.24809e-56	1.10409e-58	9.49523e-61	7.94485e-63	6.47235e-65	5.1373e-67	3.97549e-69	3.00124e-71	2.21169e-73	1.59186e-75	1.11964e-77	7.6997e-80	5.17965e-82	3.41008e-84	2.19818e-86	1.38799e-88	8.5884e-91	5.20975e-93
Lung.Artery_Tibial	0.00366635	0.000284831	1.77015e-05	9.16707e-07	4.06897e-08	1.58025e-09	5.455e-11	1.69467e-12	4.78589e-14	1.23889e-15	2.96018e-17	6.56749e-19	1.35987e-20	2.63964e-22	4.82219e-24	8.31955e-26	1.35973e-27	2.11111e-29	3.12146e-31	4.40536e-33	5.94675e-35	7.69261e-37	9.55254e-39	1.14054e-40	1.31127e-42	1.45364e-44	1.55583e-46	1.60962e-48	1.61148e-50	1.56285e-52	1.46969e-54	1.34137e-56	1.18922e-58	1.02499e-60	8.59526e-63	7.01771e-65	5.58252e-67	4.32962e-69	3.27586e-71	2.41944e-73	1.74527e-75	1.23029e-77	8.47956e-80	5.71706e-82	3.77234e-84	2.43717e-86	1.54236e-88	9.56513e-91	5.81535e-93
Artery_Tibial.Lung	0.00332968	0.000249592	1.49667e-05	7.47862e-07	3.20293e-08	1.20022e-09	3.99761e-11	1.19829e-12	3.2652e-14	8.15543e-16	1.88019e-17	4.02486e-19	8.04108e-21	1.50601e-22	2.65457e-24	4.41889e-26	6.96836e-28	1.04388e-29	1.48923e-31	2.0279e-33	2.64122e-35	3.29654e-37	3.94969e-39	4.55002e-41	5.04721e-43	5.39852e-45	5.57489e-47	5.56486e-49	5.37539e-51	5.02987e-53	4.56371e-55	4.01877e-57	3.43762e-59	2.85869e-61	2.3129e-63	1.82198e-65	1.39839e-67	1.04639e-69	7.63865e-72	5.44318e-74	3.78833e-76	2.57655e-78	1.71336e-80	1.11453e-82	7.09532e-85	4.42272e-87	2.70041e-89	1.61576e-91	9.47765e-94
Lung.Adipose_Subcutaneous	0.00188632	0.000114823	5.5913e-06	2.26881e-07	7.89076e-09	2.40121e-10	6.49488e-12	1.58102e-13	3.49858e-15	7.09643e-17	1.32864e-18	2.3098e-20	3.74766e-22	5.70032e-24	8.16002e-26	1.10317e-27	1.41284e-29	1.7189e-31	1.9916e-33	2.20257e-35	2.3299e-37	2.36179e-39	2.29827e-41	2.15034e-43	1.93734e-45	1.68304e-47	1.41164e-49	1.14449e-51	8.97927e-54	6.8244e-56	5.02929e-58	3.59721e-60	2.4993e-62	1.68818e-64	1.10943e-66	7.09879e-69	4.42557e-71	2.68992e-73	1.59503e-75	9.23243e-78	5.21945e-80	2.88358e-82	1.55762e-84	8.23054e-87	4.25635e-89	2.15518e-91	1.06895e-93	5.19568e-96	2.47575e-98
Adipose_Subcutaneous.Lung	0.0017155	0.000100895	4.74699e-06	1.86109e-07	6.25392e-09	1.83877e-10	4.80541e-12	1.13021e-13	2.41643e-15	4.73569e-17	8.56667e-19	1.43892e-20	2.2557e-22	3.31496e-24	4.58488e-26	5.98874e-28	7.41043e-30	8.71077e-32	9.75129e-34	1.04195e-35	1.06489e-37	1.04295e-39	9.80561e-42	8.86409e-44	7.71586e-46	6.47623e-48	5.24809e-50	4.11092e-52	3.11614e-54	2.28818e-56	1.62922e-58	1.12586e-60	7.5576e-63	4.93207e-65	3.13154e-67	1.93591e-69	1.16604e-71	6.84743e-74	3.92283e-76	2.19375e-78	1.19823e-80	6.39568e-83	3.33777e-85	1.70397e-87	8.51352e-90	4.16481e-92	1.99575e-94	9.37189e-97	4.31448e-99
Lung.Muscle_Skeletal	0.000802673	3.59703e-05	1.28948e-06	3.8519e-08	9.86197e-10	2.2092e-11	4.39872e-13	7.88198e-15	1.28388e-16	1.9169e-18	2.64172e-20	3.38036e-22	4.03691e-24	4.5194e-26	4.76166e-28	4.73789e-30	4.46586e-32	3.99873e-34	3.40976e-36	2.77521e-38	2.16042e-40	1.61164e-42	1.15411e-44	7.94627e-47	5.26822e-49	3.36778e-51	2.07854e-53	1.24e-55	7.15848e-58	4.00318e-60	2.17069e-62	1.14235e-64	5.83966e-67	2.90211e-69	1.40319e-71	6.60555e-74	3.02967e-76	1.35475e-78	5.90981e-81	2.5165e-83	1.04658e-85	4.25345e-88	1.69014e-90	6.5695e-93	2.49905e-95	9.30785e-98	3.3958e-100	1.21405e-102	4.25502e-105
Muscle_Skeletal.Lung	0.000973377	4.67137e-05	1.79338e-06	5.73714e-08	1.57307e-09	3.77383e-11	8.04714e-13	1.54425e-14	2.69388e-16	4.30749e-18	6.35748e-20	8.71236e-22	1.11429e-23	1.33601e-25	1.50753e-27	1.60648e-29	1.62173e-31	1.55519e-33	1.42027e-35	1.23804e-37	1.0322e-39	8.24687e-42	6.32499e-44	4.66416e-46	3.31185e-48	2.26752e-50	1.49888e-52	9.57709e-55	5.92156e-57	3.54672e-59	2.05981e-61	1.16102e-63	6.35681e-66	3.3836e-68	1.75225e-70	8.83497e-73	4.3402e-75	2.07871e-77	9.71249e-80	4.42973e-82	1.97324e-84	8.58963e-87	3.65582e-89	1.52203e-91	6.20155e-94	2.47405e-96	9.66801e-99	3.70226e-101	1.38987e-103
Lung.Heart_Left_Ventricle	0.006683	0.000651135	5.07505e-05	3.29616e-06	1.83488e-07	8.9371e-09	3.86912e-10	1.50747e-11	5.33917e-13	1.73336e-14	5.19424e-16	1.44527e-17	3.75314e-19	9.13671e-21	2.09332e-22	4.52937e-24	9.28408e-26	1.80777e-27	3.35225e-29	5.93345e-31	1.00451e-32	1.62965e-34	2.53796e-36	3.80035e-38	5.47963e-40	7.61841e-42	1.02263e-43	1.32686e-45	1.666e-47	2.02635e-49	2.38984e-51	2.73551e-53	3.04158e-55	3.28779e-57	3.45772e-59	3.54058e-61	3.53229e-63	3.43576e-65	3.26021e-67	3.01982e-69	2.73198e-71	2.4153e-73	2.08777e-75	1.76534e-77	1.46088e-79	1.18369e-81	9.39472e-84	7.30696e-86	5.57145e-88
Heart_Left_Ventricle.Lung	0.0089691	0.000979131	8.55075e-05	6.22256e-06	3.88122e-07	2.11815e-08	1.02749e-09	4.48559e-11	1.78013e-12	6.47555e-14	2.17431e-15	6.77898e-17	1.97254e-18	5.3807e-20	1.38136e-21	3.34912e-23	7.69231e-25	1.67837e-26	3.48748e-28	6.91695e-30	1.31218e-31	2.38545e-33	4.16295e-35	6.98522e-37	1.12863e-38	1.75836e-40	2.64489e-42	3.84562e-44	5.41085e-46	7.37495e-48	9.74698e-50	1.25025e-51	1.55783e-53	1.88706e-55	2.22401e-57	2.55204e-59	2.85324e-61	3.11012e-63	3.30729e-65	3.43308e-67	3.48064e-69	3.44851e-71	3.34061e-73	3.1656e-75	2.93582e-77	2.66588e-79	2.37125e-81	2.06692e-83	1.76625e-85
Lung.Whole_Blood	0.000271074	8.30052e-06	2.03318e-07	4.14983e-09	7.25942e-11	1.11108e-12	1.51147e-14	1.85039e-16	2.05919e-18	2.10041e-20	1.97749e-22	1.72864e-24	1.41025e-26	1.0785e-28	7.76217e-31	5.27576e-33	3.3968e-35	2.07751e-37	1.21001e-39	6.72663e-42	3.57655e-44	1.82227e-46	8.9124e-49	4.19091e-51	1.89756e-53	8.28423e-56	3.49167e-58	1.42251e-60	5.6079e-63	2.14152e-65	7.92944e-68	2.84946e-70	9.94622e-73	3.37507e-75	1.11422e-77	3.58133e-80	1.1215e-82	3.4239e-85	1.01973e-87	2.96447e-90	8.41693e-93	2.33529e-95	6.33477e-98	1.68089e-100	4.3649e-103	1.10976e-105	2.7637e-108	6.74441e-111	1.61347e-113
Whole_Blood.Lung	0.000718757	3.09747e-05	1.06782e-06	3.06748e-08	7.55252e-10	1.62699e-11	3.11531e-13	5.36826e-15	8.40907e-17	1.20739e-18	1.60015e-20	1.96908e-22	2.2614e-24	2.43465e-26	2.46684e-28	2.36047e-30	2.13967e-32	1.84244e-34	1.51087e-36	1.18258e-38	8.85327e-41	6.35137e-43	4.37399e-45	2.8962e-47	1.84656e-49	1.13522e-51	6.73795e-54	3.86571e-56	2.14617e-58	1.15421e-60	6.01889e-63	3.04619e-65	1.49756e-67	7.15731e-70	3.32806e-72	1.5067e-74	6.64589e-77	2.85798e-79	1.19899e-81	4.91002e-84	1.96383e-86	7.67567e-89	2.93321e-91	1.09647e-93	4.01133e-96	1.43684e-98	5.04138e-101	1.73337e-103	5.8426e-106
Lung.Nerve_Tibial	0.00572667	0.000526045	3.86559e-05	2.36706e-06	1.24233e-07	5.70504e-09	2.32867e-10	8.55427e-12	2.85659e-13	8.74391e-15	2.4705e-16	6.48127e-18	1.58692e-19	3.64254e-21	7.86878e-23	1.60535e-24	3.10264e-26	5.69639e-28	9.96004e-30	1.66227e-31	2.6535e-33	4.05916e-35	5.96083e-37	8.4164e-39	1.14429e-40	1.50016e-42	1.8988e-44	2.32317e-46	2.75058e-48	3.15472e-50	3.50846e-52	3.78695e-54	3.97059e-56	4.04734e-58	4.0139e-60	3.87583e-62	3.64639e-64	3.34464e-66	2.99291e-68	2.6143e-70	2.23039e-72	1.85953e-74	1.51582e-76	1.20873e-78	9.43313e-81	7.20808e-83	5.39524e-85	3.9574e-87	2.84572e-89
Nerve_Tibial.Lung	0.0048232	0.000415196	2.85918e-05	1.64071e-06	8.06965e-08	3.4727e-09	1.32834e-10	4.57271e-12	1.43096e-13	4.10463e-15	1.08677e-16	2.67178e-18	6.13029e-20	1.3186e-21	2.6693e-23	5.10317e-25	9.24235e-27	1.59012e-28	2.60537e-30	4.07461e-32	6.09507e-34	8.73714e-36	1.2023e-37	1.59076e-39	2.02668e-41	2.48974e-43	2.953e-45	3.38557e-47	3.75613e-49	4.03684e-51	4.20689e-53	4.25496e-55	4.18045e-57	3.99297e-59	3.71067e-61	3.35743e-63	2.9598e-65	2.54392e-67	2.13305e-69	1.74589e-71	1.3957e-73	1.09035e-75	8.32836e-78	6.22286e-80	4.55052e-82	3.25815e-84	2.2851e-86	1.57054e-88	1.05821e-90
Lung.Skin_Sun_Exposed_Lower_leg	7.76322e-06	7.06777e-08	5.14747e-10	3.12397e-12	1.625e-14	7.39591e-17	2.99197e-19	1.0893e-21	3.60519e-24	1.09371e-26	3.06262e-29	7.96311e-32	1.93237e-34	4.39594e-37	9.41164e-40	1.90299e-42	3.6451e-45	6.63266e-48	1.14936e-50	1.90111e-53	3.00768e-56	4.5599e-59	6.63638e-62	9.28658e-65	1.25133e-67	1.62583e-70	2.03948e-73	2.473e-76	2.90181e-79	3.29843e-82	3.63549e-85	3.88898e-88	4.04112e-91	4.08238e-94	4.01244e-97	3.83976e-100	3.58013e-103	3.25448e-106	2.88616e-109	2.49849e-112	2.11249e-115	1.74547e-118	1.4101e-121	1.11435e-124	8.61865e-128	6.52669e-131	4.84144e-134	3.51935e-137	2.50803e-140
Skin_Sun_Exposed_Lower_leg.Lung	6.80675e-06	5.9281e-08	4.13012e-10	2.39778e-12	1.19313e-14	5.19468e-17	2.01028e-19	7.00128e-22	2.2166e-24	6.43263e-27	1.7231e-29	4.28574e-32	9.94857e-35	2.16495e-37	4.4339e-40	8.57593e-43	1.57136e-45	2.73512e-48	4.53387e-51	7.17361e-54	1.08563e-56	1.57444e-59	2.19189e-62	2.93401e-65	3.78176e-68	4.70016e-71	5.63992e-74	6.5417e-77	7.34258e-80	7.98361e-83	8.41718e-86	8.61291e-89	8.56101e-92	8.27269e-95	7.77768e-98	7.11954e-101	6.34971e-104	5.5213e-107	4.68367e-110	3.87834e-113	3.13666e-116	2.47905e-119	1.91569e-122	1.44811e-125	1.07131e-128	7.76013e-132	5.50615e-135	3.82855e-138	2.60976e-141
Thyroid.Artery_Tibial	0.122712	0.0453317	0.0133964	0.00329895	0.000696299	0.000128589	2.11078e-05	3.1182e-06	4.18748e-07	5.15459e-08	5.85672e-09	6.1789e-10	6.08394e-11	5.61579e-12	4.87853e-13	4.00243e-14	3.11071e-15	2.29667e-16	1.61484e-17	1.08377e-18	6.95699e-20	4.2796e-21	2.52718e-22	1.43488e-23	7.84492e-25	4.13567e-26	2.10497e-27	1.03562e-28	4.93058e-30	2.27398e-31	1.01693e-32	4.41382e-34	1.86092e-35	7.62761e-37	3.0418e-38	1.18106e-39	4.46798e-41	1.64792e-42	5.92951e-44	2.08265e-45	7.14458e-47	2.39515e-48	7.85073e-50	2.51723e-51	7.89908e-53	2.42699e-54	7.30439e-56	2.15431e-57	6.22891e-59
Artery_Tibial.Thyroid	0.145743	0.0607234	0.0202395	0.00562139	0.00133821	0.000278738	5.16059e-05	8.59859e-06	1.3024e-06	1.80825e-07	2.31735e-08	2.75755e-09	3.0625e-10	3.18847e-11	3.12422e-12	2.89109e-13	2.53444e-14	2.11062e-15	1.67391e-16	1.26717e-17	9.17515e-19	6.36637e-20	4.24058e-21	2.71586e-22	1.67488e-23	9.95971e-25	5.71813e-26	3.17337e-27	1.70424e-28	8.86613e-30	4.47257e-31	2.18977e-32	1.04144e-33	4.81522e-35	2.16613e-36	9.4875e-38	4.04876e-39	1.68454e-40	6.8375e-42	2.70914e-43	1.04841e-44	3.96486e-46	1.46605e-47	5.30281e-49	1.87718e-50	6.5065e-52	2.2091e-53	7.35011e-55	2.39748e-56
Thyroid.Adipose_Subcutaneous	0.01245	0.00154694	0.000153762	1.27358e-05	9.04148e-07	5.61621e-08	3.10083e-09	1.54077e-10	6.95962e-12	2.88157e-13	1.10127e-14	3.908e-16	1.2943e-17	4.01856e-19	1.17425e-20	3.24047e-22	8.47144e-24	2.10384e-25	4.97579e-27	1.12329e-28	2.42547e-30	5.01882e-32	9.96921e-34	1.90401e-35	3.50163e-37	6.20953e-39	1.06314e-40	1.75947e-42	2.81783e-44	4.37162e-46	6.57642e-48	9.60181e-50	1.36179e-51	1.87766e-53	2.51887e-55	3.29e-57	4.18685e-59	5.19477e-61	6.28788e-63	7.42949e-65	8.57389e-67	9.66929e-69	1.06619e-70	1.15004e-72	1.21403e-74	1.25484e-76	1.2705e-78	1.26058e-80	1.22617e-82
Adipose_Subcutaneous.Thyroid	0.014759	0.00196376	0.000209023	1.85397e-05	1.40944e-06	9.37529e-08	5.54311e-09	2.9495e-10	1.4267e-11	6.32579e-13	2.58891e-14	9.83829e-16	3.48933e-17	1.16016e-18	3.63038e-20	1.07286e-21	3.00359e-23	7.98809e-25	2.02321e-26	4.89123e-28	1.13103e-29	2.50629e-31	5.33143e-33	1.09045e-34	2.14764e-36	4.07856e-38	7.47818e-40	1.3254e-41	2.2732e-43	3.77683e-45	6.08465e-47	9.51399e-49	1.44506e-50	2.13381e-52	3.06557e-54	4.28814e-56	5.84426e-58	7.76567e-60	1.00667e-61	1.27384e-63	1.57437e-65	1.90151e-67	2.2455e-69	2.59399e-71	2.93268e-73	3.24641e-75	3.52022e-77	3.74065e-79	3.8968e-81
Thyroid.Muscle_Skeletal	0.0134033	0.00171531	0.000175606	1.49806e-05	1.09534e-06	7.00732e-08	3.98454e-09	2.03903e-10	9.48531e-12	4.04452e-13	1.59183e-14	5.81723e-16	1.98403e-17	6.3435e-19	1.90878e-20	5.42418e-22	1.46019e-23	3.73406e-25	9.0937e-27	2.11384e-28	4.69975e-30	1.00131e-31	2.04791e-33	4.02714e-35	7.62546e-37	1.39225e-38	2.45417e-40	4.18161e-42	6.89476e-44	1.10124e-45	1.70552e-47	2.56354e-49	3.74294e-51	5.31282e-53	7.33694e-55	9.86503e-57	1.29234e-58	1.65057e-60	2.05658e-62	2.5013e-64	2.97128e-66	3.44916e-68	3.91469e-70	4.34623e-72	4.72242e-74	5.02398e-76	5.23543e-78	5.34636e-80	5.35229e-82
Muscle_Skeletal.Thyroid	0.0247026	0.00407118	0.000536747	5.89683e-05	5.55268e-06	4.57483e-07	3.35025e-08	2.20802e-09	1.32287e-10	7.26479e-12	3.68255e-13	1.73329e-14	7.61397e-16	3.13548e-17	1.2152e-18	4.44786e-20	1.54225e-21	5.07997e-23	1.59353e-24	4.77131e-26	1.36644e-27	3.7501e-29	9.87975e-31	2.50263e-32	6.10435e-34	1.43572e-35	3.26016e-37	7.15595e-39	1.51997e-40	3.12751e-42	6.2399e-44	1.20829e-45	2.27279e-47	4.15618e-49	7.39453e-51	1.28093e-52	2.16193e-54	3.55749e-56	5.71087e-58	8.94904e-60	1.36966e-61	2.04855e-63	2.99572e-65	4.28541e-67	5.99963e-69	8.22421e-71	1.10431e-72	1.45309e-74	1.87447e-76
Thyroid.Heart_Left_Ventricle	0.0391343	0.0078994	0.00127556	0.000171637	1.97949e-05	1.99749e-06	1.79162e-07	1.4462e-08	1.06121e-09	7.13783e-11	4.43149e-12	2.55465e-13	1.37445e-14	6.93234e-16	3.29066e-17	1.47518e-18	6.26476e-20	2.52737e-21	9.71017e-23	3.56092e-24	1.24903e-25	4.19838e-27	1.3547e-28	4.20292e-30	1.2556e-31	3.61691e-33	1.00592e-34	2.70427e-36	7.03521e-38	1.77295e-39	4.33244e-41	1.02751e-42	2.36717e-44	5.30176e-46	1.15529e-47	2.45112e-49	5.06684e-51	1.02116e-52	2.00775e-54	3.85338e-56	7.22328e-58	1.3232e-59	2.36993e-61	4.15224e-63	7.11985e-65	1.19535e-66	1.96584e-68	3.16816e-70	5.00551e-72
Heart_Left_Ventricle.Thyroid	0.0584354	0.014263	0.00278497	0.00045314	6.3195e-05	7.71126e-06	8.36373e-07	8.16397e-08	7.24427e-09	5.89228e-10	4.42379e-11	3.08394e-12	2.00649e-13	1.22384e-14	7.02537e-16	3.80867e-17	1.95605e-18	9.54325e-20	4.43412e-21	1.96652e-22	8.34199e-24	3.39111e-25	1.32333e-26	4.96532e-28	1.79399e-29	6.25004e-31	2.10228e-32	6.83531e-34	2.15065e-35	6.55509e-37	1.93735e-38	5.5572e-40	1.54846e-41	4.19462e-43	1.10553e-44	2.83695e-46	7.09311e-48	1.72906e-49	4.11192e-51	9.54547e-53	2.16429e-54	4.7955e-56	1.03891e-57	2.2017e-59	4.56652e-61	9.2737e-63	1.8448e-64	3.59631e-66	6.87304e-68
Thyroid.Whole_Blood	0.00204985	0.000128596	6.45344e-06	2.69863e-07	9.67207e-09	3.033e-10	8.45362e-12	2.12044e-13	4.83487e-15	1.01047e-16	1.94927e-18	3.49145e-20	5.8364e-22	9.14587e-24	1.3488e-25	1.87851e-27	2.47838e-29	3.10611e-31	3.7072e-33	4.22319e-35	4.60151e-37	4.80447e-39	4.8154e-41	4.64039e-43	4.30583e-45	3.85242e-47	3.32767e-49	2.77839e-51	2.24479e-53	1.75687e-55	1.33324e-57	9.81935e-60	7.02485e-62	4.8857e-64	3.30587e-66	2.17788e-68	1.39788e-70	8.74741e-73	5.33993e-75	3.18196e-77	1.85185e-79	1.05318e-81	5.85607e-84	3.18519e-86	1.69549e-88	8.8365e-91	4.51108e-93	2.25671e-95	1.10673e-97
Whole_Blood.Thyroid	0.00718202	0.000719375	5.76415e-05	3.84871e-06	2.20257e-07	1.10289e-08	4.90866e-10	1.96615e-11	7.15914e-13	2.38944e-14	7.36123e-16	2.10572e-17	5.62172e-19	1.40699e-20	3.31408e-22	7.37213e-24	1.55354e-25	3.10998e-27	5.92902e-29	1.07891e-30	1.87787e-32	3.13216e-34	5.01502e-36	7.72058e-38	1.1445e-39	1.63596e-41	2.2577e-43	3.01175e-45	3.88788e-47	4.86182e-49	5.89525e-51	6.93779e-53	7.93107e-55	8.81433e-57	9.53078e-59	1.00338e-60	1.02921e-62	1.02927e-64	1.00417e-66	9.56325e-69	8.89536e-71	8.08571e-73	7.18611e-75	6.24749e-77	5.31567e-79	4.42841e-81	3.6138e-83	2.88993e-85	2.26564e-87
Thyroid.Nerve_Tibial	0.0117312	0.00142348	0.000138177	1.1177e-05	7.74904e-07	4.70071e-08	2.53461e-09	1.22994e-10	5.42564e-12	2.19387e-13	8.18831e-15	2.83776e-16	9.17865e-18	2.78315e-19	7.94236e-21	2.14054e-22	5.46511e-24	1.32551e-25	3.06169e-27	6.75026e-29	1.4235e-30	2.87671e-32	5.58072e-34	1.04096e-35	1.8697e-37	3.23817e-39	5.41465e-41	8.7519e-43	1.36892e-44	2.07419e-46	3.04748e-48	4.34561e-50	6.01943e-52	8.10607e-54	1.06206e-55	1.35485e-57	1.68397e-59	2.04065e-61	2.41246e-63	2.78402e-65	3.13797e-67	3.4564e-69	3.72241e-71	3.9216e-73	4.04339e-75	4.08196e-77	4.03665e-79	3.91186e-81	3.71646e-83
Nerve_Tibial.Thyroid	0.0129356	0.00163208	0.00016473	1.3855e-05	9.98796e-07	6.3e-08	3.53213e-09	1.78221e-10	8.17474e-12	3.43704e-13	1.33388e-14	4.80675e-16	1.61661e-17	5.09702e-19	1.51246e-20	4.23848e-22	1.12523e-23	2.83778e-25	6.81574e-27	1.56253e-28	3.42628e-30	7.19977e-32	1.45235e-33	2.81691e-35	5.26102e-37	9.47452e-39	1.64736e-40	2.76874e-42	4.50318e-44	7.09501e-46	1.08394e-47	1.60724e-49	2.315e-51	3.24168e-53	4.41646e-55	5.85843e-57	7.57168e-59	9.54097e-61	1.17288e-62	1.40745e-64	1.6496e-66	1.8894e-68	2.1159e-70	2.31795e-72	2.48518e-74	2.60888e-76	2.68274e-78	2.70343e-80	2.67076e-82
Thyroid.Skin_Sun_Exposed_Lower_leg	0.00207681	0.000130915	6.60174e-06	2.77414e-07	9.99157e-09	3.14869e-10	8.81978e-12	2.22336e-13	5.09511e-15	1.07027e-16	2.07515e-18	3.736e-20	6.27746e-22	9.88816e-24	1.46589e-25	2.05232e-27	2.72202e-29	3.42961e-31	4.11521e-33	4.71323e-35	5.16325e-37	5.42035e-39	5.46243e-41	5.2929e-43	4.9385e-45	4.44308e-47	3.85937e-49	3.24048e-51	2.63296e-53	2.0724e-55	1.58169e-57	1.17163e-59	8.43043e-62	5.89738e-64	4.01376e-66	2.65978e-68	1.71728e-70	1.081e-72	6.63848e-75	3.97951e-77	2.32999e-79	1.33314e-81	7.45802e-84	4.08138e-86	2.18592e-88	1.14631e-90	5.88838e-93	2.96415e-95	1.46281e-97
Skin_Sun_Exposed_Lower_leg.Thyroid	0.00248823	0.000167549	9.02541e-06	4.05131e-07	1.5587e-08	5.2471e-10	1.57003e-11	4.2279e-13	1.03498e-14	2.32239e-16	4.81017e-18	9.25093e-20	1.66047e-21	2.79403e-23	4.42474e-25	6.61766e-27	9.37613e-29	1.26198e-30	1.61761e-32	1.97914e-34	2.3161e-36	2.59741e-38	2.79627e-40	2.89446e-42	2.88502e-44	2.77282e-46	2.57299e-48	2.30789e-50	2.00325e-52	1.68443e-54	1.37338e-56	1.08679e-58	8.35404e-61	6.24306e-63	4.53924e-65	3.21344e-67	2.21647e-69	1.49053e-71	9.77869e-74	6.26238e-76	3.91708e-78	2.39434e-80	1.43098e-82	8.36604e-85	4.78685e-87	2.68177e-89	1.47171e-91	7.91466e-94	4.17279e-96
Artery_Tibial.Adipose_Subcutaneous	0.00891344	0.000970696	8.45656e-05	6.1391e-06	3.8199e-07	2.07964e-08	1.00636e-09	4.38275e-11	1.73511e-12	6.29654e-14	2.1091e-15	6.55977e-17	1.90414e-18	5.18161e-20	1.32703e-21	3.20966e-23	7.35421e-25	1.60074e-26	3.31815e-28	6.56525e-30	1.24246e-31	2.25327e-33	3.92282e-35	6.56647e-37	1.05842e-38	1.64501e-40	2.46845e-42	3.58046e-44	5.02568e-46	6.83352e-48	9.00974e-50	1.15292e-51	1.4331e-53	1.73182e-55	2.03615e-57	2.33088e-59	2.59974e-61	2.82701e-63	2.99905e-65	3.10567e-67	3.14116e-69	3.10473e-71	3.0004e-73	2.83643e-75	2.62426e-77	2.37728e-79	2.10951e-81	1.83438e-83	1.5638e-85
Adipose_Subcutaneous.Artery_Tibial	0.00768279	0.000789792	6.49498e-05	4.45084e-06	2.61422e-07	1.34348e-08	6.13686e-10	2.52283e-11	9.42793e-13	3.22952e-14	1.02112e-15	2.99789e-17	8.2143e-19	2.10998e-20	5.10079e-22	1.16454e-23	2.51868e-25	5.17481e-27	1.01253e-28	1.89104e-30	3.37806e-32	5.78273e-34	9.50278e-36	1.50147e-37	2.2844e-39	3.35132e-41	4.74679e-43	6.49893e-45	8.61043e-47	1.1051e-48	1.37529e-50	1.66113e-52	1.94896e-54	2.22306e-56	2.46707e-58	2.66569e-60	2.80633e-62	2.8804e-64	2.8842e-66	2.81912e-68	2.6913e-70	2.51078e-72	2.29022e-74	2.04353e-76	1.78453e-78	1.52583e-80	1.27796e-82	1.0489e-84	8.43974e-87
Artery_Tibial.Muscle_Skeletal	0.0789513	0.0224958	0.00512751	0.000973877	0.000158537	2.25807e-05	2.85868e-06	3.25695e-07	3.37316e-08	3.2022e-09	2.8059e-10	2.28289e-11	1.73344e-12	1.23389e-13	8.26592e-15	5.22944e-16	3.13409e-17	1.78429e-18	9.67399e-20	5.00628e-21	2.47796e-22	1.17534e-23	5.35151e-25	2.34278e-26	9.87573e-28	4.01409e-29	1.57521e-30	5.97504e-32	2.19319e-33	7.79827e-35	2.68862e-36	8.99643e-38	2.92412e-39	9.23974e-41	2.84053e-42	8.50218e-44	2.47944e-45	7.04948e-47	1.95528e-48	5.29384e-50	1.39987e-51	3.61736e-53	9.13927e-55	2.25871e-56	5.46313e-58	1.29376e-59	3.00114e-61	6.82209e-63	1.52028e-64
Muscle_Skeletal.Artery_Tibial	0.0995536	0.0323065	0.00838668	0.0018142	0.000336366	5.45662e-05	7.86792e-06	1.02098e-06	1.20436e-07	1.30222e-08	1.29966e-09	1.20438e-10	1.04163e-11	8.44525e-13	6.44406e-14	4.64365e-15	3.16997e-16	2.05567e-17	1.26951e-18	7.48334e-20	4.21916e-21	2.27955e-22	1.18228e-23	5.89574e-25	2.83101e-26	1.31077e-27	5.85935e-29	2.53178e-30	1.05862e-31	4.28787e-33	1.68406e-34	6.41925e-36	2.37684e-37	8.55573e-39	2.99635e-40	1.0217e-41	3.39431e-43	1.09941e-44	3.47394e-46	1.07151e-47	3.22795e-49	9.5028e-51	2.73523e-52	7.70135e-54	2.12216e-55	5.7256e-57	1.51317e-58	3.91884e-60	9.94956e-62
Artery_Tibial.Heart_Left_Ventricle	0.0196482	0.00294019	0.000351966	3.51094e-05	3.00179e-06	2.24557e-07	1.49314e-08	8.93503e-10	4.86049e-11	2.42357e-12	1.11545e-13	4.76693e-15	1.90128e-16	7.10892e-18	2.50157e-19	8.31342e-21	2.61725e-22	7.82736e-24	2.22934e-25	6.06057e-27	1.57589e-28	3.92677e-30	9.39285e-32	2.16026e-33	4.78414e-35	1.02162e-36	2.10626e-38	4.19754e-40	8.09498e-42	1.51227e-43	2.73943e-45	4.81621e-47	8.22511e-49	1.3656e-50	2.20591e-52	3.46936e-54	5.31632e-56	7.9425e-58	1.1576e-59	1.64694e-61	2.28853e-63	3.10764e-65	4.12597e-67	5.35867e-69	6.81126e-71	8.47686e-73	1.0334e-74	1.23455e-76	1.44586e-78
Heart_Left_Ventricle.Artery_Tibial	0.0238952	0.00388272	0.000504701	5.46679e-05	5.07535e-06	4.12278e-07	2.97675e-08	1.93428e-09	1.14258e-10	6.18652e-12	3.09191e-13	1.43484e-14	6.2144e-16	2.52318e-17	9.64161e-19	3.47944e-20	1.18952e-21	3.86311e-23	1.1948e-24	3.52723e-26	9.95973e-28	2.69501e-29	7.00045e-31	1.7484e-32	4.20481e-34	9.75079e-36	2.18311e-37	4.72465e-39	9.89475e-41	2.0074e-42	3.94894e-44	7.53954e-46	1.3983e-47	2.52119e-49	4.42275e-51	7.55404e-53	1.25709e-54	2.03958e-56	3.2283e-58	4.98795e-60	7.5272e-62	1.11005e-63	1.60057e-65	2.25757e-67	3.11638e-69	4.2121e-71	5.57665e-73	7.2353e-75	9.20282e-77
Artery_Tibial.Whole_Blood	0.00172194	0.000101404	4.7769e-06	1.87509e-07	6.30834e-09	1.85688e-10	4.85806e-12	1.1438e-13	2.44801e-15	4.80231e-17	8.69544e-19	1.46189e-20	2.29371e-22	3.37364e-24	4.66978e-26	6.10429e-28	7.5589e-30	8.89142e-32	9.96001e-34	1.0649e-35	1.08898e-37	1.06712e-39	1.00379e-41	9.0783e-44	7.90571e-46	6.63817e-48	5.38122e-50	4.21654e-52	3.1971e-54	2.34819e-56	1.67229e-58	1.15582e-60	7.7597e-63	5.06444e-65	3.21576e-67	1.98801e-69	1.1974e-71	7.03118e-74	4.02772e-76	2.25212e-78	1.22989e-80	6.56336e-83	3.42445e-85	1.74773e-87	8.72938e-90	4.26889e-92	2.04483e-94	9.59819e-97	4.41659e-99
Whole_Blood.Artery_Tibial	0.00532746	0.000476137	3.40417e-05	2.02809e-06	1.0356e-07	4.62683e-09	1.83738e-10	6.56652e-12	2.13332e-13	6.35278e-15	1.74617e-16	4.4566e-18	1.06154e-19	2.37035e-21	4.98127e-23	9.88601e-25	1.85865e-26	3.31952e-28	5.646e-30	9.16602e-32	1.42329e-33	2.11786e-35	3.02518e-37	4.15478e-39	5.49456e-41	7.00648e-43	8.6259e-45	1.02651e-46	1.18211e-48	1.31869e-50	1.42639e-52	1.49744e-54	1.52703e-56	1.51386e-58	1.46018e-60	1.37126e-62	1.25467e-64	1.11923e-66	9.74014e-69	8.27412e-71	6.86494e-73	5.56601e-75	4.41234e-77	3.42157e-79	2.59669e-81	1.92951e-83	1.40442e-85	1.00173e-87	7.00457e-90
Artery_Tibial.Nerve_Tibial	0.0389616	0.00784876	0.00126485	0.000169855	1.95503e-05	1.96888e-06	1.76245e-07	1.41983e-08	1.0398e-09	6.98002e-11	4.32498e-12	2.48834e-13	1.33615e-14	6.72598e-16	3.18647e-17	1.42568e-18	6.04279e-20	2.43309e-21	9.32984e-23	3.41483e-24	1.19548e-25	4.01064e-27	1.29163e-28	3.99959e-30	1.19257e-31	3.42879e-33	9.51788e-35	2.55388e-36	6.63135e-38	1.66801e-39	4.06831e-41	9.63048e-43	2.2145e-44	4.95052e-46	1.07674e-47	2.28019e-49	4.70472e-51	9.4642e-53	1.85735e-54	3.55811e-56	6.65749e-58	1.2173e-59	2.17626e-61	3.80593e-63	6.51409e-65	1.09166e-66	1.79203e-68	2.88281e-70	4.5464e-72
Nerve_Tibial.Artery_Tibial	0.0331033	0.00619727	0.000928112	0.000115825	1.2389e-05	1.15948e-06	9.64531e-08	7.22095e-09	4.9143e-10	3.06565e-11	1.76524e-12	9.43799e-14	4.7095e-15	2.20304e-16	9.69894e-18	4.03258e-19	1.58834e-20	5.94303e-22	2.1177e-23	7.20279e-25	2.34322e-26	7.30504e-28	2.18618e-29	6.29067e-31	1.74301e-32	4.65682e-34	1.20122e-35	2.9951e-37	7.22673e-39	1.68914e-40	3.82832e-42	8.42107e-44	1.79936e-45	3.73781e-47	7.55437e-49	1.48655e-50	2.8501e-52	5.32755e-54	9.71522e-56	1.72939e-57	3.00675e-59	5.10857e-61	8.48637e-63	1.37905e-64	2.19322e-66	3.41524e-68	5.20939e-70	7.78683e-72	1.14108e-73
Artery_Tibial.Skin_Sun_Exposed_Lower_leg	0.00551081	0.000498888	3.61296e-05	2.18034e-06	1.12777e-07	5.10397e-09	2.05317e-10	7.43305e-12	2.44623e-13	7.37943e-15	2.05479e-16	5.31264e-18	1.28195e-19	2.89993e-21	6.17385e-23	1.24132e-24	2.36435e-26	4.27806e-28	7.37181e-30	1.2125e-31	1.9075e-33	2.87572e-35	4.16181e-37	5.79118e-39	7.75967e-41	1.00255e-42	1.25059e-44	1.50793e-46	1.7595e-48	1.9888e-50	2.17977e-52	2.31872e-54	2.39595e-56	2.40689e-58	2.35244e-60	2.23862e-62	2.07559e-64	1.87626e-66	1.65463e-68	1.42438e-70	1.19761e-72	9.84012e-75	7.90513e-77	6.21233e-79	4.77796e-81	3.59807e-83	2.65414e-85	1.91861e-87	1.35966e-89
Skin_Sun_Exposed_Lower_leg.Artery_Tibial	0.00499259	0.000435406	3.03763e-05	1.76594e-06	8.79934e-08	3.83632e-09	1.48665e-10	5.18474e-12	1.64374e-13	4.77676e-15	1.28131e-16	3.19132e-18	7.4183e-20	1.61656e-21	3.31538e-23	6.42142e-25	1.17823e-26	2.05369e-28	3.40903e-30	5.40139e-32	8.18571e-34	1.18879e-35	1.65733e-37	2.22156e-39	2.86748e-41	3.56885e-43	4.28844e-45	4.98114e-47	5.59884e-49	6.09624e-51	6.4364e-53	6.59539e-55	6.56494e-57	6.35284e-59	5.98119e-61	5.48285e-63	4.89696e-65	4.26415e-67	3.6224e-69	3.00384e-71	2.43287e-73	1.92557e-75	1.49012e-77	1.12802e-79	8.35713e-82	6.06226e-84	4.30763e-86	2.99951e-88	2.0476e-90
Adipose_Subcutaneous.Muscle_Skeletal	0.0044432	0.000370862	2.47625e-05	1.37776e-06	6.57024e-08	2.74141e-09	1.0167e-10	3.39335e-12	1.02956e-13	2.86325e-15	7.34995e-17	1.75186e-18	3.897e-20	8.1266e-22	1.5949e-23	2.95607e-25	5.19026e-27	8.65694e-29	1.37508e-30	2.0848e-32	3.02324e-34	4.20121e-36	5.60433e-38	7.18815e-40	8.87762e-42	1.0572e-43	1.21551e-45	1.35086e-47	1.45278e-49	1.51348e-51	1.52886e-53	1.49889e-55	1.42745e-57	1.32157e-59	1.19042e-61	1.04401e-63	8.92087e-66	7.43172e-68	6.03983e-70	4.79149e-72	3.71257e-74	2.81107e-76	2.08106e-78	1.50706e-80	1.0681e-82	7.41187e-85	5.03808e-87	3.35587e-89	2.1914e-91
Muscle_Skeletal.Adipose_Subcutaneous	0.00653794	0.000631673	4.88218e-05	3.14437e-06	1.73575e-07	8.38356e-09	3.59913e-10	1.39056e-11	4.88391e-13	1.57231e-14	4.67225e-16	1.28917e-17	3.31978e-19	8.01421e-21	1.8208e-22	3.90681e-24	7.94109e-26	1.53335e-27	2.81964e-29	4.94906e-31	8.30856e-33	1.33668e-34	2.06432e-36	3.06532e-38	4.38292e-40	6.04278e-42	8.04359e-44	1.03495e-45	1.28863e-47	1.55429e-49	1.81781e-51	2.06339e-53	2.27512e-55	2.43878e-57	2.54344e-59	2.58267e-61	2.55515e-63	2.46461e-65	2.31918e-67	2.13028e-69	1.91117e-71	1.67555e-73	1.43627e-75	1.20434e-77	9.88331e-80	7.94131e-82	6.25039e-84	4.8209e-86	3.64526e-88
Adipose_Subcutaneous.Heart_Left_Ventricle	0.00373688	0.000292379	1.83001e-05	9.5447e-07	4.26684e-08	1.66894e-09	5.80235e-11	1.81548e-12	5.1638e-14	1.3463e-15	3.2399e-17	7.23968e-19	1.50982e-20	2.9518e-22	5.43126e-24	9.43783e-26	1.55362e-27	2.42953e-29	3.61821e-31	5.14332e-33	6.99311e-35	9.11161e-37	1.13966e-38	1.37057e-40	1.58715e-42	1.77225e-44	1.91062e-46	1.99105e-48	2.00784e-50	1.96143e-52	1.85795e-54	1.70809e-56	1.52539e-58	1.32434e-60	1.11866e-62	9.20026e-65	7.37228e-67	5.75958e-69	4.38972e-71	3.26588e-73	2.37316e-75	1.68519e-77	1.17003e-79	7.94655e-82	5.28206e-84	3.43769e-86	2.19158e-88	1.36916e-90	8.38562e-93
Heart_Left_Ventricle.Adipose_Subcutaneous	0.00521248	0.000462047	3.27643e-05	1.93606e-06	9.80563e-08	4.34534e-09	1.7116e-10	6.06749e-12	1.95527e-13	5.77564e-15	1.57476e-16	3.98685e-18	9.42032e-20	2.08668e-21	4.35013e-23	8.56464e-25	1.59742e-26	2.83033e-28	4.77583e-30	7.69205e-32	1.18499e-33	1.74939e-35	2.47922e-37	3.37826e-39	4.43268e-41	5.60826e-43	6.8507e-45	8.08914e-47	9.24301e-49	1.02311e-50	1.09811e-52	1.14392e-54	1.15754e-56	1.13874e-58	1.08994e-60	1.01573e-62	9.22276e-65	8.16452e-67	7.05116e-69	5.94442e-71	4.89467e-73	3.93856e-75	3.09867e-77	2.3848e-79	1.79627e-81	1.32475e-83	9.57028e-86	6.77525e-88	4.7023e-90
Adipose_Subcutaneous.Whole_Blood	0.00123124	6.42613e-05	2.68298e-06	9.33416e-08	2.78328e-09	7.26134e-11	1.68382e-12	3.51387e-14	6.66585e-16	1.15906e-17	1.86023e-19	2.77213e-21	3.85538e-23	5.02646e-25	6.16736e-27	7.14633e-29	7.84435e-31	8.17946e-33	8.1222e-35	7.69822e-37	6.97866e-39	6.06235e-41	5.05536e-43	4.05322e-45	3.12917e-47	2.32935e-49	1.67405e-51	1.16293e-53	7.81745e-56	5.0905e-58	3.21412e-60	1.96957e-62	1.17236e-64	6.78398e-67	3.81928e-69	2.09347e-71	1.118e-73	5.82092e-76	2.95657e-78	1.46585e-80	7.09813e-83	3.3588e-85	1.55394e-87	7.03251e-90	3.1147e-92	1.35067e-94	5.7372e-97	2.38806e-99	9.74456e-102
Whole_Blood.Adipose_Subcutaneous	0.00371975	0.000290539	1.81537e-05	9.45204e-07	4.21812e-08	1.64703e-09	5.71625e-11	1.78543e-12	5.06949e-14	1.3194e-15	3.16962e-17	7.07023e-19	1.4719e-20	2.87258e-22	5.27617e-24	9.15213e-26	1.50392e-27	2.34764e-29	3.49003e-31	4.95227e-33	6.72131e-35	8.7418e-37	1.09144e-38	1.31022e-40	1.51454e-42	1.68812e-44	1.81662e-46	1.88966e-48	1.90214e-50	1.85479e-52	1.75373e-54	1.60933e-56	1.43456e-58	1.2432e-60	1.04819e-62	8.6048e-65	6.8824e-67	5.36691e-69	4.08286e-71	3.03194e-73	2.19906e-75	1.55866e-77	1.08015e-79	7.32238e-82	4.85804e-84	3.15578e-86	2.00807e-88	1.25215e-90	7.65445e-93
Adipose_Subcutaneous.Nerve_Tibial	0.0157129	0.00214457	0.000234153	2.13041e-05	1.66135e-06	1.13358e-07	6.87506e-09	3.75255e-10	1.86195e-11	8.46848e-13	3.5552e-14	1.38587e-15	5.042e-17	1.71964e-18	5.51986e-20	1.67332e-21	4.80544e-23	1.31098e-24	3.40605e-26	8.44674e-28	2.00357e-29	4.55431e-31	9.93791e-33	2.08506e-34	4.21246e-36	8.20621e-38	1.54346e-39	2.80612e-41	4.93699e-43	8.41422e-45	1.39055e-46	2.23037e-48	3.47507e-50	5.2638e-52	7.75747e-54	1.11312e-55	1.55621e-57	2.12121e-59	2.82072e-61	3.66146e-63	4.64209e-65	5.75138e-67	6.96715e-69	8.25615e-71	9.57511e-73	1.0873e-74	1.20945e-76	1.31836e-78	1.40885e-80
Nerve_Tibial.Adipose_Subcutaneous	0.0146881	0.00195053	0.00020721	1.8343e-05	1.39178e-06	9.23973e-08	5.45231e-09	2.89553e-10	1.39787e-11	6.18585e-13	2.52671e-14	9.58316e-16	3.39222e-17	1.12568e-18	3.51559e-20	1.03691e-21	2.89727e-23	7.69032e-25	1.94399e-26	4.69054e-28	1.08251e-29	2.39408e-31	5.08279e-33	1.03757e-34	2.0395e-36	3.86562e-38	7.07391e-40	1.2513e-41	2.14192e-43	3.55176e-45	5.71087e-47	8.9121e-49	1.35099e-50	1.99101e-52	2.85483e-54	3.98555e-56	5.42125e-58	7.1895e-60	9.3016e-62	1.17472e-63	1.44903e-65	1.7467e-67	2.05865e-69	2.37349e-71	2.67814e-73	2.95884e-75	3.20212e-77	3.39597e-79	3.53081e-81
Adipose_Subcutaneous.Skin_Sun_Exposed_Lower_leg	0.00543922	0.000489975	3.53089e-05	2.1203e-06	1.0913e-07	4.91458e-09	1.96724e-10	7.08687e-12	2.32082e-13	6.96664e-15	1.93031e-16	4.96625e-18	1.19248e-19	2.68427e-21	5.68665e-23	1.13775e-24	2.15645e-26	3.88274e-28	6.6578e-30	1.08969e-31	1.7059e-33	2.55921e-35	3.68562e-37	5.10347e-39	6.80476e-41	8.74883e-43	1.086e-44	1.30308e-46	1.51305e-48	1.70188e-50	1.85621e-52	1.96491e-54	2.02046e-56	2.0198e-58	1.9645e-60	1.86035e-62	1.71648e-64	1.54409e-66	1.35508e-68	1.16085e-70	9.71294e-73	7.9419e-75	6.34923e-77	4.96542e-79	3.80044e-81	2.84807e-83	2.09073e-85	1.50402e-87	1.0607e-89
Skin_Sun_Exposed_Lower_leg.Adipose_Subcutaneous	0.00526728	0.000468752	3.33713e-05	1.97972e-06	1.00663e-07	4.47848e-09	1.771e-10	6.30281e-12	2.0391e-13	6.04699e-15	1.65523e-16	4.20706e-18	9.97969e-20	2.21927e-21	4.64469e-23	9.18043e-25	1.71898e-26	3.05764e-28	5.17959e-30	8.37497e-32	1.29524e-33	1.91962e-35	2.73109e-37	3.73598e-39	4.92116e-41	6.25055e-43	7.665e-45	9.08586e-47	1.04223e-48	1.15812e-50	1.24785e-52	1.30494e-54	1.3256e-56	1.30913e-58	1.25788e-60	1.17678e-62	1.07263e-64	9.53228e-67	8.2642e-69	6.99396e-71	5.78107e-73	4.66974e-75	3.68808e-77	2.84935e-79	2.15444e-81	1.595e-83	1.15669e-85	8.22021e-88	5.72705e-90
Muscle_Skeletal.Heart_Left_Ventricle	0.00616682	0.000582662	4.40394e-05	2.77373e-06	1.49734e-07	7.07232e-09	2.96915e-10	1.12182e-11	3.85303e-13	1.21303e-14	3.52499e-16	9.5113e-18	2.39518e-19	5.65439e-21	1.25627e-22	2.63596e-24	5.23953e-26	9.89347e-28	1.77908e-29	3.05363e-31	5.01318e-33	7.8869e-35	1.1911e-36	1.72957e-38	2.41834e-40	3.26047e-42	4.24408e-44	5.34002e-46	6.50191e-48	7.66884e-50	8.77071e-52	9.7354e-54	1.04969e-55	1.10032e-57	1.12215e-59	1.11425e-61	1.07799e-63	1.01678e-65	9.35619e-68	8.40394e-70	7.37271e-72	6.32072e-74	5.29817e-76	4.34429e-78	3.48619e-80	2.73918e-82	2.1082e-84	1.59005e-86	1.17568e-88
Heart_Left_Ventricle.Muscle_Skeletal	0.00604582	0.000566931	4.25279e-05	2.65837e-06	1.42426e-07	6.67654e-09	2.78189e-10	1.04316e-11	3.55588e-13	1.11105e-14	3.20434e-16	8.581e-18	2.14463e-19	5.0248e-21	1.10799e-22	2.30732e-24	4.55174e-26	8.53002e-28	1.52234e-29	2.59329e-31	4.22537e-33	6.59741e-35	9.88856e-37	1.42508e-38	1.97757e-40	2.64613e-42	3.41845e-44	4.26878e-46	5.15842e-48	6.03839e-50	6.85395e-52	7.55048e-54	8.07976e-56	8.40557e-58	8.50777e-60	8.3842e-62	8.05019e-64	7.53589e-66	6.88205e-68	6.13501e-70	5.34162e-72	4.54491e-74	3.78092e-76	3.07683e-78	2.45046e-80	1.91086e-82	1.4596e-84	1.09256e-86	8.01743e-89
Muscle_Skeletal.Whole_Blood	0.000740088	3.22235e-05	1.1223e-06	3.25707e-08	8.10131e-10	1.76299e-11	3.40999e-13	5.9355e-15	9.39133e-17	1.36197e-18	1.82308e-20	2.26578e-22	2.628e-24	2.85736e-26	2.9237e-28	2.82512e-30	2.58595e-32	2.24845e-34	1.86174e-36	1.47133e-38	1.11212e-40	8.05514e-43	5.60045e-45	3.74368e-47	2.40959e-49	1.49538e-51	8.95944e-54	5.18854e-56	2.90755e-58	1.57827e-60	8.30672e-63	4.24299e-65	2.10516e-67	1.01536e-69	4.76451e-72	2.17667e-74	9.68822e-77	4.20397e-79	1.77955e-81	7.35282e-84	2.96714e-86	1.17003e-88	4.51081e-91	1.70109e-93	6.27794e-96	2.26842e-98	8.02848e-101	2.78438e-103	9.46635e-106
Whole_Blood.Muscle_Skeletal	0.00171865	0.000101142	4.76138e-06	1.86777e-07	6.2797e-09	1.84727e-10	4.82993e-12	1.13648e-13	2.43087e-15	4.76586e-17	8.6244e-19	1.44911e-20	2.27238e-22	3.34042e-24	4.62128e-26	6.03767e-28	7.47248e-30	8.78525e-32	9.83612e-34	1.05114e-35	1.07439e-37	1.05232e-39	9.89406e-42	8.94415e-44	7.78543e-46	6.53433e-48	5.29481e-50	4.14711e-52	3.14318e-54	2.30768e-56	1.64281e-58	1.13502e-60	7.61728e-63	4.96972e-65	3.15453e-67	1.94951e-69	1.17383e-71	6.89061e-74	3.946e-76	2.20577e-78	1.20424e-80	6.42472e-83	3.35122e-85	1.70993e-87	8.53848e-90	4.17455e-92	1.99919e-94	9.38199e-97	4.31623e-99
Muscle_Skeletal.Nerve_Tibial	0.0146764	0.00194833	0.000206907	1.831e-05	1.38879e-06	9.21665e-08	5.43676e-09	2.88623e-10	1.39287e-11	6.16147e-13	2.51581e-14	9.53822e-16	3.37502e-17	1.11953e-18	3.49503e-20	1.03044e-21	2.87803e-23	7.63614e-25	1.9295e-26	4.65365e-28	1.07354e-29	2.37324e-31	5.03638e-33	1.02765e-34	2.01911e-36	3.82528e-38	6.99694e-40	1.23712e-41	2.11669e-43	3.50829e-45	5.63834e-47	8.79476e-49	1.33257e-50	1.96292e-52	2.81318e-54	3.92547e-56	5.33688e-58	7.07406e-60	9.14763e-62	1.15469e-63	1.42358e-65	1.71513e-67	2.02039e-69	2.32814e-71	2.62558e-73	2.89921e-75	3.13588e-77	3.3239e-79	3.45397e-81
Nerve_Tibial.Muscle_Skeletal	0.00901072	0.000985436	8.62115e-05	6.2849e-06	3.92702e-07	2.14691e-08	1.04325e-09	4.5623e-11	1.8137e-12	6.60899e-14	2.2229e-15	6.94224e-17	2.02345e-18	5.52886e-20	1.42176e-21	3.4528e-23	7.94354e-25	1.73603e-26	3.61318e-28	7.17788e-30	1.36388e-31	2.48341e-33	4.34081e-35	7.2952e-37	1.18057e-38	1.84217e-40	2.77526e-42	4.04142e-44	5.6951e-46	7.77424e-48	1.02903e-49	1.32194e-51	1.64962e-53	2.00124e-55	2.36207e-57	2.71445e-59	3.03926e-61	3.3177e-63	3.53313e-65	3.67278e-67	3.72896e-69	3.69977e-71	3.58906e-73	3.40579e-75	3.16295e-77	2.87609e-79	2.56174e-81	2.23599e-83	1.9133e-85
Muscle_Skeletal.Skin_Sun_Exposed_Lower_leg	0.00430614	0.00035523	2.34423e-05	1.28911e-06	6.07595e-08	2.50568e-09	9.18468e-11	3.02988e-12	9.08603e-14	2.49755e-15	6.33683e-17	1.49288e-18	3.28243e-20	6.76576e-22	1.31247e-23	2.40446e-25	4.17297e-27	6.87981e-29	1.08019e-30	1.61881e-32	2.32044e-34	3.18742e-36	4.20301e-38	5.32879e-40	6.50558e-42	7.65824e-44	8.70385e-46	9.56206e-48	1.01655e-49	1.04689e-51	1.04541e-53	1.01319e-55	9.53856e-58	8.73013e-60	7.77392e-62	6.73995e-64	5.69341e-66	4.68893e-68	3.7673e-70	2.95462e-72	2.26325e-74	1.69418e-76	1.23996e-78	8.87751e-81	6.22033e-83	4.26749e-85	2.86785e-87	1.88863e-89	1.21932e-91
Skin_Sun_Exposed_Lower_leg.Muscle_Skeletal	0.00271096	0.000188372	1.04707e-05	4.84985e-07	1.92536e-08	6.68774e-10	2.06477e-11	5.73695e-13	1.44902e-14	3.35472e-16	7.1689e-18	1.42246e-19	2.63415e-21	4.57285e-23	7.47106e-25	1.15274e-26	1.68489e-28	2.33946e-30	3.09346e-32	3.90434e-34	4.71325e-36	5.45239e-38	6.05481e-40	6.46483e-42	6.6466e-44	6.58907e-46	6.30644e-48	5.83442e-50	5.22333e-52	4.52986e-54	3.8092e-56	3.10881e-58	2.46458e-60	1.89947e-62	1.42429e-64	1.03982e-66	7.39632e-69	5.12923e-71	3.4701e-73	2.29161e-75	1.47808e-77	9.31639e-80	5.74134e-82	3.46106e-84	2.04193e-86	1.17952e-88	6.67411e-91	3.70068e-93	2.01162e-95
Heart_Left_Ventricle.Whole_Blood	0.00134315	7.23252e-05	3.11545e-06	1.11826e-07	3.4403e-09	9.26043e-11	2.21558e-12	4.77046e-14	9.33718e-16	1.67516e-17	2.77402e-19	4.26533e-21	6.12078e-23	8.23392e-25	1.04244e-26	1.24637e-28	1.41169e-30	1.51889e-32	1.55632e-34	1.5221e-36	1.42382e-38	1.27632e-40	1.09827e-42	9.08656e-45	7.23893e-47	5.5607e-49	4.124e-51	2.95637e-53	2.05085e-55	1.37814e-57	8.97978e-60	5.67866e-62	3.48829e-64	2.08314e-66	1.21032e-68	6.84656e-71	3.77345e-73	2.02761e-75	1.06287e-77	5.43859e-80	2.71799e-82	1.32739e-84	6.33816e-87	2.96045e-89	1.35328e-91	6.05684e-94	2.65537e-96	1.14079e-98	4.80462e-101
Whole_Blood.Heart_Left_Ventricle	0.00215554	0.000137729	7.03989e-06	2.99849e-07	1.09464e-08	3.49643e-10	9.9267e-12	2.53633e-13	5.89106e-15	1.25421e-16	2.4647e-18	4.4973e-20	7.65868e-22	1.22266e-23	1.83699e-25	2.60654e-27	3.50363e-29	4.47378e-31	5.44026e-33	6.31451e-35	7.01025e-37	7.45799e-39	7.61658e-41	7.479e-43	7.07155e-45	6.44719e-47	5.67498e-49	4.82851e-51	3.97558e-53	3.17087e-55	2.45228e-57	1.84067e-59	1.34205e-61	9.5128e-64	6.56034e-66	4.40495e-68	2.88172e-70	1.83801e-72	1.14366e-74	6.94639e-77	4.12079e-79	2.38889e-81	1.35404e-83	7.50756e-86	4.07385e-88	2.16444e-90	1.12645e-92	5.74486e-95	2.87228e-97
Heart_Left_Ventricle.Nerve_Tibial	0.0134939	0.00173166	0.000177771	1.52076e-05	1.11507e-06	7.15374e-08	4.07942e-09	2.09358e-10	9.76729e-12	4.1769e-13	1.64876e-14	6.04311e-16	2.06721e-17	6.62927e-19	2.00079e-20	5.70296e-22	1.53993e-23	3.95013e-25	9.64976e-27	2.25011e-28	5.01845e-30	1.0726e-31	2.2007e-33	4.34147e-35	8.24719e-37	1.51066e-38	2.6716e-40	4.56707e-42	7.55524e-44	1.21075e-45	1.88141e-47	2.83747e-49	4.15695e-51	5.92065e-53	8.20443e-55	1.10696e-56	1.45518e-58	1.86506e-60	2.332e-62	2.84633e-64	3.39317e-66	3.95301e-68	4.50272e-70	5.0172e-72	5.47132e-74	5.84204e-76	6.11036e-78	6.26297e-80	6.29329e-82
Nerve_Tibial.Heart_Left_Ventricle	0.0092804	0.00102671	9.08657e-05	6.70122e-06	4.23588e-07	2.34273e-08	1.15168e-09	5.09527e-11	2.04923e-12	7.55457e-14	2.57068e-15	8.12239e-17	2.39518e-18	6.62137e-20	1.7227e-21	4.23283e-23	9.85265e-25	2.17862e-26	4.58778e-28	9.22152e-30	1.77288e-31	3.2663e-33	5.77678e-35	9.82347e-37	1.60855e-38	2.53977e-40	3.87165e-42	5.70501e-44	8.13502e-46	1.12371e-47	1.50511e-49	1.9566e-51	2.47074e-53	3.03319e-55	3.6229e-57	4.21321e-59	4.77388e-61	5.27371e-63	5.68355e-65	5.97916e-67	6.14361e-69	6.16887e-71	6.05633e-73	5.81635e-75	5.46681e-77	5.03103e-79	4.53531e-81	4.0065e-83	3.46981e-85
Heart_Left_Ventricle.Skin_Sun_Exposed_Lower_leg	0.00241058	0.000160447	8.54316e-06	3.79059e-07	1.44156e-08	4.79679e-10	1.41873e-11	3.77639e-13	9.13785e-15	2.02678e-16	4.14946e-18	7.88816e-20	1.39953e-21	2.32778e-23	3.64382e-25	5.38683e-27	7.54418e-29	1.00369e-30	1.27169e-32	1.53795e-34	1.77903e-36	1.97208e-38	2.09856e-40	2.14718e-42	2.11549e-44	2.00974e-46	1.84338e-48	1.63438e-50	1.40227e-52	1.16548e-54	9.39295e-57	7.3471e-59	5.58246e-61	4.12367e-63	2.96366e-65	2.07383e-67	1.41391e-69	9.39854e-72	6.09478e-74	3.85811e-76	2.38537e-78	1.44124e-80	8.51416e-83	4.92023e-85	2.78275e-87	1.541e-89	8.35911e-92	4.44353e-94	2.31569e-96
Skin_Sun_Exposed_Lower_leg.Heart_Left_Ventricle	0.00165629	9.61832e-05	4.46822e-06	1.7297e-07	5.73905e-09	1.6661e-10	4.29922e-12	9.98398e-14	2.10769e-15	4.07852e-17	7.28481e-19	1.20818e-20	1.87009e-22	2.7136e-24	3.70581e-26	4.77945e-28	5.83947e-30	6.77758e-32	7.49149e-34	7.90387e-36	7.97606e-38	7.7132e-40	7.16035e-42	6.3912e-44	5.49315e-46	4.55248e-48	3.64264e-50	2.81737e-52	2.10869e-54	1.52888e-56	1.07486e-58	7.33413e-61	4.86113e-63	3.13237e-65	1.96378e-67	1.1987e-69	7.12901e-72	4.13366e-74	2.33828e-76	1.29115e-78	6.96336e-81	3.66993e-83	1.89112e-85	9.53272e-88	4.7028e-90	2.27161e-92	1.07483e-94	4.98368e-97	2.2654e-99
Whole_Blood.Nerve_Tibial	0.00262333	0.000180101	9.89124e-06	4.52674e-07	1.77564e-08	6.09417e-10	1.8591e-11	5.10405e-13	1.27384e-14	2.91413e-16	6.15349e-18	1.20651e-19	2.2078e-21	3.78738e-23	6.11466e-25	9.32315e-27	1.34665e-28	1.84778e-30	2.41456e-32	3.01165e-34	3.59291e-36	4.10758e-38	4.50795e-40	4.75686e-42	4.8334e-44	4.73556e-46	4.47953e-48	4.09591e-50	3.62419e-52	3.10644e-54	2.58186e-56	2.08267e-58	1.63192e-60	1.24315e-62	9.21366e-65	6.64875e-67	4.67463e-69	3.20436e-71	2.14286e-73	1.39881e-75	8.91845e-78	5.55669e-80	3.38505e-82	2.0172e-84	1.17645e-86	6.71797e-89	3.75775e-91	2.0598e-93	1.10689e-95
Nerve_Tibial.Whole_Blood	0.00085983	3.94833e-05	1.45036e-06	4.43947e-08	1.16469e-09	2.67344e-11	5.45445e-13	1.00149e-14	1.67155e-16	2.55727e-18	3.61114e-20	4.73477e-22	5.79379e-24	6.64616e-26	7.17499e-28	7.31511e-30	7.06498e-32	6.48182e-34	5.66326e-36	4.72285e-38	3.76712e-40	2.87941e-42	2.11271e-44	1.49045e-46	1.01245e-48	6.63146e-51	4.1935e-53	2.56327e-55	1.51615e-57	8.68709e-60	4.82631e-62	2.60233e-64	1.36299e-66	6.94004e-69	3.43798e-71	1.65819e-73	7.79215e-76	3.56991e-78	1.59553e-80	6.9608e-83	2.96597e-85	1.23499e-87	5.02771e-90	2.00219e-92	7.80317e-95	2.9776e-97	1.11296e-99	4.07652e-102	1.46377e-104
Whole_Blood.Skin_Sun_Exposed_Lower_leg	0.00071362	3.06762e-05	1.05489e-06	3.02279e-08	7.4241e-10	1.59539e-11	3.04732e-13	5.23831e-15	8.18562e-17	1.17247e-18	1.55015e-20	1.90299e-22	2.18031e-24	2.3418e-26	2.36719e-28	2.25981e-30	2.04367e-32	1.75571e-34	1.43643e-36	1.12174e-38	8.37867e-41	5.99728e-43	4.12083e-45	2.72246e-47	1.73192e-49	1.06238e-51	6.29175e-54	3.6018e-56	1.9953e-58	1.07075e-60	5.57162e-63	2.81379e-65	1.38036e-67	6.58321e-70	3.05467e-72	1.38003e-74	6.07451e-77	2.60687e-79	1.0914e-81	4.46026e-84	1.78032e-86	6.94437e-89	2.64842e-91	9.88041e-94	3.60747e-96	1.28964e-98	4.51604e-101	1.54972e-103	5.21348e-106
Skin_Sun_Exposed_Lower_leg.Whole_Blood	0.000256791	7.71692e-06	1.85511e-07	3.71608e-09	6.38006e-11	9.58392e-13	1.27962e-14	1.53756e-16	1.67943e-18	1.68141e-20	1.5538e-22	1.33322e-24	1.06762e-26	8.01449e-29	5.66208e-31	3.77767e-33	2.3876e-35	1.43349e-37	8.19611e-40	4.4729e-42	2.33473e-44	1.16781e-46	5.60726e-49	2.58861e-51	1.1507e-53	4.93215e-56	2.04099e-58	8.16381e-61	3.15992e-63	1.18479e-65	4.30739e-68	1.51982e-70	5.20899e-73	1.73561e-75	5.62627e-78	1.77574e-80	5.46044e-83	1.63701e-85	4.78766e-88	1.36679e-90	3.81092e-93	1.03835e-95	2.76613e-98	7.20818e-101	1.83827e-103	4.59009e-106	1.12266e-108	2.69076e-111	6.32223e-114
Nerve_Tibial.Skin_Sun_Exposed_Lower_leg	0.00394195	0.000314626	2.00887e-05	1.06884e-06	4.87425e-08	1.94489e-09	6.89784e-11	2.2017e-12	6.3884e-14	1.69911e-15	4.17132e-17	9.50874e-19	2.02299e-20	4.03476e-22	7.57351e-24	1.34257e-25	2.25464e-27	3.59688e-29	5.46472e-31	7.92484e-33	1.09924e-34	1.46114e-36	1.86444e-38	2.28746e-40	2.70241e-42	3.0785e-44	3.38587e-46	3.59966e-48	3.70336e-50	3.69084e-52	3.56676e-54	3.34534e-56	3.04791e-58	2.69968e-60	2.32652e-62	1.95211e-64	1.59589e-66	1.272e-68	9.89087e-71	7.50755e-73	5.56579e-75	4.03231e-77	2.85631e-79	1.97922e-81	1.34223e-83	8.91249e-86	5.79695e-88	3.69496e-90	2.30889e-92
Skin_Sun_Exposed_Lower_leg.Nerve_Tibial	0.00410934	0.000333119	2.16023e-05	1.16736e-06	5.40685e-08	2.19117e-09	7.89296e-11	2.55876e-12	7.54068e-14	2.03698e-15	5.07906e-17	1.17592e-18	2.54095e-20	5.14716e-22	9.81283e-24	1.76677e-25	3.01349e-27	4.88277e-29	7.53454e-31	1.10976e-32	1.56342e-34	2.1107e-36	2.73547e-38	3.40868e-40	4.0901e-42	4.7323e-44	5.28632e-46	5.70814e-48	5.96458e-50	6.03754e-52	5.92598e-54	5.64519e-56	5.22387e-58	4.69953e-60	4.1134e-62	3.5055e-64	2.91072e-66	2.35635e-68	1.86097e-70	1.43469e-72	1.08029e-74	7.94916e-77	5.71908e-79	4.02504e-81	2.77241e-83	1.86976e-85	1.23521e-87	7.99664e-90	5.07524e-92
[truncated: 49 more columns]
