# Supplementary material for: Inter-tissue coexpression network analysis reveals DPP4 as an important gene in heart to blood communication
Source: Genome Med. 2016 Feb 9;8:15. doi: 10.1186/s13073-016-0268-1 (PMC4746932; doi:10.1186/s13073-016-0268-1)
Supplement: Additional file 7: Table S6. — Functional annotation of significant inter-tissue gene modules against GO biological processes, disease candidate genes in GWAS catalog, and the molecular signature database (MSigDB). (CSV 387 kb) [file 13073_2016_268_MOESM7_ESM.csv]

Tissues	Regulator	module_size	module_P	GO_Term	GO_P	GO_ID	GWAS-catalog-term	GWAS-catalog_P	MsigDB-term	MsigDB_P
Adipose_Subcutaneous=>Artery_Tibial	ENSG00000226525.3	279	4.653415343958257E-195	respiratory electron transport chain	2.28900664353924E-48	GO:0022904	Type_2_diabetes_and_other_traits	0.005064977162669343	MOOTHA_VOXPHOS	9.756291832474925E-50
Adipose_Subcutaneous=>Artery_Tibial	ENSG00000228673.1	885	4.653415343958257E-195	small molecule metabolic process	3.60616454619795E-7	GO:0044281	Systemic_sclerosis	3.8740117599339905E-4	BLALOCK_ALZHEIMERS_DISEASE_UP	3.5763669954204737E-14
Adipose_Subcutaneous=>Artery_Tibial	ENSG00000260443.1	178	4.653415343958257E-195	4-hydroxyproline metabolic process	4.23472688610696E-7	GO:0019471	Response_to_acetaminophen_(hepatotoxicity)	0.002105649139067381	BOQUEST_STEM_CELL_CULTURED_VS_FRESH_UP	2.936877566853945E-11
Adipose_Subcutaneous=>Artery_Tibial	ENSG00000255299.1	103	4.653415343958257E-195	response to unfolded protein	8.76936513534657E-7	GO:0006986	Response_to_interferon_beta_therapy	0.02044293208930893	LEE_BMP2_TARGETS_DN	1.3921807122900654E-11
Adipose_Subcutaneous=>Artery_Tibial	ENSG00000127922.5	270	4.653415343958257E-195	respiratory electron transport chain	4.592840749001E-40	GO:0022904	Type_2_diabetes_and_other_traits	0.004749185655930091	MOOTHA_VOXPHOS	2.203493749382454E-41
Adipose_Subcutaneous=>Artery_Tibial	ENSG00000243056.1	36	1.7318157499959785E-55	'de novo' posttranslational protein folding	3.50815035164372E-8	GO:0051084	NA	NA	NA	REACTOME_POST_CHAPERONIN_TUBULIN_FOLDING_PATHWAY	1.3916743510112905E-10
Adipose_Subcutaneous=>Artery_Tibial	ENSG00000198909.2	80	1.0762578241468978E-148	nucleic acid metabolic process	7.05498651253091E-9	GO:0090304	Antipsychotic-induced_QTc_interval_prolongation	0.01984260720640766	ABRAMSON_INTERACT_WITH_AIRE	3.121439697914216E-5
Adipose_Subcutaneous=>Artery_Tibial	ENSG00000178607.8	72	9.935656743278552E-131	chromatin modification	3.52215794676074E-10	GO:0016568	Blue_vs._brown_eyes	0.003549999999999899	CHANDRAN_METASTASIS_UP	1.3387794377059094E-4
Adipose_Subcutaneous=>Artery_Tibial	ENSG00000256609.1	33	9.0097409222153E-50	RNA processing	7.14051281359348E-7	GO:0006396	Type_2_diabetes_and_other_traits	0.013126305060900406	TIEN_INTESTINE_PROBIOTICS_24HR_UP	2.8481560467165744E-5
Adipose_Subcutaneous=>Artery_Tibial	ENSG00000103942.8	100	4.653415343958257E-195	respiratory electron transport chain	5.10940224622881E-12	GO:0022904	Hearing_impairment	0.014777349015966912	MOOTHA_VOXPHOS	5.072813187805695E-13
Adipose_Subcutaneous=>Artery_Tibial	ENSG00000242262.1	47	2.6242585051330043E-77	respiratory electron transport chain	1.46290190021142E-11	GO:0022904	Dengue_shock_syndrome	0.011200603854108744	REACTOME_RESPIRATORY_ELECTRON_TRANSPORT_ATP_SYNTHESIS_BY_CHEMIOSMOTIC_COUPLING_AND_HEAT_PRODUCTION_BY_UNCOUPLING_PROTEINS_	4.612448998277575E-11
Adipose_Subcutaneous=>Artery_Tibial	ENSG00000164307.7	162	4.653415343958257E-195	chromatin modification	2.44720564215912E-13	GO:0016568	Vitiligo	0.006135877051505115	SCHAEFFER_PROSTATE_DEVELOPMENT_6HR_DN	9.906025378369794E-7
Adipose_Subcutaneous=>Artery_Tibial	ENSG00000196912.8	44	3.1047304727577553E-71	establishment of protein localization to organelle	7.21199214575709E-10	GO:0072594	Gaucher_disease_severity	4.4967392453750024E-5	KEGG_RIBOSOME	7.095889049759986E-10
Adipose_Subcutaneous=>Artery_Tibial	ENSG00000255520.1	42	3.1056701763760603E-67	respiratory electron transport chain	1.34412827036784E-9	GO:0022904	Schizophrenia	0.01285408005223533	REACTOME_RESPIRATORY_ELECTRON_TRANSPORT_ATP_SYNTHESIS_BY_CHEMIOSMOTIC_COUPLING_AND_HEAT_PRODUCTION_BY_UNCOUPLING_PROTEINS_	4.6407092901644956E-8
Adipose_Subcutaneous=>Artery_Tibial	ENSG00000188786.7	181	4.653415343958257E-195	nucleic acid metabolic process	2.88029977388674E-7	GO:0090304	Freckling	0.035519537497553794	GRAESSMANN_APOPTOSIS_BY_DOXORUBICIN_DN	4.7164909854957245E-8
Adipose_Subcutaneous=>Artery_Tibial	ENSG00000158769.11	63	5.563304085503782E-111	regulation of immune system process	6.59868523967514E-9	GO:0002682	Attention_deficit_hyperactivity_disorder	0.03546196410834664	RODWELL_AGING_KIDNEY_UP	3.1135605937704345E-9
Adipose_Subcutaneous=>Artery_Tibial	ENSG00000160445.6	47	2.6242585051330043E-77	chromatin modification	3.61986182641817E-8	GO:0016568	Head_circumference_(infant)	0.009367617003954188	PID_HDAC_CLASSI_PATHWAY	4.6221326786912584E-7
Adipose_Subcutaneous=>Artery_Tibial	ENSG00000132432.9	130	4.653415343958257E-195	respiratory electron transport chain	1.99022653682482E-8	GO:0022904	Hearing_impairment	0.019226415975022223	REACTOME_RESPIRATORY_ELECTRON_TRANSPORT_ATP_SYNTHESIS_BY_CHEMIOSMOTIC_COUPLING_AND_HEAT_PRODUCTION_BY_UNCOUPLING_PROTEINS_	1.4141639175460255E-8
Adipose_Subcutaneous=>Artery_Tibial	ENSG00000189043.5	66	1.662379984981574E-117	cellular respiration	2.96342394771248E-7	GO:0045333	Dengue_shock_syndrome	0.0163930873483501	REACTOME_RESPIRATORY_ELECTRON_TRANSPORT_ATP_SYNTHESIS_BY_CHEMIOSMOTIC_COUPLING_AND_HEAT_PRODUCTION_BY_UNCOUPLING_PROTEINS_	8.496946036948861E-7
Adipose_Subcutaneous=>Artery_Tibial	ENSG00000168653.6	177	4.653415343958257E-195	respiratory electron transport chain	3.18715826637257E-32	GO:0022904	Ribavirin-induced_anemia	0.00880000000000159	WONG_MITOCHONDRIA_GENE_MODULE	3.5609807527613357E-37
Adipose_Subcutaneous=>Artery_Tibial	ENSG00000255299.1	103	4.653415343958257E-195	response to unfolded protein	8.76936513534657E-7	GO:0006986	Response_to_interferon_beta_therapy	0.02044293208930893	LEE_BMP2_TARGETS_DN	1.3921807122900654E-11
Adipose_Subcutaneous=>Artery_Tibial	ENSG00000236297.1	29	2.468452038339804E-42	translational elongation	6.2627560789811E-11	GO:0006414	NA	NA	NA	BILANGES_SERUM_AND_RAPAMYCIN_SENSITIVE_GENES	4.277447366031305E-12
Adipose_Subcutaneous=>Artery_Tibial	ENSG00000244513.1	106	4.653415343958257E-195	chromatin modification	1.88499277663815E-12	GO:0016568	Blue_vs._brown_eyes	0.005300000000001006	GRAESSMANN_APOPTOSIS_BY_DOXORUBICIN_DN	2.7838699894106024E-8
Adipose_Subcutaneous=>Artery_Tibial	ENSG00000132612.13	30	3.580459549791281E-44	ribonucleoprotein complex biogenesis	4.89182385127072E-11	GO:0022613	D-dimer_levels	0.03424520190929525	KRIGE_RESPONSE_TO_TOSEDOSTAT_24HR_DN	7.78852246734323E-8
Adipose_Subcutaneous=>Artery_Tibial	ENSG00000214973.3	69	4.336823501407327E-124	respiratory electron transport chain	2.86037904656724E-28	GO:0022904	HIV-1_susceptibility	0.002294185680247402	MOOTHA_VOXPHOS	5.118217178857499E-28
Adipose_Subcutaneous=>Artery_Tibial	ENSG00000231191.1	20	1.6007356739166414E-26	muscle filament sliding	6.63055833692767E-10	GO:0030049	Gamma_glutamyl_transpeptidase	0.010947888243902505	RICKMAN_HEAD_AND_NECK_CANCER_F	2.0170310056929652E-16
Adipose_Subcutaneous=>Artery_Tibial	ENSG00000240328.1	34	1.1529155034367516E-51	translational termination	2.57190231044637E-12	GO:0006415	Dengue_shock_syndrome	0.008223639575382295	KEGG_RIBOSOME	1.2875818583550839E-12
Adipose_Subcutaneous=>Artery_Tibial	ENSG00000221639.1	33	9.0097409222153E-50	small molecule catabolic process	1.46048541141825E-7	GO:0044282	Dental_caries	0.003297359867993331	CHIANG_LIVER_CANCER_SUBCLASS_PROLIFERATION_DN	1.4356100306765214E-8
Tissues	Regulator	module_size	module_P	GO_Term	GO_P	GO_ID	GWAS-catalog-term	GWAS-catalog_P	MsigDB-term	MsigDB_P
Adipose_Subcutaneous=>Heart_Left_Ventricle	ENSG00000169093.10	92	1.9255985690952407E-189	regulation of cellular amino acid metabolic process	5.93041484913094E-7	GO:0006521	Crohn's_disease_and_psoriasis	0.018077507965844744	BIOCARTA_PROTEASOME_PATHWAY	2.609121054300122E-9
Adipose_Subcutaneous=>Heart_Left_Ventricle	ENSG00000233029.2	111	2.290701734692613E-209	translational elongation	3.69274637378678E-15	GO:0006414	End-stage_renal_disease_(non-diabetic)	0.010970023501174138	KEGG_RIBOSOME	1.7307989478472625E-15
Adipose_Subcutaneous=>Heart_Left_Ventricle	ENSG00000115525.11	88	1.3654436439931424E-179	translational elongation	1.47239383869103E-14	GO:0006414	Hyperactive-impulsive_symptoms	0.0038068090651391774	KEGG_RIBOSOME	5.483410476591635E-12
Adipose_Subcutaneous=>Heart_Left_Ventricle	ENSG00000259125.1	48	3.437685912284005E-86	negative regulation of focal adhesion assembly	6.82391004407423E-7	GO:0051895	Creatinine_levels	0.011696068794352922	HOFFMANN_LARGE_TO_SMALL_PRE_BII_LYMPHOCYTE_UP	3.933545795878006E-5
Adipose_Subcutaneous=>Heart_Left_Ventricle	ENSG00000218792.2	43	2.3731557107030325E-75	translational termination	2.5863387195952E-13	GO:0006415	Crohn's_disease_and_psoriasis	0.008374203136807581	KEGG_RIBOSOME	2.1053106428378034E-15
Adipose_Subcutaneous=>Heart_Left_Ventricle	ENSG00000259709.1	28	1.7722527906256972E-44	translational elongation	1.08789531472285E-14	GO:0006414	Ewing_sarcoma	0.006981123613281925	KEGG_RIBOSOME	2.7499106266851312E-11
Adipose_Subcutaneous=>Heart_Left_Ventricle	ENSG00000163762.2	53	2.968264593109757E-97	epidermis development	7.71583451542693E-9	GO:0008544	Panic_disorder	0.002317992822363127	JAEGER_METASTASIS_DN	1.2841249254780502E-9
Adipose_Subcutaneous=>Heart_Left_Ventricle	ENSG00000171241.4	87	3.8527686335954145E-177	epidermis development	1.73080259338723E-7	GO:0008544	Dengue_shock_syndrome	0.02131800693535057	ONDER_CDH1_TARGETS_2_DN	1.1168403610768398E-11
Adipose_Subcutaneous=>Heart_Left_Ventricle	ENSG00000136531.9	20	2.4295340006342454E-29	nuclear-transcribed mRNA catabolic process	nonsense-mediated decay	4.24861322543656E-8	GO:0000184	Hepatitis_B	0.0056871888871776735	BILANGES_SERUM_AND_RAPAMYCIN_SENSITIVE_GENES	4.55765176146775E-7
Adipose_Subcutaneous=>Heart_Left_Ventricle	ENSG00000100084.9	86	1.0747083490213518E-174	nuclear division	2.13654696220396E-19	GO:0000280	Dengue_shock_syndrome	0.02131800693535057	ROSTY_CERVICAL_CANCER_PROLIFERATION_CLUSTER	7.216372689285131E-42
Adipose_Subcutaneous=>Heart_Left_Ventricle	ENSG00000260851.1	52	5.0369092055862906E-95	M phase	1.93819063967929E-8	GO:0000279	Heart_rate_variability_traits	0.015500875968255392	SOTIRIOU_BREAST_CANCER_GRADE_1_VS_3_UP	5.37164811770918E-12
Adipose_Subcutaneous=>Heart_Left_Ventricle	ENSG00000104147.4	21	3.6182119940714887E-31	immune effector process	2.2681262098458E-7	GO:0002252	Ankylosing_spondylitis	5.77263677026195E-4	MARKEY_RB1_ACUTE_LOF_UP	2.42367141659227E-6
Adipose_Subcutaneous=>Heart_Left_Ventricle	ENSG00000168476.7	40	5.759576362610452E-69	immune response	9.36825892930481E-7	GO:0006955	Leprosy	0.023156959842213706	MCLACHLAN_DENTAL_CARIES_UP	9.45825269735537E-16
Adipose_Subcutaneous=>Heart_Left_Ventricle	ENSG00000233029.2	111	2.290701734692613E-209	translational elongation	3.69274637378678E-15	GO:0006414	End-stage_renal_disease_(non-diabetic)	0.010970023501174138	KEGG_RIBOSOME	1.7307989478472625E-15
Adipose_Subcutaneous=>Heart_Left_Ventricle	ENSG00000103353.10	67	2.9119733179899884E-129	translational elongation	1.71401377108583E-7	GO:0006414	Dental_caries	0.006688944447222559	REACTOME_TRANSLATION	9.333339976690672E-6
Tissues	Regulator	module_size	module_P	GO_Term	GO_P	GO_ID	GWAS-catalog-term	GWAS-catalog_P	MsigDB-term	MsigDB_P
Adipose_Subcutaneous=>Lung	ENSG00000224536.1	52	1.1569673610542506E-100	immune system process	7.68675499723974E-7	GO:0002376	Acute_lymphoblastic_leukemia_(childhood)	0.0032002314219879494	GRAHAM_CML_QUIESCENT_VS_CML_DIVIDING_DN	2.5406024462321604E-6
Adipose_Subcutaneous=>Lung	ENSG00000213931.1	65	1.16155994662979E-131	translational termination	5.51818513167869E-25	GO:0006415	Iris_characteristics	0.022189399928813112	KEGG_RIBOSOME	1.716208511289398E-22
Adipose_Subcutaneous=>Lung	ENSG00000232098.1	104	3.0804607986756745E-220	SRP-dependent cotranslational protein targeting to membrane	1.30157353101289E-40	GO:0006614	Immune_reponse_to_smallpox_(secreted_TNF-alpha)	0.040857723919428095	KEGG_RIBOSOME	1.2153187228515504E-43
Adipose_Subcutaneous=>Lung	ENSG00000130827.5	51	2.475751947982269E-98	synaptic transmission	8.4728344220071E-12	GO:0007268	Diabetic_retinopathy	1.671786651632851E-4	YOSHIMURA_MAPK8_TARGETS_UP	5.218842668378911E-7
Adipose_Subcutaneous=>Lung	ENSG00000230303.1	67	1.5493171172558124E-136	establishment of protein localization to organelle	1.28277710621796E-9	GO:0072594	Corneal_curvature	3.2107958533239675E-5	KEGG_RIBOSOME	4.4885935923760197E-7
Adipose_Subcutaneous=>Lung	ENSG00000163625.11	27	1.937343228790673E-45	translational elongation	1.35985670371787E-21	GO:0006414	Nevirapine-induced_rash	0.005389478247156235	KEGG_RIBOSOME	7.706820790933088E-20
Adipose_Subcutaneous=>Lung	ENSG00000170370.9	84	6.0245078493653045E-179	SRP-dependent cotranslational protein targeting to membrane	3.43736883215326E-8	GO:0006614	Vitiligo	9.198132357588574E-4	REACTOME_SRP_DEPENDENT_COTRANSLATIONAL_PROTEIN_TARGETING_TO_MEMBRANE	7.83733919972721E-7
Adipose_Subcutaneous=>Lung	ENSG00000129667.6	54	2.386891238021771E-105	translational termination	8.32506179324043E-9	GO:0006415	Ulcerative_colitis	0.002160958456896097	KEGG_RIBOSOME	8.953343742608673E-11
Adipose_Subcutaneous=>Lung	ENSG00000092841.13	26	2.1503418105011642E-43	translational initiation	1.40910600902073E-11	GO:0006413	Butyrylcholinesterase_levels	0.0038951267065303135	REACTOME_TRANSLATION	5.767988880323492E-12
Adipose_Subcutaneous=>Lung	ENSG00000263098.1	26	2.1503418105011642E-43	translational termination	5.73667225715822E-12	GO:0006415	Keloid	0.009065941475444261	KEGG_RIBOSOME	1.4854073517125826E-13
Adipose_Subcutaneous=>Lung	ENSG00000162496.4	47	4.2563472834916884E-89	anatomical structure formation involved in morphogenesis	2.90727990388365E-7	GO:0048646	Glaucoma_(primary_open-angle)	0.039223090793977844	HOQUE_METHYLATED_IN_CANCER	8.988481441765832E-6
Adipose_Subcutaneous=>Lung	ENSG00000103671.5	29	1.4116361521242848E-49	M phase	2.5406059819082E-11	GO:0000279	NA	NA	NA	ROSTY_CERVICAL_CANCER_PROLIFERATION_CLUSTER	3.38047152294146E-21
Tissues	Regulator	module_size	module_P	GO_Term	GO_P	GO_ID	GWAS-catalog-term	GWAS-catalog_P	MsigDB-term	MsigDB_P
Adipose_Subcutaneous=>Muscle_Skeletal	ENSG00000100453.7	203	1.3639178405475898E-206	cellular respiration	7.09037550712525E-10	GO:0045333	Haptoglobin_levels	0.01009999999999995	MOOTHA_HUMAN_MITODB_6_2002	4.247997858671077E-15
Adipose_Subcutaneous=>Muscle_Skeletal	ENSG00000116539.6	35	1.427445232198363E-57	RNA splicing	8.88063246218273E-7	GO:0008380	Obsessive-compulsive_disorder	0.010455470840594186	KANG_IMMORTALIZED_BY_TERT_UP	5.029238772829266E-4
Adipose_Subcutaneous=>Muscle_Skeletal	ENSG00000164080.7	34	1.498889078037372E-55	RNA processing	3.09544026830535E-7	GO:0006396	Parkinson's_disease_(familial)	0.0017000000000000214	REACTOME_MRNA_PROCESSING	1.554094855614495E-4
Adipose_Subcutaneous=>Muscle_Skeletal	ENSG00000169306.5	21	1.375078946875386E-30	translational initiation	1.37968195674388E-8	GO:0006413	Amyloid_A_Levels	0.0031468508401417935	REACTOME_3_UTR_MEDIATED_TRANSLATIONAL_REGULATION	2.0735516199031864E-8
Adipose_Subcutaneous=>Muscle_Skeletal	ENSG00000187626.6	56	1.9569771017924633E-102	RNA processing	6.87285516434101E-7	GO:0006396	Asthma_(bronchodilator_response)	0.005592299614981298	REACTOME_RNA_POL_II_TRANSCRIPTION	2.135720899278692E-4
Adipose_Subcutaneous=>Muscle_Skeletal	ENSG00000205981.2	98	1.2237769103105573E-201	protein modification by small protein conjugation or removal	5.86359892295458E-7	GO:0070647	Blue_vs._brown_eyes	0.004849999999999935	KEGG_UBIQUITIN_MEDIATED_PROTEOLYSIS	4.8954460171561295E-6
Adipose_Subcutaneous=>Muscle_Skeletal	ENSG00000055070.11	52	1.403404113815959E-93	transmission of nerve impulse	3.43635599571055E-12	GO:0019226	Hepcidin_levels	0.007780125582937862	KIM_ALL_DISORDERS_CALB1_CORR_UP	1.2077244839645379E-8
Adipose_Subcutaneous=>Muscle_Skeletal	ENSG00000159792.4	34	1.498889078037372E-55	transmission of nerve impulse	2.20249099963337E-7	GO:0019226	Information_processing_speed	0.0022065995977468616	YOSHIMURA_MAPK8_TARGETS_UP	8.718323567648001E-10
Adipose_Subcutaneous=>Muscle_Skeletal	ENSG00000158485.6	23	3.0232379400484426E-34	viral genome expression	6.51870959110656E-7	GO:0019080	Immune_reponse_to_smallpox_(secreted_IL-2)	0.02822759333680349	PECE_MAMMARY_STEM_CELL_DN	4.6112873623423904E-7
Tissues	Regulator	module_size	module_P	GO_Term	GO_P	GO_ID	GWAS-catalog-term	GWAS-catalog_P	MsigDB-term	MsigDB_P
Adipose_Subcutaneous=>Nerve_Tibial	ENSG00000105205.5	269	2.7146806931829895E-185	leukocyte mediated immunity	1.69261466685709E-8	GO:0002443	Diabetic_retinopathy	0.002333340135475854	CHEN_METABOLIC_SYNDROM_NETWORK	3.239939815890753E-11
Adipose_Subcutaneous=>Nerve_Tibial	ENSG00000257539.1	266	2.7146806931829895E-185	protein localization to endoplasmic reticulum	1.15283293953922E-12	GO:0070972	Economic_and_political_preferences_(fairness)	0.01057538628248569	KEGG_RIBOSOME	9.790194214727914E-12
Adipose_Subcutaneous=>Nerve_Tibial	ENSG00000260244.1	45	6.967154113004996E-69	translational termination	1.45759315573887E-12	GO:0006415	Aging_(time_to_death)	0.008771658298521575	KEGG_RIBOSOME	2.5387203791120835E-13
Adipose_Subcutaneous=>Nerve_Tibial	ENSG00000227370.1	33	1.390548031662054E-46	protein localization to endoplasmic reticulum	1.28046562758319E-8	GO:0070972	Dengue_shock_syndrome	0.007975235938547673	KEGG_RIBOSOME	2.6956963704075404E-7
Adipose_Subcutaneous=>Nerve_Tibial	ENSG00000178607.8	64	6.424809571144492E-107	ribonucleoside triphosphate catabolic process	9.24205761411934E-7	GO:0009203	Alcohol_and_nictotine_co-dependence	0.028000933362145968	SWEET_LUNG_CANCER_KRAS_DN	6.382576461202554E-5
Adipose_Subcutaneous=>Nerve_Tibial	ENSG00000114279.7	26	2.08506047130949E-34	antigen processing and presentation of peptide or polysaccharide antigen via MHC class II	7.23189456875655E-14	GO:0002504	Systemic_sclerosis	3.394873854162548E-6	KEGG_ANTIGEN_PROCESSING_AND_PRESENTATION	1.6308043775803022E-13
Adipose_Subcutaneous=>Nerve_Tibial	ENSG00000170265.6	65	5.384256601162243E-109	establishment of protein localization to organelle	1.58392198616864E-9	GO:0072594	QT_interval	0.00624634900066845	KEGG_RIBOSOME	1.2696957553614127E-8
Adipose_Subcutaneous=>Nerve_Tibial	ENSG00000219928.2	87	3.277611723191415E-156	respiratory electron transport chain	3.12941147845758E-8	GO:0022904	Dengue_shock_syndrome	0.021072230442870408	WONG_MITOCHONDRIA_GENE_MODULE	2.829016726079653E-8
Adipose_Subcutaneous=>Nerve_Tibial	ENSG00000234361.1	18	1.6733209854681129E-21	translational termination	5.73667225715822E-12	GO:0006415	Hip_geometry	0.02227189054454089	KEGG_RIBOSOME	7.658206326886556E-13
Adipose_Subcutaneous=>Nerve_Tibial	ENSG00000263120.1	78	1.4532063278657063E-136	translational termination	1.00892883040658E-10	GO:0006415	Sclerosing_cholangitis_and_ulcerative_colitis_(combined)	0.007685369268463366	KEGG_RIBOSOME	5.1359449149797087E-11
Adipose_Subcutaneous=>Nerve_Tibial	ENSG00000203791.6	79	1.0015139501773538E-138	regulation of immune system process	2.36950240535329E-7	GO:0002682	Alzheimer's_disease_(late_onset)	0.0032974909875403803	POOLA_INVASIVE_BREAST_CANCER_UP	1.509109552361147E-8
Adipose_Subcutaneous=>Nerve_Tibial	ENSG00000065534.13	26	2.08506047130949E-34	nuclear-transcribed mRNA catabolic process	nonsense-mediated decay	1.84006147735043E-8	GO:0000184	Resting_heart_rate	0.019820953698671404	REACTOME_METABOLISM_OF_MRNA	4.176032427772018E-8
Adipose_Subcutaneous=>Nerve_Tibial	ENSG00000138375.8	69	2.284051167926403E-117	positive regulation of cell activation	1.13626622211445E-8	GO:0050867	Intracranial_aneurysm	8.927814288562277E-4	CHEN_METABOLIC_SYNDROM_NETWORK	7.686853208858606E-13
Adipose_Subcutaneous=>Nerve_Tibial	ENSG00000248113.1	96	2.9158306485661694E-176	mRNA metabolic process	2.8405088244697E-7	GO:0016071	Dengue_shock_syndrome	0.023527774718976817	KEGG_RIBOSOME	6.239671087353468E-5
Adipose_Subcutaneous=>Nerve_Tibial	ENSG00000072195.9	20	1.3109767649553217E-24	translational elongation	9.61586459350121E-10	GO:0006414	vWF_and_FVIII_levels	0.015886471850998743	KEGG_RIBOSOME	2.1634396477831092E-8
Adipose_Subcutaneous=>Nerve_Tibial	ENSG00000233998.1	15	5.042001310624807E-17	muscle filament sliding	3.14535153236277E-9	GO:0030049	NA	NA	NA	RICKMAN_HEAD_AND_NECK_CANCER_F	2.3321398807793537E-10
Adipose_Subcutaneous=>Nerve_Tibial	ENSG00000152904.7	86	5.2389815537473917E-154	translational elongation	5.08858156509752E-37	GO:0006414	Alzheimer's_disease_biomarkers	0.025233713834331924	KEGG_RIBOSOME	7.744435071210429E-36
Adipose_Subcutaneous=>Nerve_Tibial	ENSG00000011454.11	76	2.944092095046528E-132	translational elongation	3.1405522127058E-27	GO:0006414	Dengue_shock_syndrome	0.018611748664406933	KEGG_RIBOSOME	4.7079103873203935E-27
Adipose_Subcutaneous=>Nerve_Tibial	ENSG00000138735.11	50	1.3183597069580495E-78	translational termination	1.88518522856453E-12	GO:0006415	Schizophrenia	_bipolar_disorder_and_depression_(combined)	0.017026996417063477	KEGG_RIBOSOME	7.227175011331358E-13
Adipose_Subcutaneous=>Nerve_Tibial	ENSG00000151208.10	33	1.390548031662054E-46	tRNA metabolic process	8.13802429809987E-7	GO:0006399	Subclinical_atherosclerosis_traits_(other)	0.014755298254827909	MULLIGHAN_MLL_SIGNATURE_2_DN	0.001132314316012241
Adipose_Subcutaneous=>Nerve_Tibial	ENSG00000145246.8	140	2.7146806931829895E-185	immune system process	3.94854470546065E-10	GO:0002376	Lean_body_mass_and_age_at_menarche_(combined)	0.006950000000000535	FLECHNER_BIOPSY_KIDNEY_TRANSPLANT_REJECTED_VS_OK_UP	4.812000392218455E-10
Adipose_Subcutaneous=>Nerve_Tibial	ENSG00000061918.8	38	1.113123243092093E-55	antigen processing and presentation of peptide or polysaccharide antigen via MHC class II	1.23351937030472E-7	GO:0002504	Systemic_sclerosis	8.672175744966057E-4	KEGG_RIBOSOME	6.581163475343416E-7
Adipose_Subcutaneous=>Nerve_Tibial	ENSG00000168453.10	122	2.7146806931829895E-185	immune response	5.90830242100032E-23	GO:0006955	Systemic_sclerosis	0.008586995075311098	CHEN_METABOLIC_SYNDROM_NETWORK	1.6961039542202E-33
Adipose_Subcutaneous=>Nerve_Tibial	ENSG00000198523.5	41	2.8207197802793294E-61	translational termination	8.26332302859534E-60	GO:0006415	NA	NA	NA	KEGG_RIBOSOME	2.3006274399815818E-64
Adipose_Subcutaneous=>Nerve_Tibial	ENSG00000137124.5	29	1.5434556591939458E-39	translational termination	2.36525599733211E-23	GO:0006415	P-tau181p	0.01154331039966939	KEGG_RIBOSOME	5.879967947476305E-24
Adipose_Subcutaneous=>Nerve_Tibial	ENSG00000154316.10	29	1.5434556591939458E-39	translational initiation	1.84179354600646E-7	GO:0006413	Response_to_tocilizumab_in_rheumatoid_arthritis	0.0016073164660119002	KEGG_RIBOSOME	1.606288032982229E-7
Adipose_Subcutaneous=>Nerve_Tibial	ENSG00000184564.8	36	5.26379869784602E-52	translational termination	1.09773725195925E-8	GO:0006415	Dengue_shock_syndrome	0.008968551938777533	KEGG_RIBOSOME	1.884444527413806E-10
Adipose_Subcutaneous=>Nerve_Tibial	ENSG00000072121.10	37	7.757470233855058E-54	translational termination	6.41277891250554E-7	GO:0006415	Vascular_endothelial_growth_factor_levels	0.00921675656912678	KEGG_RIBOSOME	5.735022861293843E-7
Adipose_Subcutaneous=>Nerve_Tibial	ENSG00000015475.14	46	8.25615008283602E-71	translational termination	1.45507408448607E-9	GO:0006415	Alzheimer's_disease_biomarkers	0.013722598485748038	KEGG_RIBOSOME	4.964502948628403E-8
Adipose_Subcutaneous=>Nerve_Tibial	ENSG00000233165.1	152	2.7146806931829895E-185	translational elongation	4.98384016866586E-10	GO:0006414	Vitamin_D_insufficiency	0.022480538425362972	KEGG_RIBOSOME	2.1568173452263144E-8
Adipose_Subcutaneous=>Nerve_Tibial	ENSG00000232451.1	40	2.1212145260808883E-59	immune response	2.15922685292605E-11	GO:0006955	Celiac_disease	0.006713225776455274	SMID_BREAST_CANCER_NORMAL_LIKE_UP	3.0885709993034895E-12
Adipose_Subcutaneous=>Nerve_Tibial	ENSG00000237291.1	52	1.4765429447384467E-82	cell cycle phase	1.70427978860113E-8	GO:0022403	Neuranatomic_and_neurocognitive_phenotypes	0.0025499999999999486	ROSTY_CERVICAL_CANCER_PROLIFERATION_CLUSTER	2.0416147503467694E-12
Adipose_Subcutaneous=>Nerve_Tibial	ENSG00000172789.2	62	8.729221763332927E-103	establishment of protein localization to organelle	6.76704432350215E-8	GO:0072594	Alzheimer's_disease_biomarkers	0.018458734039427924	KEGG_RIBOSOME	3.0799595017873245E-7
Adipose_Subcutaneous=>Nerve_Tibial	ENSG00000130176.2	23	2.0035743326148256E-29	translational termination	2.42067264909835E-16	GO:0006415	Fetal_hemoglobin_levels	0.003296535981914672	KEGG_RIBOSOME	9.93380375885636E-19
Adipose_Subcutaneous=>Nerve_Tibial	ENSG00000261276.1	133	2.7146806931829895E-185	SRP-dependent cotranslational protein targeting to membrane	6.25555197095207E-14	GO:0006614	Aging_(time_to_death)	0.026337795053674208	KEGG_RIBOSOME	6.036481966857696E-13
Tissues	Regulator	module_size	module_P	GO_Term	GO_P	GO_ID	GWAS-catalog-term	GWAS-catalog_P	MsigDB-term	MsigDB_P
Adipose_Subcutaneous=>Skin_Sun_Exposed_Lower_leg	ENSG00000224401.2	99	8.129675860415966E-201	translational elongation	2.76353115943587E-40	GO:0006414	Suicide_attempts_in_bipolar_disorder	0.0196549327758998	KEGG_RIBOSOME	4.110310028703782E-38
Adipose_Subcutaneous=>Skin_Sun_Exposed_Lower_leg	ENSG00000153574.6	111	2.918487190864347E-203	extracellular matrix organization	4.26352849032677E-8	GO:0030198	Resting_heart_rate	0.0034205142457170326	BOQUEST_STEM_CELL_UP	7.37086078249323E-19
Adipose_Subcutaneous=>Skin_Sun_Exposed_Lower_leg	ENSG00000226908.1	112	2.918487190864347E-203	translational elongation	4.68879241829736E-26	GO:0006414	Nicotine_dependence	0.03284541637875912	KEGG_RIBOSOME	5.564481903892356E-22
Adipose_Subcutaneous=>Skin_Sun_Exposed_Lower_leg	ENSG00000153574.6	111	2.918487190864347E-203	extracellular matrix organization	4.26352849032677E-8	GO:0030198	Resting_heart_rate	0.0034205142457170326	BOQUEST_STEM_CELL_UP	7.37086078249323E-19
Adipose_Subcutaneous=>Skin_Sun_Exposed_Lower_leg	ENSG00000196787.2	24	2.5592054777017304E-35	translational termination	5.16571424879632E-8	GO:0006415	Personality_dimensions	0.03424520190929522	KEGG_RIBOSOME	5.849474347264991E-8
Adipose_Subcutaneous=>Skin_Sun_Exposed_Lower_leg	ENSG00000117868.9	42	1.1608505814507173E-70	keratinization	8.67846126292882E-8	GO:0031424	White_blood_cell_count	0.010457033876368413	BROWNE_HCMV_INFECTION_24HR_DN	1.4146959084296625E-5
Adipose_Subcutaneous=>Skin_Sun_Exposed_Lower_leg	ENSG00000235703.1	37	1.9644961365384036E-60	translational termination	2.48921993210079E-10	GO:0006415	Vitamin_D_insufficiency	0.00554001532884896	KEGG_RIBOSOME	2.3159121892769993E-10
Adipose_Subcutaneous=>Skin_Sun_Exposed_Lower_leg	ENSG00000184357.3	48	2.848074280970257E-83	keratinization	9.99477027044882E-12	GO:0031424	Optic_disc_size_(cup)	0.027845914836872383	ZHANG_GATA6_TARGETS_UP	5.565938852481758E-4
Adipose_Subcutaneous=>Skin_Sun_Exposed_Lower_leg	ENSG00000137331.10	32	1.7018843329721257E-50	ribonucleoprotein complex biogenesis	1.2229716603344E-9	GO:0022613	Insomnia_(caffeine-induced)	0.023007390516714462	REACTOME_TRANSLATION	3.9600118258579527E-8
Adipose_Subcutaneous=>Skin_Sun_Exposed_Lower_leg	ENSG00000140538.9	51	1.0606963252210634E-89	lipid metabolic process	5.27742663138663E-7	GO:0006629	Creutzfeldt-Jakob_disease_(variant)	1.7676721751909975E-4	GERHOLD_ADIPOGENESIS_UP	7.299896177745376E-6
Adipose_Subcutaneous=>Skin_Sun_Exposed_Lower_leg	ENSG00000196890.3	44	7.941896619795909E-75	complement activation	classical pathway	6.55254263530737E-11	GO:0006958	Age-related_macular_degeneration_(CNV)	0.015301012028355857	NAKAYAMA_SOFT_TISSUE_TUMORS_PCA1_UP	7.594483243109371E-16
Adipose_Subcutaneous=>Skin_Sun_Exposed_Lower_leg	ENSG00000238986.1	24	2.5592054777017304E-35	translational termination	4.19081692252585E-14	GO:0006415	Gallstones	0.0023986199309965527	KEGG_RIBOSOME	8.153172384138909E-12
Adipose_Subcutaneous=>Skin_Sun_Exposed_Lower_leg	ENSG00000132563.11	52	7.336340138931487E-92	M phase	2.66890163910667E-8	GO:0000279	Select_biomarker_traits	0.004010488490502345	ROSTY_CERVICAL_CANCER_PROLIFERATION_CLUSTER	7.379065819190353E-11
Adipose_Subcutaneous=>Skin_Sun_Exposed_Lower_leg	ENSG00000220937.2	60	1.988300485828206E-109	translational initiation	2.24688364091904E-11	GO:0006413	Speech_perception_in_dyslexia	0.011748764906712414	KEGG_RIBOSOME	1.8744677600690774E-10
Adipose_Subcutaneous=>Skin_Sun_Exposed_Lower_leg	ENSG00000176761.6	61	1.1719057636769884E-111	translational elongation	9.1602477553232E-9	GO:0006414	Response_to_tocilizumab_in_rheumatoid_arthritis	0.006731730143446182	BILANGES_SERUM_AND_RAPAMYCIN_SENSITIVE_GENES	5.343618668910971E-8
Adipose_Subcutaneous=>Skin_Sun_Exposed_Lower_leg	ENSG00000259736.1	27	6.804763473786139E-41	electron transport chain	8.81850629341559E-7	GO:0022900	Suicide_attempts_in_bipolar_disorder	0.005389478247156235	WONG_MITOCHONDRIA_GENE_MODULE	1.1866390693244379E-8
Adipose_Subcutaneous=>Skin_Sun_Exposed_Lower_leg	ENSG00000226908.1	112	2.918487190864347E-203	translational elongation	4.68879241829736E-26	GO:0006414	Nicotine_dependence	0.03284541637875912	KEGG_RIBOSOME	5.564481903892356E-22
Adipose_Subcutaneous=>Skin_Sun_Exposed_Lower_leg	ENSG00000187630.9	25	3.685617525138499E-37	keratinization	2.31425286841954E-7	GO:0031424	Dengue_shock_syndrome	0.006235016493061977	BAELDE_DIABETIC_NEPHROPATHY_UP	0.005141467075322782
Adipose_Subcutaneous=>Skin_Sun_Exposed_Lower_leg	ENSG00000242902.1	31	1.513046932424333E-48	M phase	7.20551201730521E-7	GO:0000279	Bilirubin_levels	0.0016375200401761137	CROONQUIST_NRAS_SIGNALING_DN	9.758019175837115E-10
Adipose_Subcutaneous=>Skin_Sun_Exposed_Lower_leg	ENSG00000154582.11	41	1.3550830175650828E-68	immune response	2.81644961848654E-8	GO:0006955	Multiple_sclerosis	0.004829880459500744	WALLACE_PROSTATE_CANCER_RACE_UP	3.57298467994246E-10
Adipose_Subcutaneous=>Skin_Sun_Exposed_Lower_leg	ENSG00000106993.7	24	2.5592054777017304E-35	mitotic cell cycle	7.47866517627332E-8	GO:0000278	Alzheimer's_disease	0.004530630105024959	ZHANG_TLX_TARGETS_36HR_DN	6.515154585321345E-5
Tissues	Regulator	module_size	module_P	GO_Term	GO_P	GO_ID	GWAS-catalog-term	GWAS-catalog_P	MsigDB-term	MsigDB_P
Adipose_Subcutaneous=>Thyroid	ENSG00000133422.7	287	2.342970977811533E-189	cellular macromolecule metabolic process	6.96768269490302E-7	GO:0044260	Myocardial_infarction_(early_onset)	0.012235473244672201	ELVIDGE_HYPOXIA_DN	3.3758904740743247E-12
Adipose_Subcutaneous=>Thyroid	ENSG00000175906.2	71	1.806531852145497E-124	protein activation cascade	7.65103388350178E-11	GO:0072376	Platelet_function_and_related_traits	0.007087574378718284	SMID_BREAST_CANCER_LUMINAL_B_DN	1.005340534446258E-9
Adipose_Subcutaneous=>Thyroid	ENSG00000185565.6	60	4.151172515493486E-101	lymphocyte mediated immunity	3.57648177153976E-9	GO:0002449	Capecitabine_sensitivity	0.00414291524259108	SHEDDEN_LUNG_CANCER_GOOD_SURVIVAL_A12	3.247879342541816E-8
Adipose_Subcutaneous=>Thyroid	ENSG00000244540.1	53	1.0947483301052153E-86	complement activation	classical pathway	4.17272448412705E-17	GO:0006958	NA	NA	NA	SHEDDEN_LUNG_CANCER_GOOD_SURVIVAL_A12	5.62256292558384E-10
Adipose_Subcutaneous=>Thyroid	ENSG00000204370.4	382	2.342970977811533E-189	cellular macromolecule metabolic process	2.998047446426E-15	GO:0044260	Head_circumference_(infant)	0.002117317758028708	LEE_BMP2_TARGETS_DN	4.783002605274948E-16
Adipose_Subcutaneous=>Thyroid	ENSG00000154035.6	387	2.342970977811533E-189	cellular macromolecule metabolic process	4.92200403781506E-15	GO:0044260	Protein_C_levels	0.0021725965920413024	PUJANA_BRCA1_PCC_NETWORK	1.7929035798709436E-9
Adipose_Subcutaneous=>Thyroid	ENSG00000188056.6	225	2.342970977811533E-189	regulation of cellular amino acid metabolic process	1.4636092281512E-9	GO:0006521	LDL_cholesterol	0.04234536897770199	WEI_MYCN_TARGETS_WITH_E_BOX	1.793971287402961E-11
Adipose_Subcutaneous=>Thyroid	ENSG00000243317.3	399	2.342970977811533E-189	cellular macromolecule metabolic process	1.08387403523999E-11	GO:0044260	Hypertriglyceridemia	0.007764127486360656	PUJANA_BRCA1_PCC_NETWORK	6.80822036088518E-11
Adipose_Subcutaneous=>Thyroid	ENSG00000162517.8	147	2.342970977811533E-189	protein folding	2.15973285028478E-11	GO:0006457	Caudate_nucleus_volume	0.014547072353623623	TARTE_PLASMA_CELL_VS_B_LYMPHOCYTE_UP	1.097154027706515E-11
Adipose_Subcutaneous=>Thyroid	ENSG00000162734.8	266	2.342970977811533E-189	ribosome biogenesis	5.62520697387572E-9	GO:0042254	Response_to_Vitamin_E_supplementation	0.004646055123930054	KRIGE_RESPONSE_TO_TOSEDOSTAT_24HR_DN	2.3970429409767357E-26
Adipose_Subcutaneous=>Thyroid	ENSG00000160049.6	323	2.342970977811533E-189	nucleic acid metabolic process	6.34535950139956E-9	GO:0090304	Hypertriglyceridemia	0.00514415808018913	LEE_BMP2_TARGETS_DN	3.756104545038859E-16
Adipose_Subcutaneous=>Thyroid	ENSG00000167680.9	407	2.342970977811533E-189	cellular macromolecule metabolic process	2.31764059636089E-7	GO:0044260	Bipolar_disorder_(age_of_onset_and_psychomotor_symptoms)	0.040188904445194906	PUJANA_BRCA1_PCC_NETWORK	4.410329710653603E-10
Adipose_Subcutaneous=>Thyroid	ENSG00000146151.8	252	2.342970977811533E-189	nucleic acid metabolic process	1.6833689273888E-7	GO:0090304	Progressive_supranuclear_palsy	0.011169979207092678	GRAESSMANN_RESPONSE_TO_MC_AND_DOXORUBICIN_DN	9.860485139426007E-12
Adipose_Subcutaneous=>Thyroid	ENSG00000131477.5	415	2.342970977811533E-189	cellular macromolecule metabolic process	1.95821685481298E-8	GO:0044260	Hematocrit	9.416248385114291E-4	PUJANA_BRCA1_PCC_NETWORK	1.2402612168573097E-5
Adipose_Subcutaneous=>Thyroid	ENSG00000166886.8	313	2.342970977811533E-189	RNA processing	4.89191583589624E-13	GO:0006396	Lymphocyte_counts	0.0309574078703834	KRIGE_RESPONSE_TO_TOSEDOSTAT_24HR_DN	4.2671782373597406E-18
Adipose_Subcutaneous=>Thyroid	ENSG00000254328.1	25	9.969209477841387E-34	complement activation	classical pathway	4.11012789320726E-8	GO:0006958	Renal_sinus_fat	0.016133486219160307	SHEDDEN_LUNG_CANCER_GOOD_SURVIVAL_A12	2.077485179291588E-6
Adipose_Subcutaneous=>Thyroid	ENSG00000175727.7	259	2.342970977811533E-189	cellular macromolecule metabolic process	1.61354149953742E-10	GO:0044260	Sleepiness	0.02563422671132409	PID_NOTCH_PATHWAY	8.642402461515501E-7
Adipose_Subcutaneous=>Thyroid	ENSG00000148358.12	104	2.342970977811533E-189	nucleic acid metabolic process	8.1144733813993E-7	GO:0090304	Protein_C_levels	0.02063985766962468	AGUIRRE_PANCREATIC_CANCER_COPY_NUMBER_DN	3.448103132320908E-5
Adipose_Subcutaneous=>Thyroid	ENSG00000260711.1	68	5.086239314506045E-118	mRNA metabolic process	5.60678701938131E-7	GO:0016071	Hemoglobin	4.889477714375088E-4	LEE_BMP2_TARGETS_DN	1.5420717169822853E-4
Adipose_Subcutaneous=>Thyroid	ENSG00000032389.8	135	2.342970977811533E-189	gene expression	3.4785966496874E-9	GO:0010467	Cleft_lip	0.02653383113459732	REACTOME_GENERIC_TRANSCRIPTION_PATHWAY	4.510984938732583E-6
Adipose_Subcutaneous=>Thyroid	ENSG00000129473.5	134	2.342970977811533E-189	gene expression	3.21783991880493E-7	GO:0010467	Schizophrenia_(treatment_refractory)	0.019818610938801336	PUJANA_BRCA1_PCC_NETWORK	2.601212255290414E-8
Adipose_Subcutaneous=>Thyroid	ENSG00000156639.7	341	2.342970977811533E-189	cellular macromolecule metabolic process	2.4642585774583E-13	GO:0044260	Hypertriglyceridemia	0.00571902330083134	PUJANA_BRCA1_PCC_NETWORK	6.894382653480353E-14
Adipose_Subcutaneous=>Thyroid	ENSG00000174028.6	57	6.988349325231872E-95	viral reproduction	5.65402182048599E-8	GO:0016032	Caudate_nucleus_volume	0.005692019600980045	REACTOME_HIV_LIFE_CYCLE	1.4769877732579146E-6
Adipose_Subcutaneous=>Thyroid	ENSG00000054793.9	146	2.342970977811533E-189	RNA metabolic process	2.66096647682819E-10	GO:0016070	Bipolar_disorder_(age_of_onset_and_psychomotor_symptoms)	0.014447797389867201	REACTOME_GENERIC_TRANSCRIPTION_PATHWAY	2.8800798376545127E-7
Adipose_Subcutaneous=>Thyroid	ENSG00000223814.1	41	6.287881411393762E-63	cellular macromolecular complex disassembly	1.30083951479115E-9	GO:0034623	Dengue_shock_syndrome	0.009961072092481137	KEGG_RIBOSOME	2.0777704009555896E-8
Adipose_Subcutaneous=>Thyroid	ENSG00000132000.5	76	2.4368385702333666E-135	RNA processing	4.31112420464546E-7	GO:0006396	Vitamin_E_levels	0.011208423569991527	CAIRO_HEPATOBLASTOMA_CLASSES_UP	4.737804643308667E-8
Adipose_Subcutaneous=>Thyroid	ENSG00000133422.7	287	2.342970977811533E-189	cellular macromolecule metabolic process	6.96768269490302E-7	GO:0044260	Myocardial_infarction_(early_onset)	0.012235473244672201	ELVIDGE_HYPOXIA_DN	3.3758904740743247E-12
Adipose_Subcutaneous=>Thyroid	ENSG00000078114.13	61	3.3745460826493974E-103	ribonucleoprotein complex biogenesis	5.4815320836812E-8	GO:0022613	Carotenoid_and_tocopherol_levels	0.012145205162757149	REACTOME_METABOLISM_OF_NON_CODING_RNA	1.4972292530351554E-5
Adipose_Subcutaneous=>Thyroid	ENSG00000159455.7	165	2.342970977811533E-189	cellular component biogenesis at cellular level	7.50619945808794E-16	GO:0071843	Nephrolithiasis	0.03240116120787531	KRIGE_RESPONSE_TO_TOSEDOSTAT_24HR_DN	1.7419681836950312E-10
Adipose_Subcutaneous=>Thyroid	ENSG00000262967.1	233	2.342970977811533E-189	nucleic acid metabolic process	3.82197931444946E-9	GO:0090304	Hemoglobin	0.0056704784283478716	ELVIDGE_HIF1A_TARGETS_UP	7.761837652009376E-8
Adipose_Subcutaneous=>Thyroid	ENSG00000120337.7	160	2.342970977811533E-189	nucleic acid metabolic process	4.45613849163466E-14	GO:0090304	Antipsychotic-induced_QTc_interval_prolongation	0.03936897365623987	PUJANA_BRCA1_PCC_NETWORK	6.923997850552123E-9
Adipose_Subcutaneous=>Thyroid	ENSG00000146674.8	131	2.342970977811533E-189	RNA metabolic process	7.98431828497268E-9	GO:0016070	Protein_C_levels	0.02574950915853493	BUYTAERT_PHOTODYNAMIC_THERAPY_STRESS_UP	2.039509371619003E-5
Adipose_Subcutaneous=>Thyroid	ENSG00000133083.9	177	2.342970977811533E-189	cellular macromolecule metabolic process	2.16112998434055E-8	GO:0044260	Hematocrit	0.0033079750423769057	PUJANA_BRCA1_PCC_NETWORK	2.393814438126959E-10
Adipose_Subcutaneous=>Thyroid	ENSG00000130779.13	65	1.2552025091475198E-111	nucleic acid metabolic process	4.25363489641903E-10	GO:0090304	Dilated_cardiomyopathy	0.00648959947997391	GRAESSMANN_RESPONSE_TO_MC_AND_DOXORUBICIN_DN	9.518464312290008E-7
Adipose_Subcutaneous=>Thyroid	ENSG00000252410.1	42	7.429494653513157E-65	complement activation	classical pathway	1.43760734354932E-16	GO:0006958	Renal_sinus_fat	0.026966644071955825	SHEDDEN_LUNG_CANCER_GOOD_SURVIVAL_A12	8.157729364199392E-10
Adipose_Subcutaneous=>Thyroid	ENSG00000154035.6	387	2.342970977811533E-189	cellular macromolecule metabolic process	4.92200403781506E-15	GO:0044260	Protein_C_levels	0.0021725965920413024	PUJANA_BRCA1_PCC_NETWORK	1.7929035798709436E-9
Adipose_Subcutaneous=>Thyroid	ENSG00000249364.1	216	2.342970977811533E-189	ribonucleoprotein complex biogenesis	1.3179461765769E-8	GO:0022613	Intracranial_aneurysm	0.008298752360315343	PUJANA_BRCA1_PCC_NETWORK	2.842146681901009E-20
Adipose_Subcutaneous=>Thyroid	ENSG00000243317.3	399	2.342970977811533E-189	cellular macromolecule metabolic process	1.08387403523999E-11	GO:0044260	Hypertriglyceridemia	0.007764127486360656	PUJANA_BRCA1_PCC_NETWORK	6.80822036088518E-11
Adipose_Subcutaneous=>Thyroid	ENSG00000154305.11	209	2.342970977811533E-189	RNA metabolic process	1.75840870270661E-13	GO:0016070	Hypertension_risk_in_short_sleep_duration	0.030878172711486185	GRAESSMANN_APOPTOSIS_BY_DOXORUBICIN_DN	2.5343995979805054E-6
Adipose_Subcutaneous=>Thyroid	ENSG00000101546.7	94	1.364438415839244E-175	regulation of gene expression	7.92106376926822E-8	GO:0010468	Uterine_fibroids	0.036606470484659155	REACTOME_GENERIC_TRANSCRIPTION_PATHWAY	8.500303244111397E-8
Adipose_Subcutaneous=>Thyroid	ENSG00000106852.11	152	2.342970977811533E-189	protein folding	1.26058311252754E-11	GO:0006457	Dengue_shock_syndrome	0.037430459442547206	LEE_BMP2_TARGETS_DN	3.9060060591607046E-12
Adipose_Subcutaneous=>Thyroid	ENSG00000135677.4	249	2.342970977811533E-189	RNA metabolic process	1.06330466213269E-15	GO:0016070	Intracranial_aneurysm	0.010916012254042068	BLALOCK_ALZHEIMERS_DISEASE_UP	3.117374386276771E-7
Adipose_Subcutaneous=>Thyroid	ENSG00000167680.9	407	2.342970977811533E-189	cellular macromolecule metabolic process	2.31764059636089E-7	GO:0044260	Bipolar_disorder_(age_of_onset_and_psychomotor_symptoms)	0.040188904445194906	PUJANA_BRCA1_PCC_NETWORK	4.410329710653603E-10
Adipose_Subcutaneous=>Thyroid	ENSG00000230383.1	191	2.342970977811533E-189	gene expression	5.05671896210559E-8	GO:0010467	Intracranial_aneurysm	0.006536583146334392	WELCSH_BRCA1_TARGETS_DN	6.174982994843766E-5
Adipose_Subcutaneous=>Thyroid	ENSG00000169507.5	131	2.342970977811533E-189	RNA metabolic process	1.60886869937652E-7	GO:0016070	Osteoarthritis	0.002252827575497528	PUJANA_BRCA1_PCC_NETWORK	2.259549248008119E-7
Adipose_Subcutaneous=>Thyroid	ENSG00000119729.6	112	2.342970977811533E-189	regulation of gene expression	5.10403840619583E-8	GO:0010468	Ileal_carcinoids	0.02201750548824843	REACTOME_GENERIC_TRANSCRIPTION_PATHWAY	2.6792299856030306E-5
Adipose_Subcutaneous=>Thyroid	ENSG00000146151.8	252	2.342970977811533E-189	nucleic acid metabolic process	1.6833689273888E-7	GO:0090304	Progressive_supranuclear_palsy	0.011169979207092678	GRAESSMANN_RESPONSE_TO_MC_AND_DOXORUBICIN_DN	9.860485139426007E-12
Adipose_Subcutaneous=>Thyroid	ENSG00000133835.9	158	2.342970977811533E-189	ncRNA metabolic process	6.44493466070533E-11	GO:0034660	Economic_and_political_preferences_(environmentalism)	0.0026438575691402444	LEE_BMP2_TARGETS_DN	4.974977643501262E-14
Adipose_Subcutaneous=>Thyroid	ENSG00000154945.6	203	2.342970977811533E-189	cellular macromolecule metabolic process	1.45721536719043E-10	GO:0044260	Hematocrit	0.004330569791940362	ELVIDGE_HIF1A_TARGETS_UP	2.35855358346494E-8
Adipose_Subcutaneous=>Thyroid	ENSG00000090447.7	97	1.872776834110341E-182	ribonucleoprotein complex biogenesis	1.57537430366469E-12	GO:0022613	Folate_pathway_vitamin_levels	0.028460118957758247	LEE_BMP2_TARGETS_DN	5.708587745020527E-17
Adipose_Subcutaneous=>Thyroid	ENSG00000160007.11	244	2.342970977811533E-189	nucleic acid metabolic process	1.56885750279214E-7	GO:0090304	Gamma_gluatamyl_transferase_levels	0.00143510553552195	GRAESSMANN_APOPTOSIS_BY_DOXORUBICIN_DN	1.8100554359131018E-6
Adipose_Subcutaneous=>Thyroid	ENSG00000111850.5	54	1.0055796695766555E-88	nucleic acid transport	7.04048254473073E-7	GO:0050657	Venous_thromboembolism	0.01840591625435298	REACTOME_TRANSPORT_OF_MATURE_MRNA_DERIVED_FROM_AN_INTRONLESS_TRANSCRIPT	9.063037044188404E-5
Adipose_Subcutaneous=>Thyroid	ENSG00000174501.10	103	2.342970977811533E-189	'de novo' posttranslational protein folding	4.58407129976497E-9	GO:0051084	Gamma_gluatamyl_transferase_levels	0.025243721880028543	REACTOME_FORMATION_OF_TUBULIN_FOLDING_INTERMEDIATES_BY_CCT_TRIC	1.058930509352217E-9
Adipose_Subcutaneous=>Thyroid	ENSG00000179935.5	217	2.342970977811533E-189	cellular component biogenesis at cellular level	1.73703127267487E-19	GO:0071843	Hypertriglyceridemia	0.0023526278166935725	LEE_BMP2_TARGETS_DN	1.7218095177074736E-18
Adipose_Subcutaneous=>Thyroid	ENSG00000088451.6	48	1.2548436596150164E-76	regulation of transcription	DNA-dependent	1.63036678765935E-7	GO:0006355	Gastric_cancer	0.004694594729736647	DACOSTA_UV_RESPONSE_VIA_ERCC3_DN	2.3739976753629737E-5
Adipose_Subcutaneous=>Thyroid	ENSG00000165953.5	113	2.342970977811533E-189	ribonucleoprotein complex biogenesis	2.99040060106386E-8	GO:0022613	Gamma_gluatamyl_transferase_levels	3.074101863022499E-4	WEI_MYCN_TARGETS_WITH_E_BOX	4.6126955157185643E-10
Adipose_Subcutaneous=>Thyroid	ENSG00000154175.11	117	2.342970977811533E-189	muscle filament sliding	1.59298555357444E-10	GO:0030049	Moyamoya_disease	0.005850000000000307	RICKMAN_HEAD_AND_NECK_CANCER_F	1.3162900180484016E-14
Adipose_Subcutaneous=>Thyroid	ENSG00000204789.3	36	1.8776591146098796E-53	cellular protein complex assembly	4.0076260400047E-7	GO:0043623	Dilated_cardiomyopathy	0.003497024851242476	KEGG_PATHOGENIC_ESCHERICHIA_COLI_INFECTION	3.33978121302615E-6
Adipose_Subcutaneous=>Thyroid	ENSG00000251660.1	150	2.342970977811533E-189	transcription	DNA-dependent	1.30291872888521E-10	GO:0006351	Functional_MRI	0.01484486724336594	REACTOME_GENERIC_TRANSCRIPTION_PATHWAY	1.7274451769417155E-11
Adipose_Subcutaneous=>Thyroid	ENSG00000233762.2	68	5.086239314506045E-118	respiratory electron transport chain	2.3894237872367E-12	GO:0022904	Dengue_shock_syndrome	0.0163930873483501	MOOTHA_VOXPHOS	4.316178459149273E-10
Adipose_Subcutaneous=>Thyroid	ENSG00000110048.6	250	2.342970977811533E-189	cellular component biogenesis at cellular level	3.85252355044714E-22	GO:0071843	Celiac_disease_and_Rheumatoid_arthritis	0.025309782182188996	CAIRO_HEPATOBLASTOMA_CLASSES_UP	1.706778222882759E-16
Adipose_Subcutaneous=>Thyroid	ENSG00000166886.8	313	2.342970977811533E-189	RNA processing	4.89191583589624E-13	GO:0006396	Lymphocyte_counts	0.0309574078703834	KRIGE_RESPONSE_TO_TOSEDOSTAT_24HR_DN	4.2671782373597406E-18
Adipose_Subcutaneous=>Thyroid	ENSG00000256185.1	148	2.342970977811533E-189	ribonucleoprotein complex biogenesis	1.53770838439055E-7	GO:0022613	Protein_C_levels	0.02907960732948661	GARY_CD5_TARGETS_DN	1.9686240407315313E-8
Adipose_Subcutaneous=>Thyroid	ENSG00000092871.11	112	2.342970977811533E-189	transcription	DNA-dependent	1.19885083786177E-9	GO:0006351	Hypertension_risk_in_short_sleep_duration	0.016558586807223247	REACTOME_GENERIC_TRANSCRIPTION_PATHWAY	4.2304588845737106E-6
Adipose_Subcutaneous=>Thyroid	ENSG00000104903.3	99	4.732278006859954E-187	cellular component biogenesis at cellular level	1.62019655396965E-13	GO:0071843	Head_circumference_(infant)	0.0196549327758998	GARY_CD5_TARGETS_DN	2.7044579066233894E-14
Adipose_Subcutaneous=>Thyroid	ENSG00000227694.1	234	2.342970977811533E-189	nucleic acid metabolic process	1.7746477663465E-14	GO:0090304	Economic_and_political_preferences_(environmentalism)	0.005718046845042507	PUJANA_BRCA1_PCC_NETWORK	6.579838179953144E-13
Adipose_Subcutaneous=>Thyroid	ENSG00000210151.2	234	2.342970977811533E-189	nucleic acid metabolic process	3.44458455270293E-9	GO:0090304	Gastric_cancer	0.02306601330066841	KEGG_SPLICEOSOME	2.49592705879257E-6
Tissues	Regulator	module_size	module_P	GO_Term	GO_P	GO_ID	GWAS-catalog-term	GWAS-catalog_P	MsigDB-term	MsigDB_P
Adipose_Subcutaneous=>Whole_Blood	ENSG00000168314.12	101	5.879711386827729E-227	synaptic transmission	7.29278319584267E-23	GO:0007268	Conduct_disorder_(interaction)	2.0569758605752423E-4	YOSHIMURA_MAPK8_TARGETS_UP	2.968990153367459E-15
Adipose_Subcutaneous=>Whole_Blood	ENSG00000113327.10	82	2.2628599111404826E-179	transmission of nerve impulse	3.5346637534972E-15	GO:0019226	Pulmonary_function_decline	0.0018302934369609097	BLALOCK_ALZHEIMERS_DISEASE_DN	2.820980097219811E-14
Adipose_Subcutaneous=>Whole_Blood	ENSG00000197430.6	100	5.879711386827729E-227	synaptic transmission	1.06516383274212E-21	GO:0007268	Progressive_supranuclear_palsy	0.0018624644289126785	BENPORATH_ES_WITH_H3K27ME3	8.910082185491187E-14
Adipose_Subcutaneous=>Whole_Blood	ENSG00000226965.1	67	5.0820585272492593E-141	synaptic transmission	3.30080785271905E-13	GO:0007268	Immune_response_to_smallpox_vaccine_(IL-6)	0.018371415941225752	BENPORATH_ES_WITH_H3K27ME3	5.485805494711158E-12
Adipose_Subcutaneous=>Whole_Blood	ENSG00000229196.3	97	6.391489529433071E-219	synaptic transmission	4.11456238971517E-11	GO:0007268	Conduct_disorder_(interaction)	1.770203162369988E-4	LEE_TARGETS_OF_PTCH1_AND_SUFU_DN	2.2631151471394636E-10
Adipose_Subcutaneous=>Whole_Blood	ENSG00000180745.4	33	3.2141246178591436E-60	synaptic transmission	4.71900722500501E-7	GO:0007268	Immune_reponse_to_smallpox_(secreted_IL-10)	0.013126305060900406	MODY_HIPPOCAMPUS_POSTNATAL	3.4152229987838033E-6
Adipose_Subcutaneous=>Whole_Blood	ENSG00000259845.1	62	1.5160739231343E-128	digestion	4.27197511197243E-7	GO:0007586	Lipid_levels_in_hepatitis_C_treatment	0.0059911495574773745	NAKAMURA_CANCER_MICROENVIRONMENT_UP	6.353705243716617E-5
Adipose_Subcutaneous=>Whole_Blood	ENSG00000135338.7	32	5.0905031239539875E-58	complement activation	classical pathway	7.89845693802627E-19	GO:0006958	NA	NA	NA	MATTIOLI_MGUS_VS_PCL	1.0693619228425818E-6
Tissues	Regulator	module_size	module_P	GO_Term	GO_P	GO_ID	GWAS-catalog-term	GWAS-catalog_P	MsigDB-term	MsigDB_P
Artery_Tibial=>Adipose_Subcutaneous	ENSG00000261183.1	154	4.653415343958257E-195	RNA processing	9.38599794097771E-8	GO:0006396	Ewing_sarcoma	0.03791538111806926	LEE_BMP2_TARGETS_DN	3.119957836502172E-20
Artery_Tibial=>Adipose_Subcutaneous	ENSG00000227018.1	175	4.653415343958257E-195	chromatin modification	4.87788965160179E-9	GO:0016568	Ileal_carcinoids	0.034351031047564026	GINESTIER_BREAST_CANCER_ZNF217_AMPLIFIED_DN	1.8561741135638473E-13
Artery_Tibial=>Adipose_Subcutaneous	ENSG00000180543.3	324	4.653415343958257E-195	chromatin modification	3.67235235235205E-8	GO:0016568	Migraine	0.0033377603329375048	PILON_KLF1_TARGETS_DN	3.9453370673043624E-13
Artery_Tibial=>Adipose_Subcutaneous	ENSG00000233280.1	226	4.653415343958257E-195	SRP-dependent cotranslational protein targeting to membrane	3.60452441375796E-28	GO:0006614	Psoriatic_arthritis	0.0025493980400339367	KEGG_RIBOSOME	6.0737145770382E-27
Artery_Tibial=>Adipose_Subcutaneous	ENSG00000162896.5	255	4.653415343958257E-195	cellular macromolecule metabolic process	2.69436630450806E-11	GO:0044260	Moyamoya_disease	0.01269999999999974	GINESTIER_BREAST_CANCER_ZNF217_AMPLIFIED_DN	5.738254130212996E-11
Artery_Tibial=>Adipose_Subcutaneous	ENSG00000262001.1	120	4.653415343958257E-195	microtubule-based transport	3.28031409833209E-7	GO:0010970	Bone_mineral_density_(spine)	0.01369779476209439	BAELDE_DIABETIC_NEPHROPATHY_DN	1.0940941786616274E-5
Artery_Tibial=>Adipose_Subcutaneous	ENSG00000258343.1	104	4.653415343958257E-195	translational elongation	1.93031111003211E-15	GO:0006414	Retinol_levels	0.015222859930875635	KEGG_RIBOSOME	1.5067540620326735E-17
Artery_Tibial=>Adipose_Subcutaneous	ENSG00000262292.1	258	4.653415343958257E-195	cellular protein metabolic process	1.08626935406915E-9	GO:0044267	Primary_biliary_cirrhosis	0.009354176863769867	DACOSTA_UV_RESPONSE_VIA_ERCC3_DN	5.492097949490448E-12
Artery_Tibial=>Adipose_Subcutaneous	ENSG00000196782.7	52	1.3074372627816494E-87	chromosome organization	9.23435922492346E-7	GO:0051276	Testicular_germ_cell_tumor	0.018061341830496482	GRAESSMANN_APOPTOSIS_BY_DOXORUBICIN_DN	3.105387623627943E-5
Artery_Tibial=>Adipose_Subcutaneous	ENSG00000229107.2	129	4.653415343958257E-195	nucleic acid metabolic process	3.02244710782277E-7	GO:0090304	Fuchs's_corneal_dystrophy	0.012858717935902562	PUJANA_ATM_PCC_NETWORK	1.5173890075000468E-5
Artery_Tibial=>Adipose_Subcutaneous	ENSG00000168242.3	33	9.0097409222153E-50	translational termination	1.78325549682361E-16	GO:0006415	Dengue_shock_syndrome	0.008223639575382295	KEGG_RIBOSOME	1.3674028736330687E-16
Artery_Tibial=>Adipose_Subcutaneous	ENSG00000146842.11	112	4.653415343958257E-195	cell cycle phase	9.89687041573222E-8	GO:0022403	Dilated_cardiomyopathy	0.011069473473670145	GOBERT_OLIGODENDROCYTE_DIFFERENTIATION_UP	6.077867116219209E-13
Artery_Tibial=>Adipose_Subcutaneous	ENSG00000113068.5	169	4.653415343958257E-195	respiratory electron transport chain	2.3773577462287E-8	GO:0022904	Sex_hormone-binding_globulin_levels	0.0031806878008916154	DIAZ_CHRONIC_MEYLOGENOUS_LEUKEMIA_UP	5.823102359561234E-17
Artery_Tibial=>Adipose_Subcutaneous	ENSG00000119013.4	38	2.3308797156131935E-59	respiratory electron transport chain	7.80090279040335E-19	GO:0022904	Dengue_shock_syndrome	0.00921675656912678	MOOTHA_VOXPHOS	4.273545456985463E-18
Artery_Tibial=>Adipose_Subcutaneous	ENSG00000231125.1	78	3.606845682752561E-144	SRP-dependent cotranslational protein targeting to membrane	3.70252714278222E-10	GO:0006614	IgA_nephropathy	0.0014871171074062816	REACTOME_TRANSLATION	1.3290884075489584E-8
Artery_Tibial=>Adipose_Subcutaneous	ENSG00000151812.9	33	9.0097409222153E-50	translational termination	6.41277891250554E-7	GO:0006415	Large_B-cell_lymphoma	0.0030976748837441984	KEGG_RIBOSOME	2.282377217187427E-7
Artery_Tibial=>Adipose_Subcutaneous	ENSG00000077454.10	39	2.5997421940786372E-61	muscle filament sliding	5.60425982068021E-9	GO:0030049	Airflow_obstruction	0.0028849324093290596	RICKMAN_HEAD_AND_NECK_CANCER_F	7.546997030863048E-14
Artery_Tibial=>Adipose_Subcutaneous	ENSG00000259125.1	195	4.653415343958257E-195	histone modification	7.90422824475164E-10	GO:0016570	Blue_vs._brown_eyes	0.00970000000000044	DACOSTA_UV_RESPONSE_VIA_ERCC3_DN	2.0909410974504575E-12
Artery_Tibial=>Adipose_Subcutaneous	ENSG00000231351.2	22	6.565246015282314E-30	respiratory electron transport chain	4.80125643728545E-8	GO:0022904	Eosinophilic_esophagitis_(pediatric)	2.1684307019637227E-4	REACTOME_RESPIRATORY_ELECTRON_TRANSPORT	2.1128785399842344E-8
Artery_Tibial=>Adipose_Subcutaneous	ENSG00000227018.1	175	4.653415343958257E-195	chromatin modification	4.87788965160179E-9	GO:0016568	Ileal_carcinoids	0.034351031047564026	GINESTIER_BREAST_CANCER_ZNF217_AMPLIFIED_DN	1.8561741135638473E-13
Artery_Tibial=>Adipose_Subcutaneous	ENSG00000180543.3	324	4.653415343958257E-195	chromatin modification	3.67235235235205E-8	GO:0016568	Migraine	0.0033377603329375048	PILON_KLF1_TARGETS_DN	3.9453370673043624E-13
Artery_Tibial=>Adipose_Subcutaneous	ENSG00000153904.12	44	3.1047304727577553E-71	cell cycle process	9.932867515792E-7	GO:0022402	Dengue_shock_syndrome	0.010952796877981385	CHIANG_LIVER_CANCER_SUBCLASS_PROLIFERATION_UP	4.533768277892031E-9
Artery_Tibial=>Adipose_Subcutaneous	ENSG00000111642.8	117	4.653415343958257E-195	cellular macromolecule metabolic process	2.61787580318279E-7	GO:0044260	Corneal_curvature	0.017300135120774475	MCBRYAN_PUBERTAL_BREAST_5_6WK_DN	1.5202704389477684E-5
Artery_Tibial=>Adipose_Subcutaneous	ENSG00000106153.12	71	1.6468056256128764E-128	SRP-dependent cotranslational protein targeting to membrane	7.03976132543265E-25	GO:0006614	Glioma	0.027664172914157053	REACTOME_SRP_DEPENDENT_COTRANSLATIONAL_PROTEIN_TARGETING_TO_MEMBRANE	3.6537474645308604E-20
Artery_Tibial=>Adipose_Subcutaneous	ENSG00000145860.5	39	2.5997421940786372E-61	intracellular transport	1.63000888721461E-8	GO:0046907	Cutaneous_nevi	0.011644559141686583	REACTOME_METABOLISM_OF_PROTEINS	5.8191570117359295E-6
Artery_Tibial=>Adipose_Subcutaneous	ENSG00000131116.5	36	1.7318157499959785E-55	translational initiation	3.34790804989089E-8	GO:0006413	Abdominal_aortic_aneurysm	0.005390554883279907	BILANGES_SERUM_AND_RAPAMYCIN_SENSITIVE_GENES	1.3590697372539505E-7
Artery_Tibial=>Adipose_Subcutaneous	ENSG00000259115.1	100	4.653415343958257E-195	cell cycle phase	1.9493697375996E-12	GO:0022403	Platelet_function_and_related_traits	0.009875743787189136	DUTERTRE_ESTRADIOL_RESPONSE_24HR_UP	1.8997651287062697E-20
Artery_Tibial=>Adipose_Subcutaneous	ENSG00000160813.2	85	4.2198152266470786E-160	M phase	4.44497313515903E-19	GO:0000279	F-cell_distribution	0.0023290999087688087	CHIANG_LIVER_CANCER_SUBCLASS_PROLIFERATION_UP	1.3162974051789943E-31
Artery_Tibial=>Adipose_Subcutaneous	ENSG00000123737.8	103	4.653415343958257E-195	SRP-dependent cotranslational protein targeting to membrane	1.01023125730682E-7	GO:0006614	Intraocular_pressure	0.010273733686684137	PUJANA_BRCA1_PCC_NETWORK	5.437695869257041E-10
Artery_Tibial=>Adipose_Subcutaneous	ENSG00000235225.1	115	4.653415343958257E-195	translational termination	4.23018205446004E-12	GO:0006415	Vitiligo	0.002290548163196015	KEGG_RIBOSOME	7.537428236056141E-11
Artery_Tibial=>Adipose_Subcutaneous	ENSG00000155858.5	48	2.3772783691101608E-79	SRP-dependent cotranslational protein targeting to membrane	4.96878665174025E-9	GO:0006614	Amyotrophic_lateral_sclerosis	0.007415228958880122	PECE_MAMMARY_STEM_CELL_DN	1.6436941004017726E-9
Artery_Tibial=>Adipose_Subcutaneous	ENSG00000174886.7	66	1.662379984981574E-117	SRP-dependent cotranslational protein targeting to membrane	1.42433965812439E-15	GO:0006614	Dengue_shock_syndrome	0.016146321941261487	REACTOME_SRP_DEPENDENT_COTRANSLATIONAL_PROTEIN_TARGETING_TO_MEMBRANE	4.858481164411709E-13
Artery_Tibial=>Adipose_Subcutaneous	ENSG00000134775.9	44	3.1047304727577553E-71	cell cycle phase	7.89270544413887E-9	GO:0022403	Retinol_levels	0.006436463579854879	SOTIRIOU_BREAST_CANCER_GRADE_1_VS_3_UP	2.8399807154550935E-11
Artery_Tibial=>Adipose_Subcutaneous	ENSG00000140307.6	28	1.645013817336151E-40	cellular respiration	5.31136248123594E-10	GO:0045333	Hepatitis_C_induced_liver_fibrosis	0.012087000812071579	MOOTHA_VOXPHOS	1.5643885522580473E-9
Artery_Tibial=>Adipose_Subcutaneous	ENSG00000099795.1	131	4.653415343958257E-195	SRP-dependent cotranslational protein targeting to membrane	1.28353323524086E-33	GO:0006614	NA	NA	NA	KEGG_RIBOSOME	8.425264747589229E-26
Artery_Tibial=>Adipose_Subcutaneous	ENSG00000235704.1	50	1.8343821391140602E-83	immune system process	1.15837783630017E-7	GO:0002376	Schizophrenia_(treatment_refractory)	0.007481638783409334	MCLACHLAN_DENTAL_CARIES_UP	2.5815605278144086E-11
Artery_Tibial=>Adipose_Subcutaneous	ENSG00000162896.5	255	4.653415343958257E-195	cellular macromolecule metabolic process	2.69436630450806E-11	GO:0044260	Moyamoya_disease	0.01269999999999974	GINESTIER_BREAST_CANCER_ZNF217_AMPLIFIED_DN	5.738254130212996E-11
Artery_Tibial=>Adipose_Subcutaneous	ENSG00000146918.13	98	2.446894550541072E-190	cellular component organization at cellular level	2.21255574696915E-7	GO:0071842	Major_mood_disorders	0.004849999999999935	NUYTTEN_NIPP1_TARGETS_DN	1.3697458620510381E-5
Artery_Tibial=>Adipose_Subcutaneous	ENSG00000120729.5	39	2.5997421940786372E-61	RNA processing	4.11071693714993E-8	GO:0006396	Glioblastoma	0.0019499999999999962	CHEN_HOXA5_TARGETS_9HR_UP	6.965535665583609E-5
Artery_Tibial=>Adipose_Subcutaneous	ENSG00000262001.1	120	4.653415343958257E-195	microtubule-based transport	3.28031409833209E-7	GO:0010970	Bone_mineral_density_(spine)	0.01369779476209439	BAELDE_DIABETIC_NEPHROPATHY_DN	1.0940941786616274E-5
Artery_Tibial=>Adipose_Subcutaneous	ENSG00000128699.9	131	4.653415343958257E-195	cellular protein localization	9.50968500837224E-7	GO:0034613	Migraine	0.006668778877720733	SCHAEFFER_PROSTATE_DEVELOPMENT_6HR_DN	3.1025909166865255E-5
Artery_Tibial=>Adipose_Subcutaneous	ENSG00000249911.1	34	1.1529155034367516E-51	SRP-dependent cotranslational protein targeting to membrane	1.14896144109454E-27	GO:0006614	Non-alcoholic_fatty_liver_disease_histology_(other)	0.04363517752222044	KEGG_RIBOSOME	1.241185626034601E-27
Artery_Tibial=>Adipose_Subcutaneous	ENSG00000172172.3	56	5.296582462208846E-96	respiratory electron transport chain	4.60628960515308E-19	GO:0022904	Dengue_shock_syndrome	0.0136759428235954	MOOTHA_VOXPHOS	9.804866915292016E-20
Artery_Tibial=>Adipose_Subcutaneous	ENSG00000171700.9	31	5.025677335047912E-46	muscle system process	6.76122038461934E-9	GO:0003012	Thyroid_cancer	0.009265190620498263	NIELSEN_LEIOMYOSARCOMA_CNN1_UP	2.2179346000559237E-13
Artery_Tibial=>Adipose_Subcutaneous	ENSG00000258343.1	104	4.653415343958257E-195	translational elongation	1.93031111003211E-15	GO:0006414	Retinol_levels	0.015222859930875635	KEGG_RIBOSOME	1.5067540620326735E-17
Artery_Tibial=>Adipose_Subcutaneous	ENSG00000251540.1	84	8.261475096923529E-158	defense response	1.5347463380329E-13	GO:0006952	HDL_cholesterol	0.006066979304645993	CHEN_METABOLIC_SYNDROM_NETWORK	5.139919198435571E-18
Artery_Tibial=>Adipose_Subcutaneous	ENSG00000106688.7	44	3.1047304727577553E-71	nucleobase-containing compound metabolic process	4.32595270039019E-8	GO:0006139	Birth_weight	0.006585819224955188	REACTOME_BMAL1_CLOCK_NPAS2_ACTIVATES_CIRCADIAN_EXPRESSION	6.742342954714131E-5
Artery_Tibial=>Adipose_Subcutaneous	ENSG00000236024.1	55	6.823570746714852E-94	spliceosomal snRNP assembly	2.60524171552916E-8	GO:0000387	Heart_rate_variability_traits	0.01638901224818721	KEGG_SPLICEOSOME	5.8612528698756E-8
Artery_Tibial=>Adipose_Subcutaneous	ENSG00000167986.9	224	4.653415343958257E-195	cellular macromolecule metabolic process	1.46439069954976E-8	GO:0044260	Eye_color	0.0018025287120938163	DACOSTA_UV_RESPONSE_VIA_ERCC3_DN	7.258890674046271E-9
Artery_Tibial=>Adipose_Subcutaneous	ENSG00000211450.4	98	2.446894550541072E-190	translational elongation	3.08424583132542E-29	GO:0006414	Response_to_tocilizumab_in_rheumatoid_arthritis	0.001062465058077484	REACTOME_TRANSLATION	2.2950768752230434E-27
Artery_Tibial=>Adipose_Subcutaneous	ENSG00000172428.5	43	3.1411641883322364E-69	respiratory electron transport chain	5.72507224637362E-11	GO:0022904	Capecitabine_sensitivity	0.0020517491079039907	WONG_MITOCHONDRIA_GENE_MODULE	6.064300170329361E-13
Artery_Tibial=>Adipose_Subcutaneous	ENSG00000127445.7	118	4.653415343958257E-195	translational termination	1.82968058331037E-37	GO:0006415	Moyamoya_disease	0.005850000000000307	KEGG_RIBOSOME	4.946881353266626E-38
Artery_Tibial=>Adipose_Subcutaneous	ENSG00000262292.1	258	4.653415343958257E-195	cellular protein metabolic process	1.08626935406915E-9	GO:0044267	Primary_biliary_cirrhosis	0.009354176863769867	DACOSTA_UV_RESPONSE_VIA_ERCC3_DN	5.492097949490448E-12
Artery_Tibial=>Adipose_Subcutaneous	ENSG00000133627.12	37	2.036153977318605E-57	translational termination	9.37775095319189E-14	GO:0006415	Immune_reponse_to_smallpox_(secreted_IL-12p40)	0.024915276360216825	KEGG_RIBOSOME	3.468828851092117E-14
Artery_Tibial=>Adipose_Subcutaneous	ENSG00000128254.9	55	6.823570746714852E-94	muscle contraction	1.61228114117865E-10	GO:0006936	Response_to_cerivastatin	0.0027500000000001325	NIELSEN_LEIOMYOSARCOMA_CNN1_UP	8.616505518127108E-12
Artery_Tibial=>Adipose_Subcutaneous	ENSG00000105926.9	166	4.653415343958257E-195	cellular macromolecule metabolic process	4.26451806640632E-9	GO:0044260	Dengue_shock_syndrome	0.04082080870242438	GINESTIER_BREAST_CANCER_ZNF217_AMPLIFIED_DN	2.0910742454099784E-8
Tissues	Regulator	module_size	module_P	GO_Term	GO_P	GO_ID	GWAS-catalog-term	GWAS-catalog_P	MsigDB-term	MsigDB_P
Artery_Tibial=>Heart_Left_Ventricle	ENSG00000229847.2	73	5.910788552820893E-123	translational elongation	5.84017616187553E-8	GO:0006414	Large_B-cell_lymphoma	0.007187219360968245	KEGG_RIBOSOME	2.9266011787949784E-8
Artery_Tibial=>Heart_Left_Ventricle	ENSG00000230807.1	162	2.4543227655258526E-181	respiratory electron transport chain	7.98769694576923E-15	GO:0022904	Formal_thought_disorder_in_schizophrenia	0.0028117399838383447	REACTOME_RESPIRATORY_ELECTRON_TRANSPORT_ATP_SYNTHESIS_BY_CHEMIOSMOTIC_COUPLING_AND_HEAT_PRODUCTION_BY_UNCOUPLING_PROTEINS_	2.2460043198036346E-15
Artery_Tibial=>Heart_Left_Ventricle	ENSG00000178776.4	63	2.324215323291323E-102	type I interferon-mediated signaling pathway	1.65340985195643E-7	GO:0060337	Dengue_shock_syndrome	0.01540572854655001	BOWIE_RESPONSE_TO_TAMOXIFEN	2.016848685378426E-9
Artery_Tibial=>Heart_Left_Ventricle	ENSG00000229847.2	73	5.910788552820893E-123	translational elongation	5.84017616187553E-8	GO:0006414	Large_B-cell_lymphoma	0.007187219360968245	KEGG_RIBOSOME	2.9266011787949784E-8
Artery_Tibial=>Heart_Left_Ventricle	ENSG00000167654.11	59	2.615518127755393E-94	SRP-dependent cotranslational protein targeting to membrane	5.3498284809783E-13	GO:0006614	Large_B-cell_lymphoma	0.005791734586729271	KEGG_RIBOSOME	3.6278034606798956E-12
Artery_Tibial=>Heart_Left_Ventricle	ENSG00000230807.1	162	2.4543227655258526E-181	respiratory electron transport chain	7.98769694576923E-15	GO:0022904	Formal_thought_disorder_in_schizophrenia	0.0028117399838383447	REACTOME_RESPIRATORY_ELECTRON_TRANSPORT_ATP_SYNTHESIS_BY_CHEMIOSMOTIC_COUPLING_AND_HEAT_PRODUCTION_BY_UNCOUPLING_PROTEINS_	2.2460043198036346E-15
Artery_Tibial=>Heart_Left_Ventricle	ENSG00000175548.4	24	3.9267735771649294E-30	digestion	1.51426135092439E-12	GO:0007586	Type_1_diabetes	2.1427245422838464E-4	FEVR_CTNNB1_TARGETS_UP	2.5341395210912105E-9
Artery_Tibial=>Heart_Left_Ventricle	ENSG00000248362.1	42	1.6469391097837093E-61	type I interferon-mediated signaling pathway	7.70609308533534E-7	GO:0060337	Crohn's_disease_and_psoriasis	0.008175430739541308	HECKER_IFNB1_TARGETS	8.588427237238267E-10
Artery_Tibial=>Heart_Left_Ventricle	ENSG00000170264.8	116	2.4543227655258526E-181	collagen fibril organization	6.19663092535567E-8	GO:0030199	Breast_cancer	4.078241839353622E-4	PICCALUGA_ANGIOIMMUNOBLASTIC_LYMPHOMA_UP	5.81681206306606E-14
Artery_Tibial=>Heart_Left_Ventricle	ENSG00000237637.1	38	3.4693621245869113E-54	digestion	4.15553879984575E-9	GO:0007586	Type_1_diabetes	8.497879407686674E-4	NAKAMURA_CANCER_MICROENVIRONMENT_UP	1.6069557550454337E-7
Artery_Tibial=>Heart_Left_Ventricle	ENSG00000198400.7	99	4.1182021372697694E-179	collagen fibril organization	8.48387283435996E-7	GO:0030199	Visceral_fat	0.0027558739449194355	SCHUETZ_BREAST_CANCER_DUCTAL_INVASIVE_UP	1.482401159118799E-11
Artery_Tibial=>Heart_Left_Ventricle	ENSG00000120738.6	27	4.7841377528272495E-35	positive regulation of immune system process	4.34944870972037E-8	GO:0002684	Type_1_diabetes	0.0077022418034056635	FULCHER_INFLAMMATORY_RESPONSE_LECTIN_VS_LPS_DN	1.1712984283056558E-7
Artery_Tibial=>Heart_Left_Ventricle	ENSG00000153253.10	60	2.60266945730474E-96	response to virus	3.44910781493652E-7	GO:0009615	Hepatitis_B_(viral_clearance)	0.0059911495574773745	FARMER_BREAST_CANCER_CLUSTER_1	6.580192093568249E-13
Artery_Tibial=>Heart_Left_Ventricle	ENSG00000251660.1	25	9.392845125362541E-32	cellular response to zinc ion	3.54499670670045E-7	GO:0071294	Hoarding	0.007179329305596735	ZHENG_RESPONSE_TO_ARSENITE_UP	1.224319131900435E-6
Artery_Tibial=>Heart_Left_Ventricle	ENSG00000033122.11	144	2.4543227655258526E-181	system development	9.28824985717175E-8	GO:0048731	Attention_deficit_hyperactivity_disorder_and_conduct_disorder	0.0034169936847082056	SCHUETZ_BREAST_CANCER_DUCTAL_INVASIVE_UP	6.633107610178458E-10
Artery_Tibial=>Heart_Left_Ventricle	ENSG00000247033.1	26	2.1602571908690586E-33	epidermis development	9.38494263484878E-7	GO:0008544	Visceral_adipose_tissue_adjusted_for_BMI	0.004575117438560426	MURAKAMI_UV_RESPONSE_1HR_UP	1.1596975189257714E-6
Artery_Tibial=>Heart_Left_Ventricle	ENSG00000093010.7	32	1.512270971728235E-43	alcohol metabolic process	3.22686626252307E-7	GO:0006066	Urinary_bladder_cancer	0.007975235938547673	KEGG_STEROID_BIOSYNTHESIS	2.491734025179384E-6
Artery_Tibial=>Heart_Left_Ventricle	ENSG00000235333.3	39	5.316318060885915E-56	collagen fibril organization	7.61859986177562E-11	GO:0030199	Mean_forced_vital_capacity_from_2_exams	0.005689460800672917	BOQUEST_STEM_CELL_UP	1.2800229878951695E-12
Artery_Tibial=>Heart_Left_Ventricle	ENSG00000237135.1	48	8.47686084150899E-73	respiratory electron transport chain	1.39504059708167E-12	GO:0022904	Quantitative_traits	0.004150892926833986	MOOTHA_VOXPHOS	5.32463260666304E-13
Artery_Tibial=>Heart_Left_Ventricle	ENSG00000234841.2	41	1.1576037799927711E-59	cellular respiration	6.13624535536749E-8	GO:0045333	Biliary_atresia	0.012238656621077723	REACTOME_TCA_CYCLE_AND_RESPIRATORY_ELECTRON_TRANSPORT	1.3713100505686823E-8
Tissues	Regulator	module_size	module_P	GO_Term	GO_P	GO_ID	GWAS-catalog-term	GWAS-catalog_P	MsigDB-term	MsigDB_P
Artery_Tibial=>Lung	ENSG00000254331.1	93	3.270676827357506E-192	immune system process	1.94439885918659E-10	GO:0002376	Ulcerative_colitis	0.009898223243775487	PILON_KLF1_TARGETS_DN	2.3675393948906035E-9
Artery_Tibial=>Lung	ENSG00000035928.10	36	1.0249914693830633E-60	translational elongation	5.01697336459565E-13	GO:0006414	Primary_tooth_development_(time_to_first_tooth_eruption)	0.016087043105340815	KEGG_RIBOSOME	1.884444527413806E-10
Artery_Tibial=>Lung	ENSG00000248092.2	39	5.582523277206068E-67	digestion	2.01741079432939E-9	GO:0007586	Lipid_levels_in_hepatitis_C_treatment	0.003796484824241293	NAKAMURA_CANCER_MICROENVIRONMENT_UP	1.2034924955628794E-9
Artery_Tibial=>Lung	ENSG00000229314.4	53	2.0283592764489285E-97	digestion	7.97058105737375E-9	GO:0007586	Type_1_diabetes	0.0021185916078834063	NAKAMURA_CANCER_MICROENVIRONMENT_UP	5.821470422702852E-7
Artery_Tibial=>Lung	ENSG00000164669.6	51	5.8153463084998E-93	complement activation	classical pathway	1.04181207955779E-7	GO:0006958	Response_to_TNF-alpha_inhibitors_in_rheumatoid_arthritis	4.6943794084637743E-4	MATTIOLI_MGUS_VS_PCL	2.0138476944569063E-4
Artery_Tibial=>Lung	ENSG00000134668.7	64	1.7332436494614563E-122	translational termination	6.18283030552637E-15	GO:0006415	Crohn's_disease_and_celiac_disease	0.009420733322894658	KEGG_RIBOSOME	3.2044697384095036E-15
Artery_Tibial=>Lung	ENSG00000249641.2	98	1.1381384821116408E-204	nuclear-transcribed mRNA catabolic process	3.39701043801567E-17	GO:0000956	Intraocular_pressure	0.009776233811690217	KEGG_RIBOSOME	5.150731076696662E-13
Artery_Tibial=>Lung	ENSG00000236782.1	47	3.772343012191387E-84	translational elongation	1.97525674743371E-72	GO:0006414	Aortic_root_size	0.04598673577669295	KEGG_RIBOSOME	6.539125992364014E-73
Artery_Tibial=>Lung	ENSG00000253738.1	32	1.5628520482022676E-52	translational initiation	1.06821086661114E-7	GO:0006413	Endometrial_cancer	0.004792563348539568	REACTOME_METABOLISM_OF_PROTEINS	8.072264758768944E-8
Artery_Tibial=>Lung	ENSG00000240720.3	25	9.552540125663902E-39	viral genome expression	3.30213632810986E-9	GO:0019080	Ovarian_reserve	0.01490137366871618	REACTOME_PEPTIDE_CHAIN_ELONGATION	1.1521893996157897E-6
Artery_Tibial=>Lung	ENSG00000229785.1	26	1.140539308005736E-40	digestion	4.11439481410023E-7	GO:0007586	Bipolar_disorder	6.253849842362698E-4	FEVR_CTNNB1_TARGETS_UP	1.5899379040911019E-6
Artery_Tibial=>Lung	ENSG00000211938.2	51	5.8153463084998E-93	complement activation	classical pathway	6.56174599161319E-11	GO:0006958	Male-pattern_baldness	0.030182647110896542	MATTIOLI_MGUS_VS_PCL	2.1755151107619107E-4
Artery_Tibial=>Lung	ENSG00000253715.1	38	7.017710863048034E-65	viral genome expression	1.16526084817253E-8	GO:0019080	Magnesium_levels	0.022569385081216434	KEGG_RIBOSOME	1.5049480856597745E-8
Tissues	Regulator	module_size	module_P	GO_Term	GO_P	GO_ID	GWAS-catalog-term	GWAS-catalog_P	MsigDB-term	MsigDB_P
Artery_Tibial=>Muscle_Skeletal	ENSG00000248971.1	85	6.262876782431482E-125	mRNA metabolic process	7.68567279389058E-8	GO:0016071	Blue_vs._brown_eyes	0.004200000000000077	GRAESSMANN_RESPONSE_TO_MC_AND_DOXORUBICIN_DN	8.634986192020992E-5
Artery_Tibial=>Muscle_Skeletal	ENSG00000099822.1	27	9.875728741140687E-28	learning or memory	4.63781841018755E-7	GO:0007611	Progressive_supranuclear_palsy	0.01741372878286791	YOSHIMURA_MAPK8_TARGETS_UP	4.312294234279304E-7
Artery_Tibial=>Muscle_Skeletal	ENSG00000197956.4	84	4.6936045996684935E-123	translational termination	7.19613789267663E-8	GO:0006415	Facial_morphology	0.004149999999999909	KEGG_RIBOSOME	1.756533798368805E-6
Artery_Tibial=>Muscle_Skeletal	ENSG00000228106.1	64	9.75557621151208E-87	translational termination	2.06633390345245E-40	GO:0006415	Nephropathy	0.024928228198907457	KEGG_RIBOSOME	2.2520523494090188E-39
Artery_Tibial=>Muscle_Skeletal	ENSG00000138398.10	68	8.296464631921918E-94	cellular respiration	1.18743647970792E-18	GO:0045333	Fasting_glucose-related_traits_(interaction_with_BMI)	0.009401593756031409	REACTOME_RESPIRATORY_ELECTRON_TRANSPORT_ATP_SYNTHESIS_BY_CHEMIOSMOTIC_COUPLING_AND_HEAT_PRODUCTION_BY_UNCOUPLING_PROTEINS_	1.0346333288735383E-17
Artery_Tibial=>Muscle_Skeletal	ENSG00000196116.6	208	1.2408672845362472E-153	macromolecule metabolic process	1.04931369107086E-7	GO:0043170	Waist-hip_ratio	0.027355946364609255	DIAZ_CHRONIC_MEYLOGENOUS_LEUKEMIA_UP	9.262133407237407E-5
Artery_Tibial=>Muscle_Skeletal	ENSG00000242242.1	59	4.722876148466519E-78	translational termination	5.35424349565751E-21	GO:0006415	Nephropathy	0.02336180883547491	KEGG_RIBOSOME	3.157859516504524E-19
Artery_Tibial=>Muscle_Skeletal	ENSG00000116194.7	114	1.2408672845362472E-153	positive regulation of cell motility	5.93193714658036E-8	GO:2000147	Fasting_insulin-related_traits	0.011268358417924321	BOQUEST_STEM_CELL_CULTURED_VS_FRESH_UP	1.7246058216500324E-8
Artery_Tibial=>Muscle_Skeletal	ENSG00000141013.10	152	1.2408672845362472E-153	mRNA metabolic process	1.22841576912846E-8	GO:0016071	Intracranial_aneurysm	0.004182214254614115	REACTOME_MRNA_PROCESSING	3.7753350661332934E-6
Artery_Tibial=>Muscle_Skeletal	ENSG00000197081.7	163	1.2408672845362472E-153	cellular nitrogen compound metabolic process	6.89804652822689E-7	GO:0034641	Blue_vs._brown_eyes	0.008100000000000234	JOHNSTONE_PARVB_TARGETS_3_DN	1.7211156818690407E-5
Artery_Tibial=>Muscle_Skeletal	ENSG00000251624.1	69	1.3650510393542411E-95	cellular component disassembly at cellular level	1.83687142817769E-7	GO:0071845	Type_1_diabetes	0.004540633302881291	KEGG_RIBOSOME	1.232159766087548E-5
Artery_Tibial=>Muscle_Skeletal	ENSG00000163735.6	36	9.239738324365797E-41	digestion	1.01242445736881E-7	GO:0007586	Alcoholism_(12-month_weekly_alcohol_consumption)	0.005390554883279907	NAKAMURA_CANCER_MICROENVIRONMENT_UP	1.3534218692957577E-5
Artery_Tibial=>Muscle_Skeletal	ENSG00000260884.1	124	1.2408672845362472E-153	translational elongation	4.80715840179641E-34	GO:0006414	Blue_vs._brown_eyes	0.006150000000000696	KEGG_RIBOSOME	1.3651242682380058E-33
Artery_Tibial=>Muscle_Skeletal	ENSG00000240751.1	186	1.2408672845362472E-153	metabolic process	2.10913310062278E-7	GO:0008152	Skin_pigmentation	0.036492482507988665	DODD_NASOPHARYNGEAL_CARCINOMA_DN	1.6633741546502704E-4
Artery_Tibial=>Muscle_Skeletal	ENSG00000134291.7	115	1.2408672845362472E-153	translational elongation	9.75284429892345E-16	GO:0006414	Fuchs's_corneal_dystrophy	0.011367793389667988	KEGG_RIBOSOME	9.293569390423E-14
Artery_Tibial=>Muscle_Skeletal	ENSG00000116698.16	210	1.2408672845362472E-153	positive regulation of response to stimulus	1.39286145413357E-7	GO:0048584	Glomerulosclerosis	0.010399999999995944	UDAYAKUMAR_MED1_TARGETS_DN	8.45832299399859E-6
Artery_Tibial=>Muscle_Skeletal	ENSG00000118508.4	25	5.3515109164162495E-25	translational elongation	1.41518815704932E-23	GO:0006414	Blue_vs._brown_eyes	0.0012000000000000133	KEGG_RIBOSOME	1.4912400485352435E-20
Artery_Tibial=>Muscle_Skeletal	ENSG00000236739.2	37	2.840526848055624E-42	digestion	1.93179639713465E-8	GO:0007586	Type_1_diabetes	7.243550662420218E-4	NAKAMURA_CANCER_MICROENVIRONMENT_UP	1.3534218692957577E-5
Tissues	Regulator	module_size	module_P	GO_Term	GO_P	GO_ID	GWAS-catalog-term	GWAS-catalog_P	MsigDB-term	MsigDB_P
Artery_Tibial=>Nerve_Tibial	ENSG00000130175.4	152	1.671292625808099E-168	SRP-dependent cotranslational protein targeting to membrane	2.1753614266503E-12	GO:0006614	Non-alcoholic_fatty_liver_disease_histology_(AST)	0.00355635748874309	KEGG_RIBOSOME	6.116037277547956E-11
Artery_Tibial=>Nerve_Tibial	ENSG00000170581.8	458	1.671292625808099E-168	cellular metabolic process	9.02631792580744E-8	GO:0044237	Melanoma	0.00874739918776094	GINESTIER_BREAST_CANCER_ZNF217_AMPLIFIED_DN	1.894908789175642E-12
Artery_Tibial=>Nerve_Tibial	ENSG00000174446.7	64	3.2645929773451236E-96	respiratory electron transport chain	1.68930823530635E-8	GO:0022904	Vascular_endothelial_growth_factor_levels	0.01565264254781509	MOOTHA_VOXPHOS	2.941287476061287E-10
Artery_Tibial=>Nerve_Tibial	ENSG00000136942.9	236	1.671292625808099E-168	nuclear-transcribed mRNA catabolic process	nonsense-mediated decay	1.1190553214695E-22	GO:0000184	Dental_caries	0.023362518125909892	KEGG_RIBOSOME	5.94530731274573E-22
Artery_Tibial=>Nerve_Tibial	ENSG00000183617.3	63	2.599016312567848E-94	respiratory electron transport chain	1.43425219126399E-8	GO:0022904	Glioma	0.024536829595075034	WONG_MITOCHONDRIA_GENE_MODULE	1.2076664647074892E-9
Artery_Tibial=>Nerve_Tibial	ENSG00000220305.1	112	1.671292625808099E-168	nucleic acid metabolic process	4.07783490927632E-8	GO:0090304	Allergic_rhinitis	0.002287799146335352	CAIRO_HEPATOBLASTOMA_CLASSES_UP	1.2726096771041562E-6
Artery_Tibial=>Nerve_Tibial	ENSG00000171224.7	116	1.671292625808099E-168	SRP-dependent cotranslational protein targeting to membrane	1.38481720267066E-21	GO:0006614	Dengue_shock_syndrome	0.028424080496181614	KEGG_RIBOSOME	1.050682516199909E-21
Artery_Tibial=>Nerve_Tibial	ENSG00000184788.8	74	1.4084948937720125E-115	branched-chain amino acid catabolic process	5.12837158682587E-7	GO:0009083	Exercise_treadmill_test_traits	0.018119059153644545	REACTOME_BRANCHED_CHAIN_AMINO_ACID_CATABOLISM	3.749719675484755E-7
Artery_Tibial=>Nerve_Tibial	ENSG00000231234.1	59	8.893062719526093E-87	electron transport chain	5.92811936582871E-9	GO:0022900	Insulin-related_traits	0.014417577003882283	MOOTHA_VOXPHOS	1.4815584326328023E-10
Artery_Tibial=>Nerve_Tibial	ENSG00000255150.1	125	1.671292625808099E-168	SRP-dependent cotranslational protein targeting to membrane	3.56950693506031E-9	GO:0006614	Myocardial_infarction_(early_onset)	0.0024548864187151553	KEGG_RIBOSOME	1.888899610541047E-10
Artery_Tibial=>Nerve_Tibial	ENSG00000137100.10	296	1.671292625808099E-168	respiratory electron transport chain	1.88458437076499E-18	GO:0022904	Dilated_cardiomyopathy	0.0292831641582067	MOOTHA_VOXPHOS	1.2174907842364132E-18
Artery_Tibial=>Nerve_Tibial	ENSG00000163486.7	141	1.671292625808099E-168	chromatin modification	6.36632197466057E-7	GO:0016568	Acute_lymphoblastic_leukemia_(childhood)	0.0015705593995222098	SENESE_HDAC3_TARGETS_UP	1.1640343793722695E-5
Artery_Tibial=>Nerve_Tibial	ENSG00000257093.2	84	1.57496693174407E-135	respiratory electron transport chain	9.12309186281187E-10	GO:0022904	Sleep_duration	0.012399021368710888	MOOTHA_VOXPHOS	9.226172307548868E-11
Artery_Tibial=>Nerve_Tibial	ENSG00000123485.5	75	1.5090580541368598E-117	organelle fission	1.4877095118254E-10	GO:0048285	Ribavirin-induced_anemia	0.0037499999999991893	ROSTY_CERVICAL_CANCER_PROLIFERATION_CLUSTER	1.8009476538782375E-21
Artery_Tibial=>Nerve_Tibial	ENSG00000186185.7	126	1.671292625808099E-168	organelle fission	5.44911058543673E-9	GO:0048285	Insulin-related_traits	3.827741878871504E-4	DUTERTRE_ESTRADIOL_RESPONSE_24HR_UP	1.026147831040808E-15
Artery_Tibial=>Nerve_Tibial	ENSG00000100865.10	66	4.917229598094577E-100	ATP synthesis coupled electron transport	2.88772319158103E-7	GO:0042773	Intraocular_pressure	0.00648959947997391	KEGG_HUNTINGTONS_DISEASE	1.482166708414363E-7
Artery_Tibial=>Nerve_Tibial	ENSG00000050555.11	29	9.517881953973236E-35	translational elongation	1.70532207841082E-22	GO:0006414	Response_to_fenofibrate	0.014408973594345929	REACTOME_TRANSLATION	1.9089606877249567E-20
Artery_Tibial=>Nerve_Tibial	ENSG00000134864.5	285	1.671292625808099E-168	cellular respiration	9.28689428220763E-12	GO:0045333	Testosterone_levels	0.010155041452241215	REACTOME_RESPIRATORY_ELECTRON_TRANSPORT_ATP_SYNTHESIS_BY_CHEMIOSMOTIC_COUPLING_AND_HEAT_PRODUCTION_BY_UNCOUPLING_PROTEINS_	1.1053884045445198E-10
Artery_Tibial=>Nerve_Tibial	ENSG00000214046.3	87	1.283234826223703E-141	respiratory electron transport chain	3.50464722951114E-10	GO:0022904	Ribavirin-induced_anemia	0.004300000000000132	REACTOME_RESPIRATORY_ELECTRON_TRANSPORT_ATP_SYNTHESIS_BY_CHEMIOSMOTIC_COUPLING_AND_HEAT_PRODUCTION_BY_UNCOUPLING_PROTEINS_	9.633359296274774E-9
Artery_Tibial=>Nerve_Tibial	ENSG00000141569.5	91	8.321567058034475E-150	cellular component organization or biogenesis at cellular level	3.18529686120973E-7	GO:0071841	White_matter_hyperintensity_burden	0.009079523976197594	GINESTIER_BREAST_CANCER_ZNF217_AMPLIFIED_DN	3.5452871467217933E-7
Artery_Tibial=>Nerve_Tibial	ENSG00000008018.7	105	1.671292625808099E-168	respiratory electron transport chain	2.96659444228165E-8	GO:0022904	Breast_cancer_(survival)	0.015519792581286945	MOOTHA_VOXPHOS	1.693376313131033E-8
Artery_Tibial=>Nerve_Tibial	ENSG00000166681.9	157	1.671292625808099E-168	respiratory electron transport chain	3.60072593790556E-26	GO:0022904	Intraocular_pressure	0.015440322016101845	MOOTHA_VOXPHOS	5.74106460453522E-26
Artery_Tibial=>Nerve_Tibial	ENSG00000241127.3	179	1.671292625808099E-168	respiratory electron transport chain	1.08446173673158E-20	GO:0022904	Asthma_(bronchodilator_response)	0.01772123106155557	MOOTHA_VOXPHOS	4.6343207792697167E-23
Artery_Tibial=>Nerve_Tibial	ENSG00000136146.8	168	1.671292625808099E-168	RNA processing	3.2758148114533E-7	GO:0006396	Knee_osteoarthritis	0.032986431925669274	KEGG_SPLICEOSOME	1.222977377829821E-7
Artery_Tibial=>Nerve_Tibial	ENSG00000240583.5	79	1.744040824948965E-125	immune response	8.14968894389781E-8	GO:0006955	YKL-40_levels	0.0039000000000002214	CHEN_METABOLIC_SYNDROM_NETWORK	2.109982407688645E-12
Artery_Tibial=>Nerve_Tibial	ENSG00000204618.3	45	2.1762635143443026E-61	artery morphogenesis	7.68118393208781E-7	GO:0048844	Coronary_spasm	0.0043952697634883344	MCLACHLAN_DENTAL_CARIES_DN	9.894951853045408E-7
Artery_Tibial=>Nerve_Tibial	ENSG00000111052.3	70	9.325711151230809E-108	cellular lipid catabolic process	8.19459290084033E-7	GO:0044242	Dengue_shock_syndrome	0.017379653886365965	BURTON_ADIPOGENESIS_6	4.367022290136383E-6
Artery_Tibial=>Nerve_Tibial	ENSG00000236066.1	24	4.010636418740089E-27	cholesterol biosynthetic process	3.17998458248081E-7	GO:0006695	Gaucher_disease_severity	0.005737362645319515	REACTOME_CHOLESTEROL_BIOSYNTHESIS	1.3905102734465593E-8
Artery_Tibial=>Nerve_Tibial	ENSG00000229666.1	117	1.671292625808099E-168	histone acetylation	9.89483950757737E-7	GO:0016573	Schizophrenia_(treatment_refractory)	0.01744840003701211	PUJANA_ATM_PCC_NETWORK	1.9580220121588565E-7
Artery_Tibial=>Nerve_Tibial	ENSG00000130175.4	152	1.671292625808099E-168	SRP-dependent cotranslational protein targeting to membrane	2.1753614266503E-12	GO:0006614	Non-alcoholic_fatty_liver_disease_histology_(AST)	0.00355635748874309	KEGG_RIBOSOME	6.116037277547956E-11
Artery_Tibial=>Nerve_Tibial	ENSG00000120594.9	43	6.657485560383742E-58	translational initiation	8.86877851556058E-7	GO:0006413	White_blood_cell_count	0.010457033876368413	JISON_SICKLE_CELL_DISEASE_DN	9.140520526513762E-8
Artery_Tibial=>Nerve_Tibial	ENSG00000230882.1	86	1.3900125567299453E-139	mRNA processing	2.92742773606156E-8	GO:0006397	Intracranial_aneurysm	0.0013506363084940418	KEGG_SPLICEOSOME	1.7667412923889843E-5
Artery_Tibial=>Nerve_Tibial	ENSG00000100296.9	16	6.72598065244695E-16	mRNA metabolic process	5.59045385736022E-7	GO:0016071	Neonatal_lupus	0.007973049000187572	MEISSNER_NPC_ICP_WITH_H3K4ME3	1.1305191572806697E-4
Artery_Tibial=>Nerve_Tibial	ENSG00000101052.8	109	1.671292625808099E-168	mitochondrial ATP synthesis coupled proton transport	3.9146497862244E-7	GO:0042776	Gastric_cancer	0.010870568528422641	MOOTHA_VOXPHOS	4.799977482356167E-7
Artery_Tibial=>Nerve_Tibial	ENSG00000127337.2	172	1.671292625808099E-168	translational termination	3.1428413168975E-24	GO:0006415	Myocardial_infarction_(early_onset)	0.004534071397385889	KEGG_RIBOSOME	2.6037686004194635E-23
Tissues	Regulator	module_size	module_P	GO_Term	GO_P	GO_ID	GWAS-catalog-term	GWAS-catalog_P	MsigDB-term	MsigDB_P
Artery_Tibial=>Skin_Sun_Exposed_Lower_leg	ENSG00000259767.1	154	4.731993046553147E-203	translational termination	3.03864217082463E-9	GO:0006415	Narcolepsy	0.03767294471575552	KEGG_RIBOSOME	1.3827049123300242E-9
Artery_Tibial=>Skin_Sun_Exposed_Lower_leg	ENSG00000207741.1	77	4.616496125804291E-148	translational elongation	1.47673546624249E-11	GO:0006414	Amyloid_A_Levels	0.01135730059530207	BILANGES_SERUM_AND_RAPAMYCIN_SENSITIVE_GENES	8.279206067846439E-14
Artery_Tibial=>Skin_Sun_Exposed_Lower_leg	ENSG00000189046.5	54	4.31216190641474E-96	translational elongation	2.27041522701163E-8	GO:0006414	NA	NA	NA	KEGG_RIBOSOME	1.330889166600155E-7
Artery_Tibial=>Skin_Sun_Exposed_Lower_leg	ENSG00000259767.1	154	4.731993046553147E-203	translational termination	3.03864217082463E-9	GO:0006415	Narcolepsy	0.03767294471575552	KEGG_RIBOSOME	1.3827049123300242E-9
Artery_Tibial=>Skin_Sun_Exposed_Lower_leg	ENSG00000225059.1	28	1.0025543055988776E-42	keratinization	1.82922189146044E-9	GO:0031424	White_blood_cell_count	0.006981123613281925	PYEON_CANCER_HEAD_AND_NECK_VS_CERVICAL_UP	0.002426497689718703
Artery_Tibial=>Skin_Sun_Exposed_Lower_leg	ENSG00000169218.9	22	1.2124963703689405E-31	chromosome segregation	6.1500197421139E-7	GO:0007059	Response_to_statin_therapy_(LDL-C)	0.010452867166947795	WHITEFORD_PEDIATRIC_CANCER_MARKERS	1.688717417360733E-9
Artery_Tibial=>Skin_Sun_Exposed_Lower_leg	ENSG00000171004.10	68	2.589122906476698E-127	fatty acid catabolic process	1.67242335161219E-7	GO:0009062	Crohn's_disease_and_sarcoidosis_(combined)	0.006788609430471283	MOOTHA_MITOCHONDRIA	2.9964463871352653E-9
Artery_Tibial=>Skin_Sun_Exposed_Lower_leg	ENSG00000107165.7	65	1.652296723564652E-120	translational elongation	8.00011629816487E-26	GO:0006414	Autism	0.04082259115691206	KEGG_RIBOSOME	1.716208511289398E-22
Artery_Tibial=>Skin_Sun_Exposed_Lower_leg	ENSG00000207741.1	77	4.616496125804291E-148	translational elongation	1.47673546624249E-11	GO:0006414	Amyloid_A_Levels	0.01135730059530207	BILANGES_SERUM_AND_RAPAMYCIN_SENSITIVE_GENES	8.279206067846439E-14
Artery_Tibial=>Skin_Sun_Exposed_Lower_leg	ENSG00000106638.9	82	8.643733350571989E-160	mRNA catabolic process	2.48818502035394E-15	GO:0006402	Major_depressive_disorder	0.021428903511452147	KEGG_RIBOSOME	2.65496766573059E-12
Artery_Tibial=>Skin_Sun_Exposed_Lower_leg	ENSG00000232333.1	60	2.662162689953018E-109	ribosome biogenesis	6.42982281604336E-7	GO:0042254	Alzheimer's_disease_biomarkers	0.017867755642887846	KRIGE_RESPONSE_TO_TOSEDOSTAT_24HR_DN	6.017156485645807E-12
Artery_Tibial=>Skin_Sun_Exposed_Lower_leg	ENSG00000102978.8	109	4.731993046553147E-203	spliceosomal snRNP assembly	6.12507338711994E-7	GO:0000387	Neutrophil_count	0.013919893921091633	BOQUEST_STEM_CELL_UP	1.5988178999292966E-6
Artery_Tibial=>Skin_Sun_Exposed_Lower_leg	ENSG00000215237.5	27	7.759670891711596E-41	nuclear division	1.70149855514261E-11	GO:0000280	Aging_(time_to_death)	0.005389478247156235	GOBERT_OLIGODENDROCYTE_DIFFERENTIATION_UP	7.030326154859945E-17
Artery_Tibial=>Skin_Sun_Exposed_Lower_leg	ENSG00000253384.1	48	3.598065728435929E-83	adaptive immune response based on somatic recombination of immune receptors built from immunoglobulin superfamily domains	7.41189648208857E-10	GO:0002460	Inflammatory_biomarkers	0.0031906426021972834	RODWELL_AGING_KIDNEY_UP	5.973936740082543E-16
Artery_Tibial=>Skin_Sun_Exposed_Lower_leg	ENSG00000227173.1	65	1.652296723564652E-120	cellular respiration	5.35321403002086E-10	GO:0045333	NA	NA	NA	MOOTHA_VOXPHOS	3.349664129222221E-10
Artery_Tibial=>Skin_Sun_Exposed_Lower_leg	ENSG00000237350.1	42	1.4243797293180354E-70	digestion	6.63892895159599E-16	GO:0007586	Fibrinogen	4.4427971870955417E-4	REACTOME_LIPID_DIGESTION_MOBILIZATION_AND_TRANSPORT	5.200487797444909E-10
Tissues	Regulator	module_size	module_P	GO_Term	GO_P	GO_ID	GWAS-catalog-term	GWAS-catalog_P	MsigDB-term	MsigDB_P
Artery_Tibial=>Thyroid	ENSG00000119392.10	446	1.8053750222660853E-142	nucleic acid metabolic process	2.72666991847815E-12	GO:0090304	Vitiligo	0.018766443553430386	REACTOME_GENERIC_TRANSCRIPTION_PATHWAY	1.4193742392554205E-5
Artery_Tibial=>Thyroid	ENSG00000133805.10	228	1.8053750222660853E-142	translational termination	5.49707574372244E-25	GO:0006415	Substance_dependence	0.011349999999996757	KEGG_RIBOSOME	9.05726075296063E-24
Artery_Tibial=>Thyroid	ENSG00000260006.1	920	1.8053750222660853E-142	cellular macromolecule metabolic process	5.2567381747254E-20	GO:0044260	Head_circumference_(infant)	0.011869744468513225	PATIL_LIVER_CANCER	1.1154028199646628E-8
Artery_Tibial=>Thyroid	ENSG00000257225.1	233	1.8053750222660853E-142	regulation of cellular amino acid metabolic process	5.7543030888834E-7	GO:0006521	Intracranial_aneurysm	0.00960634641604367	MANALO_HYPOXIA_DN	1.8911341277535187E-10
Artery_Tibial=>Thyroid	ENSG00000173281.4	563	1.8053750222660853E-142	cellular metabolic process	9.75925319051799E-10	GO:0044237	Response_to_tamoxifen_in_breast_cancer	0.028050000000008058	PENG_RAPAMYCIN_RESPONSE_DN	6.166686319533345E-6
Artery_Tibial=>Thyroid	ENSG00000249286.1	116	1.8053750222660853E-142	cellular macromolecule metabolic process	3.87815187527701E-7	GO:0044260	Resting_heart_rate	0.0037313297193514072	PENG_LEUCINE_DEPRIVATION_DN	1.2796509028149896E-7
Artery_Tibial=>Thyroid	ENSG00000254340.1	356	1.8053750222660853E-142	cellular macromolecule metabolic process	2.25171316682489E-11	GO:0044260	Caffeine_consumption	0.0021530912560890248	REACTOME_GENERIC_TRANSCRIPTION_PATHWAY	5.429649251196772E-6
Artery_Tibial=>Thyroid	ENSG00000048540.9	247	1.8053750222660853E-142	cellular macromolecule metabolic process	4.35813790243082E-8	GO:0044260	White_matter_hyperintensity_burden	0.02444931746586804	GARY_CD5_TARGETS_DN	7.05807781613256E-6
Artery_Tibial=>Thyroid	ENSG00000179833.3	559	1.8053750222660853E-142	cellular macromolecule metabolic process	1.56975727378973E-20	GO:0044260	Celiac_disease	0.031029333125229663	PILON_KLF1_TARGETS_DN	9.796280708753628E-9
Artery_Tibial=>Thyroid	ENSG00000149262.10	324	1.8053750222660853E-142	cellular metabolic process	4.7653570823996E-8	GO:0044237	Intracranial_aneurysm	0.018032658145990206	MANALO_HYPOXIA_DN	5.152875181106736E-6
Artery_Tibial=>Thyroid	ENSG00000143801.12	281	1.8053750222660853E-142	nucleic acid metabolic process	4.92160777805612E-11	GO:0090304	Thyroid_cancer	0.002822723395115417	PUJANA_BRCA1_PCC_NETWORK	1.1933912927238169E-5
Artery_Tibial=>Thyroid	ENSG00000130518.7	374	1.8053750222660853E-142	protein folding	1.30558610160125E-10	GO:0006457	Tanning	0.027088721723459937	LEE_BMP2_TARGETS_DN	7.26250147465642E-12
Artery_Tibial=>Thyroid	ENSG00000236996.1	175	1.8053750222660853E-142	cellular component biogenesis at cellular level	5.14999727851412E-7	GO:0071843	CD4:CD8_lymphocyte_ratio	0.0174238711935529	KRIGE_RESPONSE_TO_TOSEDOSTAT_24HR_DN	2.1122382425837132E-4
Artery_Tibial=>Thyroid	ENSG00000214022.6	229	1.8053750222660853E-142	cellular macromolecule metabolic process	2.40215256673618E-7	GO:0044260	Tanning	4.7884606981498854E-4	WEI_MYCN_TARGETS_WITH_E_BOX	1.1124410204206461E-4
Artery_Tibial=>Thyroid	ENSG00000140749.7	66	5.9840643612566124E-83	SRP-dependent cotranslational protein targeting to membrane	7.9668230342967E-45	GO:0006614	Dialysis-related_mortality	0.0064371777036241066	KEGG_RIBOSOME	7.962833892962695E-46
Artery_Tibial=>Thyroid	ENSG00000123144.5	43	7.1445813318628925E-47	embryonic digestive tract development	5.92134119401332E-7	GO:0048566	Longevity	0.006915312066135163	MARKEY_RB1_ACUTE_LOF_DN	0.0014326580522046107
Artery_Tibial=>Thyroid	ENSG00000213513.3	65	2.6801171081148206E-81	ribonucleoprotein complex biogenesis	2.67332373690114E-9	GO:0022613	Gamma_gluatamyl_transferase_levels	0.01565264254781509	KEGG_SPLICEOSOME	1.5317203878365121E-7
Artery_Tibial=>Thyroid	ENSG00000130813.12	189	1.8053750222660853E-142	translational elongation	2.36050348003758E-40	GO:0006414	Age-related_macular_degeneration_(wet)	0.009450000000001168	KEGG_RIBOSOME	4.701232010945524E-41
Artery_Tibial=>Thyroid	ENSG00000122482.15	253	1.8053750222660853E-142	protein folding	5.721123821886E-9	GO:0006457	Response_to_angiotensin_II_receptor_blocker_therapy	0.04822216471374829	PENG_LEUCINE_DEPRIVATION_DN	7.613232386664714E-7
Artery_Tibial=>Thyroid	ENSG00000179134.8	155	1.8053750222660853E-142	cell cycle phase	6.02190403724182E-7	GO:0022403	Diabetic_retinopathy	1.7143714165611395E-5	ROSTY_CERVICAL_CANCER_PROLIFERATION_CLUSTER	8.812953504539619E-10
Artery_Tibial=>Thyroid	ENSG00000119392.10	446	1.8053750222660853E-142	nucleic acid metabolic process	2.72666991847815E-12	GO:0090304	Vitiligo	0.018766443553430386	REACTOME_GENERIC_TRANSCRIPTION_PATHWAY	1.4193742392554205E-5
Artery_Tibial=>Thyroid	ENSG00000244113.1	94	1.5258455619897584E-131	protein folding	3.98085382057517E-9	GO:0006457	Dengue_shock_syndrome	0.023282442267019338	ELVIDGE_HYPOXIA_DN	5.76011359238012E-6
Artery_Tibial=>Thyroid	ENSG00000109113.11	23	6.956988877592226E-20	translational termination	5.73667225715822E-12	GO:0006415	NA	NA	NA	KEGG_RIBOSOME	4.046135941709359E-12
Artery_Tibial=>Thyroid	ENSG00000240163.1	109	1.8053750222660853E-142	ribonucleoprotein complex biogenesis	4.75662848291033E-8	GO:0022613	Dengue_shock_syndrome	0.0264679208149832	GARY_CD5_TARGETS_DN	3.3641876124811633E-6
Artery_Tibial=>Thyroid	ENSG00000113552.11	388	1.8053750222660853E-142	cellular macromolecule metabolic process	3.87622950111931E-8	GO:0044260	White_matter_hyperintensity_burden	3.7154357717880535E-4	MANALO_HYPOXIA_DN	9.576560700726007E-7
Artery_Tibial=>Thyroid	ENSG00000229431.1	69	6.089861646290212E-88	immune system process	6.28161693905107E-20	GO:0002376	Celiac_disease	6.628282527352224E-5	LEE_DIFFERENTIATING_T_LYMPHOCYTE	1.8987904091522825E-19
Artery_Tibial=>Thyroid	ENSG00000176428.5	148	1.8053750222660853E-142	complement activation	classical pathway	8.66048194732612E-7	GO:0006958	Hip_geometry	0.014596122471712474	SHEDDEN_LUNG_CANCER_GOOD_SURVIVAL_A12	2.4803288408574044E-5
Artery_Tibial=>Thyroid	ENSG00000255772.1	268	1.8053750222660853E-142	cellular metabolic process	1.93071080311574E-9	GO:0044237	Non-alcoholic_fatty_liver_disease_histology_(lobular)	0.01883503275547088	KEGG_RIBOSOME	2.3219804597704847E-5
Artery_Tibial=>Thyroid	ENSG00000231351.2	97	5.497597407284354E-137	viral genome expression	4.15478346761738E-10	GO:0019080	Dupuytren's_disease	0.004511916737495284	KEGG_RIBOSOME	3.857386177759992E-10
Artery_Tibial=>Thyroid	ENSG00000136273.7	175	1.8053750222660853E-142	response to unfolded protein	5.92406857901584E-8	GO:0006986	Gamma_gluatamyl_transferase_levels	0.042753857642778455	PENG_RAPAMYCIN_RESPONSE_DN	4.802874446830093E-13
Artery_Tibial=>Thyroid	ENSG00000078061.7	308	1.8053750222660853E-142	cellular macromolecule metabolic process	5.34867573377421E-16	GO:0044260	Hemoglobin	0.00974279348750579	LEE_BMP2_TARGETS_DN	6.232226928407917E-6
Artery_Tibial=>Thyroid	ENSG00000101407.8	431	1.8053750222660853E-142	nucleic acid metabolic process	8.98518424126724E-17	GO:0090304	Leprosy	0.026395195619418436	GENTILE_UV_HIGH_DOSE_DN	5.007596392199732E-5
Artery_Tibial=>Thyroid	ENSG00000259744.1	403	1.8053750222660853E-142	cellular macromolecule metabolic process	1.40433722676636E-10	GO:0044260	White_matter_hyperintensity_burden	0.0396989799489751	VANHARANTA_UTERINE_FIBROID_WITH_7Q_DELETION_UP	7.3272365113545814E-6
Artery_Tibial=>Thyroid	ENSG00000091157.7	394	1.8053750222660853E-142	cellular macromolecule metabolic process	4.99378228566564E-8	GO:0044260	Vertical_cup-disc_ratio	0.022316339874880145	ZHOU_INFLAMMATORY_RESPONSE_LIVE_DN	1.896791511355065E-7
Artery_Tibial=>Thyroid	ENSG00000002919.9	154	1.8053750222660853E-142	nucleic acid metabolic process	2.51075517743505E-9	GO:0090304	Vitiligo	4.1851615542089676E-4	BUYTAERT_PHOTODYNAMIC_THERAPY_STRESS_DN	1.1462792398867907E-4
Artery_Tibial=>Thyroid	ENSG00000133805.10	228	1.8053750222660853E-142	translational termination	5.49707574372244E-25	GO:0006415	Substance_dependence	0.011349999999996757	KEGG_RIBOSOME	9.05726075296063E-24
Artery_Tibial=>Thyroid	ENSG00000241292.1	22	1.0837705441823811E-18	complement activation	classical pathway	1.89221243402245E-9	GO:0006958	Kawasaki_disease	0.025937267523900926	SHEDDEN_LUNG_CANCER_GOOD_SURVIVAL_A12	2.99498030577464E-4
Artery_Tibial=>Thyroid	ENSG00000174374.9	150	1.8053750222660853E-142	cellular metabolic process	1.95057515981587E-7	GO:0044237	Gamma_gluatamyl_transferase_levels	0.036702710323522555	MIKKELSEN_NPC_ICP_WITH_H3K4ME3	2.9626668361125454E-5
Artery_Tibial=>Thyroid	ENSG00000234263.1	82	3.3683169578287485E-110	collagen fibril organization	3.38993739905366E-7	GO:0030199	Obesity	3.9549187021532454E-4	REACTOME_COLLAGEN_FORMATION	3.810227396796008E-9
Artery_Tibial=>Thyroid	ENSG00000166135.6	589	1.8053750222660853E-142	nucleic acid metabolic process	2.11101984421996E-13	GO:0090304	Vitiligo	0.04567853994278595	BUYTAERT_PHOTODYNAMIC_THERAPY_STRESS_DN	2.488744316691246E-6
Artery_Tibial=>Thyroid	ENSG00000204169.6	176	1.8053750222660853E-142	RNA metabolic process	7.74181436498881E-7	GO:0016070	Lentiform_nucleus_volume	0.010507449583494003	BOQUEST_STEM_CELL_UP	9.665650247801414E-5
Artery_Tibial=>Thyroid	ENSG00000241163.1	66	5.9840643612566124E-83	translational termination	2.24254460945105E-33	GO:0006415	Dengue_shock_syndrome	0.0163930873483501	KEGG_RIBOSOME	2.5213568598452336E-32
Artery_Tibial=>Thyroid	ENSG00000234902.2	64	1.1821198076649697E-79	complement activation	classical pathway	4.29385801181063E-12	GO:0006958	Kawasaki_disease	0.0027959594466698905	SHEDDEN_LUNG_CANCER_GOOD_SURVIVAL_A12	5.279203300226912E-8
Artery_Tibial=>Thyroid	ENSG00000176390.9	479	1.8053750222660853E-142	protein folding	2.07829498715082E-11	GO:0006457	Melanoma	0.009830995579690721	PENG_GLUTAMINE_DEPRIVATION_DN	1.155149630575721E-8
Artery_Tibial=>Thyroid	ENSG00000261026.1	450	1.8053750222660853E-142	cellular metabolic process	5.19957562682471E-7	GO:0044237	Estradiol_levels	0.03317055792688006	PILON_KLF1_TARGETS_DN	3.9888529513526154E-5
Artery_Tibial=>Thyroid	ENSG00000169896.11	51	6.228911185987719E-59	SRP-dependent cotranslational protein targeting to membrane	1.1500479901178E-11	GO:0006614	Phosphorus_levels	0.01771666373365464	KEGG_RIBOSOME	5.5383172701317505E-11
Artery_Tibial=>Thyroid	ENSG00000215712.4	536	1.8053750222660853E-142	cellular metabolic process	4.15445271171283E-10	GO:0044237	Alcohol_consumption	0.033364334943000395	ACEVEDO_LIVER_CANCER_UP	1.5924010423695156E-5
Artery_Tibial=>Thyroid	ENSG00000108788.6	451	1.8053750222660853E-142	cellular metabolic process	4.52371082847743E-16	GO:0044237	Retinal_vascular_caliber	0.012928635047964845	PILON_KLF1_TARGETS_DN	6.541121726576488E-9
Artery_Tibial=>Thyroid	ENSG00000259316.1	373	1.8053750222660853E-142	cellular macromolecule metabolic process	1.36071231580909E-7	GO:0044260	Protein_C_levels	0.0020195648217221514	PATIL_LIVER_CANCER	1.642675443457456E-4
Artery_Tibial=>Thyroid	ENSG00000182903.11	186	1.8053750222660853E-142	cellular macromolecular complex disassembly	4.89794152820016E-8	GO:0034623	Psoriasis	0.006412584722497281	KEGG_RIBOSOME	1.746023507587559E-5
Artery_Tibial=>Thyroid	ENSG00000144649.4	38	1.1810562127378732E-39	viral genome expression	6.1554212472483E-19	GO:0019080	Non-obstructive_azoospermia	0.012880270149925311	REACTOME_INFLUENZA_VIRAL_RNA_TRANSCRIPTION_AND_REPLICATION	7.982021474252462E-15
Artery_Tibial=>Thyroid	ENSG00000114315.3	503	1.8053750222660853E-142	cellular macromolecule metabolic process	1.04725973189621E-16	GO:0044260	Gamma_gluatamyl_transferase_levels	0.00597928520399692	ZHOU_INFLAMMATORY_RESPONSE_LIVE_DN	5.151824871602228E-7
Artery_Tibial=>Thyroid	ENSG00000144036.9	305	1.8053750222660853E-142	protein folding	1.55188554643079E-7	GO:0006457	NA	NA	NA	PENG_LEUCINE_DEPRIVATION_DN	1.1014492703990636E-6
Artery_Tibial=>Thyroid	ENSG00000148300.6	482	1.8053750222660853E-142	cellular macromolecule metabolic process	4.71242224371036E-9	GO:0044260	Estradiol_levels	0.037641877772902586	PATIL_LIVER_CANCER	2.7676110850665778E-5
Artery_Tibial=>Thyroid	ENSG00000108091.10	390	1.8053750222660853E-142	RNA metabolic process	2.31471213442005E-12	GO:0016070	Caffeine_consumption	0.033522308522790915	PILON_KLF1_TARGETS_DN	4.182919355506014E-6
Artery_Tibial=>Thyroid	ENSG00000257898.1	159	1.8053750222660853E-142	translational termination	8.10773869219631E-57	GO:0006415	Freckles	0.03122982280289323	KEGG_RIBOSOME	9.071604183189075E-58
Artery_Tibial=>Thyroid	ENSG00000103316.6	140	1.8053750222660853E-142	regulation of synapse organization	7.37703405099251E-7	GO:0050807	Response_to_irinotecan_in_non-small-cell_lung_cancer	0.013951347567381114	OKAMOTO_LIVER_CANCER_MULTICENTRIC_OCCURRENCE_UP	6.897062497279016E-4
Artery_Tibial=>Thyroid	ENSG00000255260.1	183	1.8053750222660853E-142	nucleobase-containing compound metabolic process	4.03847426426593E-8	GO:0006139	Electroencephalographic_traits_in_alcoholism	0.005064628326708403	DODD_NASOPHARYNGEAL_CARCINOMA_DN	4.491417487376574E-5
Artery_Tibial=>Thyroid	ENSG00000158615.7	68	2.8518569656282808E-86	regulation of cell-substrate adhesion	8.13475126118176E-7	GO:0010810	Multiple_myeloma	0.010165865884053816	BUYTAERT_PHOTODYNAMIC_THERAPY_STRESS_DN	2.9367388103237406E-4
Artery_Tibial=>Thyroid	ENSG00000160352.9	95	2.3638279005437663E-133	RNA splicing	via transesterification reactions with bulged adenosine as nucleophile	4.78675679175103E-8	GO:0000377	Urate_levels	0.003622004113639512	REACTOME_PROCESSING_OF_CAPPED_INTRON_CONTAINING_PRE_MRNA	2.1974575123763217E-8
Artery_Tibial=>Thyroid	ENSG00000131061.9	380	1.8053750222660853E-142	cellular metabolic process	1.99458861978043E-7	GO:0044237	Estradiol_levels	0.024335656504072045	PATIL_LIVER_CANCER	1.633988783468209E-5
Artery_Tibial=>Thyroid	ENSG00000248576.1	128	1.8053750222660853E-142	cellular nitrogen compound metabolic process	7.46800419067801E-8	GO:0034641	Crohn's_disease_and_psoriasis	0.02516095672228572	CHANG_CYCLING_GENES	4.489558744011845E-5
Artery_Tibial=>Thyroid	ENSG00000183476.8	47	7.899077051639754E-53	translational initiation	6.51431909511458E-8	GO:0006413	Dengue_shock_syndrome	0.011448361157076856	KEGG_RIBOSOME	4.964502948628403E-8
Artery_Tibial=>Thyroid	ENSG00000166716.5	488	1.8053750222660853E-142	cellular macromolecule metabolic process	7.88584664641819E-14	GO:0044260	Protein_C_levels	5.6361956491542076E-5	LEE_BMP2_TARGETS_DN	4.3390416162550677E-7
Artery_Tibial=>Thyroid	ENSG00000166886.8	220	1.8053750222660853E-142	regulation of S phase of mitotic cell cycle	1.29733665481432E-7	GO:0007090	Response_to_angiotensin_II_receptor_blocker_therapy	0.037435450202749423	WEI_MYCN_TARGETS_WITH_E_BOX	1.895165272105048E-7
Artery_Tibial=>Thyroid	ENSG00000167625.4	522	1.8053750222660853E-142	cellular macromolecule metabolic process	2.84100692554776E-7	GO:0044260	Systemic_sclerosis	0.0211322528402342	KIM_WT1_TARGETS_DN	3.0659283504214624E-5
Artery_Tibial=>Thyroid	ENSG00000107186.11	475	1.8053750222660853E-142	retinal rod cell development	4.12146839007144E-8	GO:0046548	Diabetic_retinopathy	0.002996342826512264	REACTOME_DEPOSITION_OF_NEW_CENPA_CONTAINING_NUCLEOSOMES_AT_THE_CENTROMERE	1.2784645852452787E-4
Artery_Tibial=>Thyroid	ENSG00000133597.5	299	1.8053750222660853E-142	retinal rod cell development	7.79645992141678E-7	GO:0046548	Electroencephalographic_traits_in_alcoholism	0.013148239905660823	VANHARANTA_UTERINE_FIBROID_WITH_7Q_DELETION_UP	4.758786816355281E-4
Artery_Tibial=>Thyroid	ENSG00000126945.7	47	7.899077051639754E-53	cellular response to molecule of bacterial origin	1.45676623911851E-7	GO:0071219	Cutaneous_nevi	0.013722598485748038	ALTEMEIER_RESPONSE_TO_LPS_WITH_MECHANICAL_VENTILATION	1.6215082527698594E-8
Artery_Tibial=>Thyroid	ENSG00000163995.13	164	1.8053750222660853E-142	protein folding	9.45453454865464E-10	GO:0006457	Dengue_shock_syndrome	0.040095110766183086	FU_INTERACT_WITH_ALKBH8	2.8710718177734585E-6
Artery_Tibial=>Thyroid	ENSG00000143498.12	345	1.8053750222660853E-142	cellular macromolecule metabolic process	5.98486058525695E-10	GO:0044260	Soluble_leptin_receptor_levels	0.017200000000006457	PILON_KLF1_TARGETS_DN	1.7448132996543547E-5
Artery_Tibial=>Thyroid	ENSG00000260006.1	920	1.8053750222660853E-142	cellular macromolecule metabolic process	5.2567381747254E-20	GO:0044260	Head_circumference_(infant)	0.011869744468513225	PATIL_LIVER_CANCER	1.1154028199646628E-8
Artery_Tibial=>Thyroid	ENSG00000237061.1	271	1.8053750222660853E-142	protein folding	1.3615284080094E-7	GO:0006457	Intracranial_aneurysm	0.012748689733898632	GROSS_HYPOXIA_VIA_HIF1A_UP	7.936431805836794E-5
Artery_Tibial=>Thyroid	ENSG00000232430.1	41	5.9295145610488E-44	translational initiation	6.94340123210026E-11	GO:0006413	Hemostatic_factors_and_hematological_phenotypes	0.002895782870969677	BILANGES_SERUM_AND_RAPAMYCIN_SENSITIVE_GENES	1.0666864039065651E-16
Artery_Tibial=>Thyroid	ENSG00000196664.4	205	1.8053750222660853E-142	translational initiation	3.89625003227478E-10	GO:0006413	Intracranial_aneurysm	0.007570671545535679	BILANGES_SERUM_AND_RAPAMYCIN_SENSITIVE_GENES	9.226803631514724E-11
Artery_Tibial=>Thyroid	ENSG00000141452.3	75	4.294096417191402E-98	translational termination	2.67859930206568E-9	GO:0006415	Visceral_fat	0.019387160724945222	KEGG_RIBOSOME	1.3471082733451174E-9
Artery_Tibial=>Thyroid	ENSG00000090382.2	100	1.8053750222660853E-142	translational elongation	1.28219985360447E-32	GO:0006414	Dengue_shock_syndrome	0.024508611594423267	KEGG_RIBOSOME	4.0984297233215365E-34
Artery_Tibial=>Thyroid	ENSG00000183624.8	46	2.5172299525611107E-51	translational termination	8.40751245877888E-17	GO:0006415	Dengue_shock_syndrome	0.011448361157076856	KEGG_RIBOSOME	7.37300883774306E-17
Artery_Tibial=>Thyroid	ENSG00000161835.6	271	1.8053750222660853E-142	cellular metabolic process	1.01682561316975E-8	GO:0044237	Estradiol_levels	0.012748689733898632	BUYTAERT_PHOTODYNAMIC_THERAPY_STRESS_DN	1.536850241061843E-7
Artery_Tibial=>Thyroid	ENSG00000177732.6	295	1.8053750222660853E-142	DNA packaging	3.97427024397401E-7	GO:0006323	Tanning	0.017329481323161935	GINESTIER_BREAST_CANCER_ZNF217_AMPLIFIED_DN	2.4625893152889583E-6
Artery_Tibial=>Thyroid	ENSG00000187988.3	36	7.627611900458485E-37	cardiac muscle tissue development	3.48650260689924E-8	GO:0048738	Progranulin_levels	0.0017500000000000098	CHEMELLO_SOLEUS_VS_EDL_MYOFIBERS_UP	3.9583612548640576E-7
Artery_Tibial=>Thyroid	ENSG00000164576.6	259	1.8053750222660853E-142	translational elongation	1.16041468383376E-7	GO:0006414	Lipid_metabolism_phenotypes	0.040641286298082294	BILANGES_SERUM_AND_RAPAMYCIN_SENSITIVE_GENES	1.5574392453654148E-8
Artery_Tibial=>Thyroid	ENSG00000170619.8	45	7.8507330195551725E-50	nuclear-transcribed mRNA catabolic process	1.08927571961171E-7	GO:0000956	Celiac_disease_and_Rheumatoid_arthritis	0.04311248232350426	KEGG_RIBOSOME	1.3946693469275455E-6
Artery_Tibial=>Thyroid	ENSG00000072182.8	143	1.8053750222660853E-142	nucleic acid metabolic process	8.87418223068883E-8	GO:0090304	Protein_C_levels	0.02829682405149812	ZHOU_INFLAMMATORY_RESPONSE_LIVE_DN	1.0181191094860277E-4
Tissues	Regulator	module_size	module_P	GO_Term	GO_P	GO_ID	GWAS-catalog-term	GWAS-catalog_P	MsigDB-term	MsigDB_P
Artery_Tibial=>Whole_Blood	ENSG00000145002.8	57	2.818839338372606E-113	mitotic cell cycle	2.10302762030759E-8	GO:0000278	Fuchs's_corneal_dystrophy	0.005592299614981298	MORI_IMMATURE_B_LYMPHOCYTE_DN	5.714714458618542E-9
Artery_Tibial=>Whole_Blood	ENSG00000145920.9	116	9.465102091405498E-222	transmission of nerve impulse	2.36223584742387E-24	GO:0019226	Conduct_disorder_(interaction)	8.736340683570016E-6	REACTOME_TRANSMISSION_ACROSS_CHEMICAL_SYNAPSES	2.993193213173513E-17
Artery_Tibial=>Whole_Blood	ENSG00000172640.2	16	3.373640059109929E-24	complement activation	classical pathway	2.62221338083811E-8	GO:0006958	NA	NA	NA	SHEDDEN_LUNG_CANCER_GOOD_SURVIVAL_A12	9.695574808313656E-5
Artery_Tibial=>Whole_Blood	ENSG00000236698.1	57	2.818839338372606E-113	digestion	4.93335756690257E-11	GO:0007586	Type_1_diabetes	1.6374908525984647E-4	YOSHIMURA_MAPK8_TARGETS_UP	5.449677507219476E-8
Artery_Tibial=>Whole_Blood	ENSG00000145002.8	57	2.818839338372606E-113	mitotic cell cycle	2.10302762030759E-8	GO:0000278	Fuchs's_corneal_dystrophy	0.005592299614981298	MORI_IMMATURE_B_LYMPHOCYTE_DN	5.714714458618542E-9
Tissues	Regulator	module_size	module_P	GO_Term	GO_P	GO_ID	GWAS-catalog-term	GWAS-catalog_P	MsigDB-term	MsigDB_P
Heart_Left_Ventricle=>Adipose_Subcutaneous	ENSG00000224282.3	121	2.290701734692613E-209	defense response	1.68842933769409E-12	GO:0006952	Corneal_curvature	0.01804131057213922	CHEN_METABOLIC_SYNDROM_NETWORK	6.952715055618765E-13
Heart_Left_Ventricle=>Adipose_Subcutaneous	ENSG00000257034.1	132	2.290701734692613E-209	RNA splicing	3.8085095972538E-7	GO:0008380	Asthma	0.0074945587639019965	GINESTIER_BREAST_CANCER_ZNF217_AMPLIFIED_DN	4.375972970248531E-8
Heart_Left_Ventricle=>Adipose_Subcutaneous	ENSG00000022355.10	160	2.290701734692613E-209	regulation of immune response	3.08262823000472E-13	GO:0050776	Neuranatomic_and_neurocognitive_phenotypes	0.00799999999999982	MCLACHLAN_DENTAL_CARIES_UP	1.6230497907824101E-21
Heart_Left_Ventricle=>Adipose_Subcutaneous	ENSG00000159166.9	48	3.437685912284005E-86	cell cycle phase	3.94303702487166E-20	GO:0022403	Response_to_clopidogrel_therapy	0.004794359717985892	ROSTY_CERVICAL_CANCER_PROLIFERATION_CLUSTER	2.225981374234841E-33
Heart_Left_Ventricle=>Adipose_Subcutaneous	ENSG00000166928.6	52	5.0369092055862906E-95	DNA metabolic process	1.54221382432204E-9	GO:0006259	Parkinson's_disease_(age_of_onset)	0.018061341830496482	PUJANA_BRCA1_PCC_NETWORK	2.5068504747713156E-10
Heart_Left_Ventricle=>Adipose_Subcutaneous	ENSG00000124019.9	31	2.007843926259175E-50	cell cycle phase	3.02694537012436E-13	GO:0022403	Testicular_germ_cell_tumor	0.010801290404972338	ROSTY_CERVICAL_CANCER_PROLIFERATION_CLUSTER	1.0153069424167127E-20
Heart_Left_Ventricle=>Adipose_Subcutaneous	ENSG00000259420.1	19	1.5536195156935353E-27	regulation of cellular amino acid metabolic process	1.51435911376253E-7	GO:0006521	Thyrotoxic_hypokalemic_periodic_paralysis	0.0017992349617480924	KEGG_PROTEASOME	8.716272932313338E-8
Heart_Left_Ventricle=>Adipose_Subcutaneous	ENSG00000108244.11	65	1.3214898747331775E-124	immune response	1.02147962671377E-7	GO:0006955	Dengue_shock_syndrome	0.016146321941261487	MCLACHLAN_DENTAL_CARIES_UP	6.440034109093827E-14
Heart_Left_Ventricle=>Adipose_Subcutaneous	ENSG00000224282.3	121	2.290701734692613E-209	defense response	1.68842933769409E-12	GO:0006952	Corneal_curvature	0.01804131057213922	CHEN_METABOLIC_SYNDROM_NETWORK	6.952715055618765E-13
Heart_Left_Ventricle=>Adipose_Subcutaneous	ENSG00000185745.8	123	2.290701734692613E-209	mitotic cell cycle	3.7667732974142E-17	GO:0000278	Birth_weight	0.018337676372268574	ROSTY_CERVICAL_CANCER_PROLIFERATION_CLUSTER	1.1726600910536688E-26
Heart_Left_Ventricle=>Adipose_Subcutaneous	ENSG00000136888.6	31	2.007843926259175E-50	cellular response to retinoic acid	4.00308852596994E-7	GO:0071300	Obsessive-compulsive_disorder	0.009265190620498263	REACTOME_CLASS_B_2_SECRETIN_FAMILY_RECEPTORS	3.384297525175452E-4
Heart_Left_Ventricle=>Adipose_Subcutaneous	ENSG00000166448.10	73	2.195897013685883E-143	complement activation	1.82497355582314E-7	GO:0006956	Sclerosing_cholangitis_and_ulcerative_colitis_(combined)	0.0072868593429670095	SCHUETZ_BREAST_CANCER_DUCTAL_INVASIVE_UP	2.948090218041011E-11
Heart_Left_Ventricle=>Adipose_Subcutaneous	ENSG00000257034.1	132	2.290701734692613E-209	RNA splicing	3.8085095972538E-7	GO:0008380	Asthma	0.0074945587639019965	GINESTIER_BREAST_CANCER_ZNF217_AMPLIFIED_DN	4.375972970248531E-8
Heart_Left_Ventricle=>Adipose_Subcutaneous	ENSG00000257764.1	68	1.3366650458763857E-131	nuclear division	6.77913151288081E-7	GO:0000280	Platelet_function_and_related_traits	0.006788609430471283	NUYTTEN_EZH2_TARGETS_DN	5.642856223454715E-9
Heart_Left_Ventricle=>Adipose_Subcutaneous	ENSG00000255318.1	58	1.6034554481622159E-108	translational termination	1.45666516821016E-10	GO:0006415	Gastric_cancer	0.005692019600980045	BILANGES_SERUM_AND_RAPAMYCIN_SENSITIVE_GENES	1.690081283103006E-11
Heart_Left_Ventricle=>Adipose_Subcutaneous	ENSG00000172020.8	43	2.3731557107030325E-75	microtubule bundle formation	3.81031475028741E-7	GO:0001578	Hip_bone_size	0.0020999999999999153	ODONNELL_TFRC_TARGETS_DN	1.043560436367855E-5
Heart_Left_Ventricle=>Adipose_Subcutaneous	ENSG00000234585.2	90	1.657884216136858E-184	mitotic cell cycle	9.71214199277761E-7	GO:0000278	Type_1_diabetes_autoantibodies	0.008554957972088615	FUJII_YBX1_TARGETS_DN	3.5544359361920786E-5
Heart_Left_Ventricle=>Adipose_Subcutaneous	ENSG00000204186.3	58	1.6034554481622159E-108	ncRNA processing	1.12024231377967E-7	GO:0034470	Thyrotoxic_hypokalemic_periodic_paralysis	0.005791734586729271	WEI_MYCN_TARGETS_WITH_E_BOX	1.5059748888313785E-5
Heart_Left_Ventricle=>Adipose_Subcutaneous	ENSG00000213856.3	31	2.007843926259175E-50	muscle contraction	6.37191302025124E-12	GO:0006936	Sexual_dysfunction_(female)	0.0059869615251827695	RICKMAN_HEAD_AND_NECK_CANCER_F	9.843586804796127E-22
Heart_Left_Ventricle=>Adipose_Subcutaneous	ENSG00000106772.11	100	2.290701734692613E-209	DNA metabolic process	1.87589669221308E-8	GO:0006259	Primary_biliary_cirrhosis	0.012512609012926846	KINSEY_TARGETS_OF_EWSR1_FLII_FUSION_UP	2.6243622641539796E-7
Heart_Left_Ventricle=>Adipose_Subcutaneous	ENSG00000231536.1	25	1.1396556577491335E-38	translational termination	3.43684867188714E-13	GO:0006415	Dengue_shock_syndrome	0.006235016493061977	KEGG_RIBOSOME	1.0320298511417665E-13
Heart_Left_Ventricle=>Adipose_Subcutaneous	ENSG00000228649.1	35	1.525389595874885E-58	muscle contraction	2.68211716853666E-16	GO:0006936	Gamma_glutamyl_transpeptidase	1.620208064746545E-4	RICKMAN_HEAD_AND_NECK_CANCER_F	3.8694666039745064E-28
Heart_Left_Ventricle=>Adipose_Subcutaneous	ENSG00000226086.4	17	5.431255072158025E-24	posttranscriptional regulation of gene expression	4.93595027661658E-7	GO:0010608	Economic_and_political_preferences_(time)	0.010155229796136134	ZHU_CMV_24_HR_UP	6.313395831588156E-5
Heart_Left_Ventricle=>Adipose_Subcutaneous	ENSG00000090382.2	80	3.9489002742261626E-160	cell cycle phase	6.64356335599621E-7	GO:0022403	Platelet_function_and_related_traits	0.00798419920996046	ZHANG_TLX_TARGETS_60HR_DN	7.177977623875274E-11
Heart_Left_Ventricle=>Adipose_Subcutaneous	ENSG00000166426.7	56	5.43617140440326E-104	respiratory electron transport chain	5.97919403603125E-10	GO:0022904	Electroencephalographic_traits_in_alcoholism	0.03309632190857419	KEGG_OXIDATIVE_PHOSPHORYLATION	1.2869164281239417E-10
Heart_Left_Ventricle=>Adipose_Subcutaneous	ENSG00000076685.13	43	2.3731557107030325E-75	muscle contraction	1.28249836697276E-11	GO:0006936	Bipolar_disorder_and_schizophrenia	0.007003119826131086	RICKMAN_HEAD_AND_NECK_CANCER_F	2.9210911887060646E-24
Tissues	Regulator	module_size	module_P	GO_Term	GO_P	GO_ID	GWAS-catalog-term	GWAS-catalog_P	MsigDB-term	MsigDB_P
Heart_Left_Ventricle=>Artery_Tibial	ENSG00000146842.11	266	2.4543227655258526E-181	nuclear-transcribed mRNA catabolic process	nonsense-mediated decay	4.4475426789295E-27	GO:0000184	Dilated_cardiomyopathy	0.026325091254557516	KEGG_RIBOSOME	9.979959110466345E-24
Heart_Left_Ventricle=>Artery_Tibial	ENSG00000130021.8	223	2.4543227655258526E-181	cellular protein metabolic process	3.64849691893723E-7	GO:0044267	NA	NA	NA	LEE_BMP2_TARGETS_DN	5.873121571198145E-13
Heart_Left_Ventricle=>Artery_Tibial	ENSG00000243302.2	257	2.4543227655258526E-181	cellular protein metabolic process	9.54908288234149E-10	GO:0044267	Cutaneous_nevi	0.0023663766613637657	PUJANA_BRCA1_PCC_NETWORK	3.993257888556533E-19
Heart_Left_Ventricle=>Artery_Tibial	ENSG00000199301.1	382	2.4543227655258526E-181	small molecule metabolic process	4.30226792757436E-9	GO:0044281	Immunoglobulin_A	3.210203212343698E-4	AMIT_EGF_RESPONSE_60_MCF10A	7.835884148292823E-6
Heart_Left_Ventricle=>Artery_Tibial	ENSG00000261616.1	73	5.910788552820893E-123	translational elongation	3.98314419680397E-12	GO:0006414	Diabetes_related_insulin_traits	0.01762617178553628	KEGG_RIBOSOME	2.422247967384241E-11
Heart_Left_Ventricle=>Artery_Tibial	ENSG00000111877.12	72	7.231224796712176E-121	SRP-dependent cotranslational protein targeting to membrane	3.77581317469522E-28	GO:0006614	White_blood_cell_count	0.01762617178553628	REACTOME_TRANSLATION	1.1552368475970985E-29
Heart_Left_Ventricle=>Artery_Tibial	ENSG00000140564.5	311	2.4543227655258526E-181	ncRNA metabolic process	1.1900356310108E-7	GO:0034660	Melanoma	0.03442390251607156	LEE_BMP2_TARGETS_DN	1.1452853688821343E-13
Heart_Left_Ventricle=>Artery_Tibial	ENSG00000233818.1	181	2.4543227655258526E-181	negative regulation of RNA metabolic process	4.85360752034544E-8	GO:0051253	Insulin_resistance/response	0.013759373341986177	HUTTMANN_B_CLL_POOR_SURVIVAL_UP	2.169310421891221E-7
Heart_Left_Ventricle=>Artery_Tibial	ENSG00000230953.1	71	8.72505617607983E-119	translational termination	3.68277265270592E-36	GO:0006415	Hepatitis_B_vaccine_response	0.017379653886365965	KEGG_RIBOSOME	6.060012166058934E-36
Heart_Left_Ventricle=>Artery_Tibial	ENSG00000251537.2	61	2.5473112681133417E-98	SRP-dependent cotranslational protein targeting to membrane	2.78776767256928E-33	GO:0006614	T-tau	0.026683531059313068	KEGG_RIBOSOME	3.725931834813515E-31
Heart_Left_Ventricle=>Artery_Tibial	ENSG00000242588.1	325	2.4543227655258526E-181	cellular protein metabolic process	5.87263985173462E-11	GO:0044267	Bone_mineral_density	0.023394692230438927	STARK_PREFRONTAL_CORTEX_22Q11_DELETION_DN	2.181067388754243E-16
Heart_Left_Ventricle=>Artery_Tibial	ENSG00000148730.6	345	2.4543227655258526E-181	organelle organization	4.51709347823474E-7	GO:0006996	Parkinson's_disease_(familial)	0.017200000000006457	BUYTAERT_PHOTODYNAMIC_THERAPY_STRESS_UP	7.038249831203159E-8
Heart_Left_Ventricle=>Artery_Tibial	ENSG00000104205.7	102	2.4543227655258526E-181	translational termination	1.57455419803483E-63	GO:0006415	Dengue_shock_syndrome	0.024998734376732393	KEGG_RIBOSOME	4.13867915933892E-64
Heart_Left_Ventricle=>Artery_Tibial	ENSG00000186017.9	97	1.1247647769709298E-174	mRNA metabolic process	9.11703416477239E-10	GO:0016071	Upper_aerodigestive_tract_cancers	0.023527774718976817	REACTOME_3_UTR_MEDIATED_TRANSLATIONAL_REGULATION	2.0892357248094994E-5
Heart_Left_Ventricle=>Artery_Tibial	ENSG00000203709.4	17	2.5015738020968334E-19	translational initiation	8.99541719430356E-8	GO:0006413	Neutrophil_count	0.027693710466660703	KEGG_RIBOSOME	7.264104303353832E-11
Heart_Left_Ventricle=>Artery_Tibial	ENSG00000259584.1	22	6.060567998176158E-27	cellular respiration	8.09977381222167E-11	GO:0045333	Resistin_levels	0.006582697220714871	REACTOME_RESPIRATORY_ELECTRON_TRANSPORT_ATP_SYNTHESIS_BY_CHEMIOSMOTIC_COUPLING_AND_HEAT_PRODUCTION_BY_UNCOUPLING_PROTEINS_	8.300640658236372E-10
Heart_Left_Ventricle=>Artery_Tibial	ENSG00000179909.9	37	2.205909159188114E-52	RNA processing	4.81348057879708E-8	GO:0006396	Endometrial_cancer	0.005390554883279907	KRIGE_RESPONSE_TO_TOSEDOSTAT_24HR_DN	9.758810999255086E-7
Heart_Left_Ventricle=>Artery_Tibial	ENSG00000239899.1	47	6.811260396032763E-71	cellular macromolecular complex subunit organization	2.46245996269406E-11	GO:0034621	NA	NA	NA	KEGG_SPLICEOSOME	1.8951991095066558E-8
Heart_Left_Ventricle=>Artery_Tibial	ENSG00000131095.5	51	1.4458628637045422E-78	cardiac muscle tissue morphogenesis	1.60537807794554E-7	GO:0055008	Protein_C_levels	0.010161810534281154	REACTOME_STRIATED_MUSCLE_CONTRACTION	4.375961592854854E-5
Heart_Left_Ventricle=>Artery_Tibial	ENSG00000189409.7	65	1.9908146103610434E-106	interferon-gamma-mediated signaling pathway	2.55265992158163E-7	GO:0060333	Hepatitis_B	1.547017677653766E-4	MOOTHA_MITOCHONDRIA	1.678246361784385E-6
Heart_Left_Ventricle=>Artery_Tibial	ENSG00000146842.11	266	2.4543227655258526E-181	nuclear-transcribed mRNA catabolic process	nonsense-mediated decay	4.4475426789295E-27	GO:0000184	Dilated_cardiomyopathy	0.026325091254557516	KEGG_RIBOSOME	9.979959110466345E-24
Heart_Left_Ventricle=>Artery_Tibial	ENSG00000204590.7	296	2.4543227655258526E-181	gene expression	5.17964783398352E-7	GO:0010467	Triglycerides	0.014578398261740299	DODD_NASOPHARYNGEAL_CARCINOMA_DN	2.313769958660608E-9
Heart_Left_Ventricle=>Artery_Tibial	ENSG00000230487.3	64	2.16785450139039E-104	antigen processing and presentation of peptide or polysaccharide antigen via MHC class II	6.30229179542734E-7	GO:0002504	Asthma	9.85288967576427E-4	KEGG_INTESTINAL_IMMUNE_NETWORK_FOR_IGA_PRODUCTION	1.669104982610232E-5
Heart_Left_Ventricle=>Artery_Tibial	ENSG00000100711.8	120	2.4543227655258526E-181	cellular metabolic process	8.25362046886776E-7	GO:0044237	Bone_mineral_density	0.021465233758394684	MIZUSHIMA_AUTOPHAGOSOME_FORMATION	7.454250642058668E-8
Heart_Left_Ventricle=>Artery_Tibial	ENSG00000130021.8	223	2.4543227655258526E-181	cellular protein metabolic process	3.64849691893723E-7	GO:0044267	NA	NA	NA	LEE_BMP2_TARGETS_DN	5.873121571198145E-13
Heart_Left_Ventricle=>Artery_Tibial	ENSG00000179449.2	99	4.1182021372697694E-179	ncRNA metabolic process	2.01038319615452E-7	GO:0034660	Phosphorus_levels	0.03414471772225043	KRIGE_RESPONSE_TO_TOSEDOSTAT_24HR_DN	1.4743315544632566E-11
Heart_Left_Ventricle=>Artery_Tibial	ENSG00000243302.2	257	2.4543227655258526E-181	cellular protein metabolic process	9.54908288234149E-10	GO:0044267	Cutaneous_nevi	0.0023663766613637657	PUJANA_BRCA1_PCC_NETWORK	3.993257888556533E-19
Heart_Left_Ventricle=>Artery_Tibial	ENSG00000187609.10	176	2.4543227655258526E-181	protein folding	1.47737723497612E-7	GO:0006457	Creutzfeldt-Jakob_disease_(variant)	0.002082273879400027	GRAESSMANN_RESPONSE_TO_MC_AND_DOXORUBICIN_DN	1.193759533805415E-6
Heart_Left_Ventricle=>Artery_Tibial	ENSG00000116580.12	96	1.8304178291118096E-172	protein folding	1.67214662767464E-9	GO:0006457	Haptoglobin_levels	0.004750000000000025	PENG_LEUCINE_DEPRIVATION_DN	4.9047462841126986E-12
Heart_Left_Ventricle=>Artery_Tibial	ENSG00000156750.7	143	2.4543227655258526E-181	regulation of cellular component organization	2.7138846257838E-7	GO:0051128	Crohn's_disease	0.00335731793349696	MEISSNER_NPC_HCP_WITH_H3K4ME3_AND_H3K27ME3	8.459795309561349E-7
Heart_Left_Ventricle=>Artery_Tibial	ENSG00000129990.8	41	1.1576037799927711E-59	digestion	1.2384584152144E-7	GO:0007586	Lipid_levels_in_hepatitis_C_treatment	0.004095899794989816	BERGER_MBD2_TARGETS	8.554616437905512E-5
Heart_Left_Ventricle=>Artery_Tibial	ENSG00000092140.10	105	2.4543227655258526E-181	spliceosomal snRNP assembly	9.41729347750898E-7	GO:0000387	Myeloproliferative_neoplasms	0.005250000000002702	CHEN_LVAD_SUPPORT_OF_FAILING_HEART_UP	1.1771792085590819E-6
Heart_Left_Ventricle=>Artery_Tibial	ENSG00000232931.1	48	8.47686084150899E-73	nuclear-transcribed mRNA catabolic process	nonsense-mediated decay	7.42719078799523E-30	GO:0000184	NA	NA	NA	KEGG_RIBOSOME	6.406548246827624E-29
Heart_Left_Ventricle=>Artery_Tibial	ENSG00000143761.8	115	2.4543227655258526E-181	chromatin organization	6.30130380355227E-8	GO:0006325	Behcet's_disease	0.017151855290041096	DOUGLAS_BMI1_TARGETS_DN	1.3718967919472338E-5
Heart_Left_Ventricle=>Artery_Tibial	ENSG00000137824.10	65	1.9908146103610434E-106	sphingolipid catabolic process	5.16843281994922E-7	GO:0030149	Mean_forced_vital_capacity_from_2_exams	0.00971883120483645	KEGG_LYSOSOME	2.6714656654257412E-6
Heart_Left_Ventricle=>Artery_Tibial	ENSG00000106952.3	45	4.125974201427528E-67	ribosome biogenesis	5.80270567036366E-11	GO:0042254	Visceral_adipose_tissue/subcutaneous_adipose_tissue_ratio	0.007721529099751582	HSIAO_HOUSEKEEPING_GENES	5.64699766861265E-10
Heart_Left_Ventricle=>Artery_Tibial	ENSG00000233818.1	181	2.4543227655258526E-181	negative regulation of RNA metabolic process	4.85360752034544E-8	GO:0051253	Insulin_resistance/response	0.013759373341986177	HUTTMANN_B_CLL_POOR_SURVIVAL_UP	2.169310421891221E-7
Heart_Left_Ventricle=>Artery_Tibial	ENSG00000170214.3	127	2.4543227655258526E-181	transcription from RNA polymerase II promoter	2.75329947280908E-7	GO:0006366	Asthma	0.006882656266722576	GINESTIER_BREAST_CANCER_ZNF217_AMPLIFIED_DN	2.9407458988905024E-8
Heart_Left_Ventricle=>Artery_Tibial	ENSG00000162881.5	279	2.4543227655258526E-181	nitrogen compound metabolic process	5.53159628469101E-8	GO:0006807	Neutrophil_count	0.010654341546628818	BUYTAERT_PHOTODYNAMIC_THERAPY_STRESS_UP	2.640530890940117E-5
Heart_Left_Ventricle=>Artery_Tibial	ENSG00000136960.7	167	2.4543227655258526E-181	antigen processing and presentation of peptide or polysaccharide antigen via MHC class II	6.51901466263514E-10	GO:0002504	Systemic_sclerosis	3.668411979325779E-5	KEGG_INTESTINAL_IMMUNE_NETWORK_FOR_IGA_PRODUCTION	5.6725212167706114E-9
Heart_Left_Ventricle=>Artery_Tibial	ENSG00000102359.5	107	2.4543227655258526E-181	respiratory electron transport chain	5.39257369326029E-31	GO:0022904	Cardiac_repolarization	0.036859699220914	MOOTHA_VOXPHOS	2.2163142435509264E-33
Heart_Left_Ventricle=>Artery_Tibial	ENSG00000163257.6	185	2.4543227655258526E-181	protein folding	1.40810961760259E-10	GO:0006457	Melanoma	0.013123060141601398	KRIGE_RESPONSE_TO_TOSEDOSTAT_24HR_DN	6.550702613001304E-16
Heart_Left_Ventricle=>Artery_Tibial	ENSG00000256196.1	129	2.4543227655258526E-181	SRP-dependent cotranslational protein targeting to membrane	1.01827296410455E-13	GO:0006614	Dengue_shock_syndrome	0.03159613238960775	KEGG_RIBOSOME	1.005802979694291E-11
Heart_Left_Ventricle=>Artery_Tibial	ENSG00000251537.2	61	2.5473112681133417E-98	SRP-dependent cotranslational protein targeting to membrane	2.78776767256928E-33	GO:0006614	T-tau	0.026683531059313068	KEGG_RIBOSOME	3.725931834813515E-31
Heart_Left_Ventricle=>Artery_Tibial	ENSG00000185220.7	61	2.5473112681133417E-98	intracellular transport	4.85831466298369E-7	GO:0046907	Dengue_shock_syndrome	0.01491175189764682	STARK_PREFRONTAL_CORTEX_22Q11_DELETION_DN	3.550665329760775E-8
Heart_Left_Ventricle=>Artery_Tibial	ENSG00000242588.1	325	2.4543227655258526E-181	cellular protein metabolic process	5.87263985173462E-11	GO:0044267	Bone_mineral_density	0.023394692230438927	STARK_PREFRONTAL_CORTEX_22Q11_DELETION_DN	2.181067388754243E-16
Heart_Left_Ventricle=>Artery_Tibial	ENSG00000236754.1	129	2.4543227655258526E-181	positive regulation of macromolecule biosynthetic process	1.1106463187753E-8	GO:0010557	Response_to_tocilizumab_in_rheumatoid_arthritis	0.002285415674245203	CHEN_LVAD_SUPPORT_OF_FAILING_HEART_UP	1.1523946623362005E-9
Heart_Left_Ventricle=>Artery_Tibial	ENSG00000148730.6	345	2.4543227655258526E-181	organelle organization	4.51709347823474E-7	GO:0006996	Parkinson's_disease_(familial)	0.017200000000006457	BUYTAERT_PHOTODYNAMIC_THERAPY_STRESS_UP	7.038249831203159E-8
Heart_Left_Ventricle=>Artery_Tibial	ENSG00000108784.3	129	2.4543227655258526E-181	protein folding	2.59351827233302E-10	GO:0006457	Body_mass_index	0.007215722143784909	PENG_LEUCINE_DEPRIVATION_DN	3.347327838788461E-8
Heart_Left_Ventricle=>Artery_Tibial	ENSG00000229800.1	158	2.4543227655258526E-181	respiratory electron transport chain	1.86939618600545E-10	GO:0022904	Partial_epilepsies	0.0016412866910097308	MOOTHA_VOXPHOS	7.666719776308223E-11
Heart_Left_Ventricle=>Artery_Tibial	ENSG00000214279.6	213	2.4543227655258526E-181	protein folding	1.04885582832921E-7	GO:0006457	NA	NA	NA	KRIGE_RESPONSE_TO_TOSEDOSTAT_6HR_DN	1.3315101312961173E-5
Heart_Left_Ventricle=>Artery_Tibial	ENSG00000074266.10	237	2.4543227655258526E-181	protein folding	1.77341283470519E-8	GO:0006457	NA	NA	NA	KRIGE_RESPONSE_TO_TOSEDOSTAT_24HR_DN	7.329156679521609E-10
Heart_Left_Ventricle=>Artery_Tibial	ENSG00000257660.1	32	1.512270971728235E-43	regulation of ATPase activity	5.89014174583324E-8	GO:0043462	Dengue_shock_syndrome	0.007975235938547673	KEGG_HYPERTROPHIC_CARDIOMYOPATHY_HCM	9.976994145346739E-6
Tissues	Regulator	module_size	module_P	GO_Term	GO_P	GO_ID	GWAS-catalog-term	GWAS-catalog_P	MsigDB-term	MsigDB_P
Heart_Left_Ventricle=>Lung	ENSG00000254428.1	192	6.948966081329978E-200	cell cycle phase	2.78632668563607E-14	GO:0022403	Lipid_traits	0.019009270463529956	DUTERTRE_ESTRADIOL_RESPONSE_24HR_UP	1.2946813276140977E-25
Heart_Left_Ventricle=>Lung	ENSG00000196090.7	99	1.7910936516984896E-197	respiratory electron transport chain	5.21452766846337E-7	GO:0022904	Glaucoma_(primary_open-angle)	0.003080847990042166	KEGG_ALZHEIMERS_DISEASE	1.049129035420132E-8
Heart_Left_Ventricle=>Lung	ENSG00000225782.1	24	1.629647054781327E-34	translational termination	1.66530354802416E-7	GO:0006415	Erectile_dysfunction	0.010750444846314277	KEGG_RIBOSOME	3.4760623709484496E-6
Heart_Left_Ventricle=>Lung	ENSG00000135968.13	55	1.5557431705569023E-96	myeloid leukocyte cytokine production	9.05641877042198E-8	GO:0061082	Intracranial_aneurysm	5.680315537833779E-4	CHEN_LVAD_SUPPORT_OF_FAILING_HEART_UP	3.805637460509922E-7
Heart_Left_Ventricle=>Lung	ENSG00000246174.2	14	1.445273888886394E-17	defense response to fungus	1.89422397636428E-7	GO:0050832	Vitamin_B12_levels	0.005587274642752296	GRAHAM_CML_QUIESCENT_VS_CML_DIVIDING_DN	2.493629635186345E-5
Heart_Left_Ventricle=>Lung	ENSG00000169609.8	21	3.352253854126051E-29	translational termination	9.33952318132006E-12	GO:0006415	Epilepsy_(generalized)	0.012530915573833385	KEGG_RIBOSOME	2.7685418138469627E-12
Heart_Left_Ventricle=>Lung	ENSG00000260006.1	98	4.5701573607750616E-195	response to DNA damage stimulus	2.49984283544687E-10	GO:0006974	Birth_weight	0.014628815524186886	DUTERTRE_ESTRADIOL_RESPONSE_24HR_UP	5.468201773032307E-11
Heart_Left_Ventricle=>Lung	ENSG00000223582.1	61	1.3427943055065308E-109	cell cycle	4.97174982106526E-10	GO:0007049	Birth_weight	0.008973474341281982	DUTERTRE_ESTRADIOL_RESPONSE_24HR_UP	1.8419280403268584E-18
Heart_Left_Ventricle=>Lung	ENSG00000234832.1	22	5.933451374744049E-31	sterol biosynthetic process	1.138892003711E-7	GO:0016126	Acute_lymphoblastic_leukemia_(childhood)	0.03410097888863699	REACTOME_CHOLESTEROL_BIOSYNTHESIS	1.9908096975547956E-6
Heart_Left_Ventricle=>Lung	ENSG00000155229.13	40	3.4357597173624897E-65	translational termination	6.41277891250554E-7	GO:0006415	Glioma_(high-grade)	0.003896294814740763	KEGG_RIBOSOME	2.5585204752746628E-5
Heart_Left_Ventricle=>Lung	ENSG00000188352.7	62	8.417742999098077E-112	translational termination	1.74962319268672E-62	GO:0006415	Diabetes_(incident)	0.0030499999999999026	KEGG_RIBOSOME	1.6017162905447443E-56
Heart_Left_Ventricle=>Lung	ENSG00000253829.1	53	3.05655811037425E-92	translational termination	2.5603980931057E-31	GO:0006415	Alopecia_areata	0.03580263357006251	KEGG_RIBOSOME	3.268185301671864E-28
Tissues	Regulator	module_size	module_P	GO_Term	GO_P	GO_ID	GWAS-catalog-term	GWAS-catalog_P	MsigDB-term	MsigDB_P
Heart_Left_Ventricle=>Muscle_Skeletal	ENSG00000164825.3	80	1.3008609594993689E-153	translational termination	1.87298754884005E-26	GO:0006415	Neutrophil_count	0.00751385673838517	KEGG_RIBOSOME	1.5760705087857411E-30
Heart_Left_Ventricle=>Muscle_Skeletal	ENSG00000163596.12	172	3.2480529696481875E-201	nucleobase-containing compound metabolic process	5.41258372264757E-7	GO:0006139	Erectile_dysfunction_and_prostate_cancer_treatment	0.03981058990306563	GRAESSMANN_RESPONSE_TO_MC_AND_DOXORUBICIN_DN	3.3516925405307E-4
Heart_Left_Ventricle=>Muscle_Skeletal	ENSG00000078246.10	194	3.2480529696481875E-201	cellular macromolecule metabolic process	1.48542471753914E-7	GO:0044260	White_matter_hyperintensity_burden	0.01920735536776115	JOHNSTONE_PARVB_TARGETS_3_DN	9.093246026252091E-6
Heart_Left_Ventricle=>Muscle_Skeletal	ENSG00000114742.9	209	3.2480529696481875E-201	cellular respiration	2.3228587387725E-7	GO:0045333	Chronic_kidney_disease_and_serum_creatinine_levels	0.002184116832346714	MOOTHA_MITOCHONDRIA	8.254376875275769E-12
Heart_Left_Ventricle=>Muscle_Skeletal	ENSG00000258459.1	130	3.2480529696481875E-201	respiratory electron transport chain	5.09756556714145E-19	GO:0022904	Dengue_shock_syndrome	0.032083404127990815	MOOTHA_MITOCHONDRIA	3.8441402272652797E-22
Heart_Left_Ventricle=>Muscle_Skeletal	ENSG00000178343.4	183	3.2480529696481875E-201	negative regulation of erythrocyte differentiation	7.35878549889667E-7	GO:0045647	Carotid_intima_media_thickness	0.0051740380992368485	NUYTTEN_EZH2_TARGETS_UP	2.101603149145824E-4
Heart_Left_Ventricle=>Muscle_Skeletal	ENSG00000136450.6	74	9.862753773057238E-140	cellular respiration	9.61868886345563E-22	GO:0045333	Meningioma	0.00369999999999941	MOOTHA_VOXPHOS	6.622557256539223E-18
Heart_Left_Ventricle=>Muscle_Skeletal	ENSG00000206625.1	33	8.770705528564284E-52	muscle filament sliding	1.48849774306658E-8	GO:0030049	Dengue_shock_syndrome	0.008223639575382295	EBAUER_MYOGENIC_TARGETS_OF_PAX3_FOXO1_FUSION	1.883003684375442E-10
Heart_Left_Ventricle=>Muscle_Skeletal	ENSG00000227311.1	22	3.0536349247844024E-31	translational initiation	1.37968195674388E-8	GO:0006413	Pulmonary_function	0.002294185680248182	LUI_THYROID_CANCER_CLUSTER_3	1.8089102620706594E-8
Heart_Left_Ventricle=>Muscle_Skeletal	ENSG00000168542.8	19	5.239531867138367E-26	regulation of cellular amino acid metabolic process	1.51435911376253E-7	GO:0006521	HIV-1_susceptibility	0.01977140427269334	BIOCARTA_PROTEASOME_PATHWAY	1.1737377394661597E-8
Heart_Left_Ventricle=>Muscle_Skeletal	ENSG00000224101.1	18	2.6359636177842337E-24	respiratory gaseous exchange	5.63941214389412E-10	GO:0007585	Malaria	0.009312682174793483	BIOCARTA_AHSP_PATHWAY	1.4511767717279447E-7
Heart_Left_Ventricle=>Muscle_Skeletal	ENSG00000232970.1	52	8.525367734591875E-91	cellular respiration	3.75947048454087E-11	GO:0045333	HIV-associated_dementia	0.015500875968255392	STEIN_ESRRA_TARGETS_UP	7.678277366024987E-13
Heart_Left_Ventricle=>Muscle_Skeletal	ENSG00000114742.9	209	3.2480529696481875E-201	cellular respiration	2.3228587387725E-7	GO:0045333	Chronic_kidney_disease_and_serum_creatinine_levels	0.002184116832346714	MOOTHA_MITOCHONDRIA	8.254376875275769E-12
Heart_Left_Ventricle=>Muscle_Skeletal	ENSG00000168778.7	57	1.2925445782673458E-101	cellular respiration	3.45362852893352E-7	GO:0045333	Freckles	0.01135220533977992	WONG_MITOCHONDRIA_GENE_MODULE	5.084835911306119E-10
Heart_Left_Ventricle=>Muscle_Skeletal	ENSG00000196150.7	93	2.4540539468874313E-184	endoplasmic reticulum unfolded protein response	2.72308362969947E-7	GO:0030968	Vitamin_E_levels	0.013885924130441915	REACTOME_ACTIVATION_OF_CHAPERONE_GENES_BY_XBP1S	2.299479098056521E-6
Heart_Left_Ventricle=>Muscle_Skeletal	ENSG00000165802.14	117	3.2480529696481875E-201	respiratory electron transport chain	7.13933868438904E-22	GO:0022904	Dengue_shock_syndrome	0.028912628746159803	REACTOME_RESPIRATORY_ELECTRON_TRANSPORT_ATP_SYNTHESIS_BY_CHEMIOSMOTIC_COUPLING_AND_HEAT_PRODUCTION_BY_UNCOUPLING_PROTEINS_	1.0172806784048356E-20
Heart_Left_Ventricle=>Muscle_Skeletal	ENSG00000066855.10	22	3.0536349247844024E-31	muscle filament sliding	8.05199462993255E-8	GO:0030049	Pain	0.006284269151988187	REACTOME_STRIATED_MUSCLE_CONTRACTION	2.871212490651646E-6
Heart_Left_Ventricle=>Muscle_Skeletal	ENSG00000177133.5	85	2.500902027106488E-165	cellular respiration	6.25226838176364E-11	GO:0045333	Sphingolipid_levels	0.0017663721784414595	REACTOME_TCA_CYCLE_AND_RESPIRATORY_ELECTRON_TRANSPORT	1.7251150453303225E-11
Heart_Left_Ventricle=>Muscle_Skeletal	ENSG00000188269.3	22	3.0536349247844024E-31	SRP-dependent cotranslational protein targeting to membrane	7.26569440883648E-14	GO:0006614	Depression_and_alcohol_dependence	0.009412281799421834	KEGG_RIBOSOME	3.1404967694267086E-10
Heart_Left_Ventricle=>Muscle_Skeletal	ENSG00000099994.10	47	3.486191857668205E-80	cellular respiration	2.16383598522514E-9	GO:0045333	Breast_cancer	0.008772811378907508	WONG_MITOCHONDRIA_GENE_MODULE	6.701119665000513E-11
Heart_Left_Ventricle=>Muscle_Skeletal	ENSG00000137825.6	24	7.886898232065541E-35	fatty acid beta-oxidation	1.41289059246051E-8	GO:0006635	Insulin_resistance/response	0.02373950996885439	REACTOME_MITOCHONDRIAL_FATTY_ACID_BETA_OXIDATION	5.478660845942947E-7
Tissues	Regulator	module_size	module_P	GO_Term	GO_P	GO_ID	GWAS-catalog-term	GWAS-catalog_P	MsigDB-term	MsigDB_P
Heart_Left_Ventricle=>Nerve_Tibial	ENSG00000205268.6	431	5.95092535185235E-188	positive regulation of immune system process	1.70254434535637E-7	GO:0002684	Alzheimer's_disease_(late_onset)	0.0011335537276337673	CHEN_METABOLIC_SYNDROM_NETWORK	3.1166264629034657E-9
Heart_Left_Ventricle=>Nerve_Tibial	ENSG00000068745.10	366	5.95092535185235E-188	regulation of immune response	1.09774704717789E-8	GO:0050776	Immune_reponse_to_smallpox_(secreted_TNF-alpha)	0.008647854049012128	MCLACHLAN_DENTAL_CARIES_UP	3.223174407739801E-15
Heart_Left_Ventricle=>Nerve_Tibial	ENSG00000106404.9	336	5.95092535185235E-188	nucleic acid metabolic process	8.22310790838382E-8	GO:0090304	Haptoglobin_levels	0.016749999999995935	GINESTIER_BREAST_CANCER_ZNF217_AMPLIFIED_DN	2.614381297793281E-9
Heart_Left_Ventricle=>Nerve_Tibial	ENSG00000175787.11	536	5.95092535185235E-188	nucleic acid metabolic process	2.39343107931135E-7	GO:0090304	Obesity_and_osteoporosis	0.026750000000004576	GINESTIER_BREAST_CANCER_ZNF217_AMPLIFIED_DN	1.1463086813854096E-7
Heart_Left_Ventricle=>Nerve_Tibial	ENSG00000101856.8	422	5.95092535185235E-188	cellular component organization or biogenesis	5.825159957185E-7	GO:0071840	Eosinophil_counts	0.01778827635754685	ZWANG_DOWN_BY_2ND_EGF_PULSE	5.3631658142951476E-5
Heart_Left_Ventricle=>Nerve_Tibial	ENSG00000248802.1	70	2.4655604784944776E-121	antigen processing and presentation of peptide or polysaccharide antigen via MHC class II	2.18259573106223E-8	GO:0002504	Type_1_diabetes	0.004730338328234358	WIELAND_UP_BY_HBV_INFECTION	1.3231254775425857E-6
Heart_Left_Ventricle=>Nerve_Tibial	ENSG00000232821.1	53	5.996378011118132E-86	triglyceride metabolic process	2.38359895737063E-18	GO:0006641	Response_to_fenofibrate	3.0587576270774917E-4	NAKAYAMA_SOFT_TISSUE_TUMORS_PCA2_DN	1.481500486198546E-24
Heart_Left_Ventricle=>Nerve_Tibial	ENSG00000229472.1	117	5.95092535185235E-188	positive regulation of immune system process	2.09966016300252E-18	GO:0002684	Sarcoidosis	0.005850000000000307	WALLACE_PROSTATE_CANCER_RACE_UP	1.2543785228890444E-31
Heart_Left_Ventricle=>Nerve_Tibial	ENSG00000256540.1	93	5.23084700959183E-172	translational termination	4.06302085636613E-18	GO:0006415	Myocardial_infarction	0.018274790097955095	KEGG_RIBOSOME	3.3055801279972275E-18
Heart_Left_Ventricle=>Nerve_Tibial	ENSG00000161896.6	264	5.95092535185235E-188	regulation of immune system process	7.47798524461193E-9	GO:0002682	Exercise_(leisure_time)	0.001678205215144018	MCLACHLAN_DENTAL_CARIES_UP	4.5595900799106024E-8
Heart_Left_Ventricle=>Nerve_Tibial	ENSG00000256694.1	121	5.95092535185235E-188	translational termination	9.49550905675142E-7	GO:0006415	Myocardial_infarction	0.023786630703310555	KEGG_RIBOSOME	9.968189615998825E-7
Heart_Left_Ventricle=>Nerve_Tibial	ENSG00000205268.6	431	5.95092535185235E-188	positive regulation of immune system process	1.70254434535637E-7	GO:0002684	Alzheimer's_disease_(late_onset)	0.0011335537276337673	CHEN_METABOLIC_SYNDROM_NETWORK	3.1166264629034657E-9
Heart_Left_Ventricle=>Nerve_Tibial	ENSG00000144909.7	305	5.95092535185235E-188	ncRNA metabolic process	1.5039200134527E-7	GO:0034660	Orofacial_clefts	0.020904099029261138	STREICHER_LSM1_TARGETS_DN	1.693880913131882E-4
Heart_Left_Ventricle=>Nerve_Tibial	ENSG00000175787.11	536	5.95092535185235E-188	nucleic acid metabolic process	2.39343107931135E-7	GO:0090304	Obesity_and_osteoporosis	0.026750000000004576	GINESTIER_BREAST_CANCER_ZNF217_AMPLIFIED_DN	1.1463086813854096E-7
Heart_Left_Ventricle=>Nerve_Tibial	ENSG00000120910.10	175	5.95092535185235E-188	branched-chain amino acid catabolic process	5.95420097917419E-7	GO:0009083	Phospholipid_levels_(plasma)	0.02096147550430967	REACTOME_BRANCHED_CHAIN_AMINO_ACID_CATABOLISM	2.7526622641559637E-7
Heart_Left_Ventricle=>Nerve_Tibial	ENSG00000120889.8	70	2.4655604784944776E-121	positive regulation of immune system process	2.95016173411612E-10	GO:0002684	Abdominal_aortic_aneurysm	0.010463814249820288	MCLACHLAN_DENTAL_CARIES_UP	7.188329023804253E-11
Heart_Left_Ventricle=>Nerve_Tibial	ENSG00000130054.4	207	5.95092535185235E-188	branched-chain amino acid catabolic process	3.0915075996424E-8	GO:0009083	Mean_corpuscular_hemoglobin	0.006510298092367902	REACTOME_BRANCHED_CHAIN_AMINO_ACID_CATABOLISM	1.2500072295216404E-8
Heart_Left_Ventricle=>Nerve_Tibial	ENSG00000228404.1	117	5.95092535185235E-188	positive regulation of immune system process	1.29158298648773E-11	GO:0002684	Type_2_diabetes_nephropathy	0.001189177109703476	CHEN_METABOLIC_SYNDROM_NETWORK	1.803520066611145E-17
Heart_Left_Ventricle=>Nerve_Tibial	ENSG00000244733.1	19	1.539931584638296E-23	RNA catabolic process	9.87179067605682E-7	GO:0006401	Bilirubin_levels	0.037340195156311186	TIEN_INTESTINE_PROBIOTICS_24HR_DN	1.3774734128019857E-6
Heart_Left_Ventricle=>Nerve_Tibial	ENSG00000165246.7	61	2.3980627388511474E-102	translational termination	1.10615651250552E-20	GO:0006415	Calcium_levels	0.04695218917968392	KEGG_RIBOSOME	5.085109440079501E-21
Heart_Left_Ventricle=>Nerve_Tibial	ENSG00000258953.2	72	1.2648417277465497E-125	regulation of immune response	4.63935303678631E-13	GO:0050776	Alzheimer's_disease	2.2708110321723396E-4	MCLACHLAN_DENTAL_CARIES_UP	4.727085147530104E-12
Tissues	Regulator	module_size	module_P	GO_Term	GO_P	GO_ID	GWAS-catalog-term	GWAS-catalog_P	MsigDB-term	MsigDB_P
Heart_Left_Ventricle=>Skin_Sun_Exposed_Lower_leg	ENSG00000220695.1	47	2.7827469905287407E-87	SRP-dependent cotranslational protein targeting to membrane	1.54968253961269E-9	GO:0006614	Glioma	0.018649331694614447	PECE_MAMMARY_STEM_CELL_DN	4.9405554972591125E-11
Heart_Left_Ventricle=>Skin_Sun_Exposed_Lower_leg	ENSG00000227986.1	54	2.9206325963911077E-103	nuclear-transcribed mRNA catabolic process	nonsense-mediated decay	4.56791427612846E-8	GO:0000184	Stroke	0.024043964042760765	KEGG_RIBOSOME	1.330889166600155E-7
Heart_Left_Ventricle=>Skin_Sun_Exposed_Lower_leg	ENSG00000224505.1	200	2.3298468274792763E-216	nuclear-transcribed mRNA catabolic process	nonsense-mediated decay	1.47353697992736E-14	GO:0000184	Hyperactive-impulsive_symptoms	0.018442185745065474	KEGG_RIBOSOME	2.126547150586648E-13
Heart_Left_Ventricle=>Skin_Sun_Exposed_Lower_leg	ENSG00000147697.4	81	3.313935426305143E-168	cellular metabolic process	8.66122003510709E-9	GO:0044237	Thyroid_stimulating_hormone	0.015905441539429334	REACTOME_ASPARAGINE_N_LINKED_GLYCOSYLATION	1.8224075833995032E-5
Heart_Left_Ventricle=>Skin_Sun_Exposed_Lower_leg	ENSG00000186231.11	91	2.4667643336867267E-193	mRNA metabolic process	6.27112166232634E-7	GO:0016071	Asthma_(bronchodilator_response)	0.008979973998699655	WONG_MITOCHONDRIA_GENE_MODULE	3.739459761176519E-9
Heart_Left_Ventricle=>Skin_Sun_Exposed_Lower_leg	ENSG00000112874.5	70	3.4657945557419797E-141	translational elongation	4.83871524356167E-17	GO:0006414	Gastric_cancer	0.006888269413471236	KEGG_RIBOSOME	9.291267085201401E-15
Heart_Left_Ventricle=>Skin_Sun_Exposed_Lower_leg	ENSG00000164736.5	132	2.3298468274792763E-216	complement activation	6.06860578074374E-7	GO:0006956	Thoracic_aortic_aneurysms_and_dissections	0.006599999999999277	SCHUETZ_BREAST_CANCER_DUCTAL_INVASIVE_UP	1.4923902522391897E-27
Heart_Left_Ventricle=>Skin_Sun_Exposed_Lower_leg	ENSG00000252503.1	81	3.313935426305143E-168	mRNA metabolic process	1.20102318202661E-7	GO:0016071	Gastric_cancer	0.008083799189958801	REACTOME_METABOLISM_OF_RNA	7.4718895887221374E-6
Heart_Left_Ventricle=>Skin_Sun_Exposed_Lower_leg	ENSG00000139714.8	51	2.3156868699484413E-96	viral genome expression	1.96876974544809E-8	GO:0019080	Pain	0.01490841393227244	MOOTHA_VOXPHOS	7.75297572861523E-8
Heart_Left_Ventricle=>Skin_Sun_Exposed_Lower_leg	ENSG00000237861.1	59	6.440240771531954E-115	nuclear-transcribed mRNA catabolic process	nonsense-mediated decay	1.89169548238353E-14	GO:0000184	Gamma_glutamyl_transpeptidase	0.03144920034448596	REACTOME_NONSENSE_MEDIATED_DECAY_ENHANCED_BY_THE_EXON_JUNCTION_COMPLEX	2.8467232003318344E-12
Heart_Left_Ventricle=>Skin_Sun_Exposed_Lower_leg	ENSG00000225014.1	150	2.3298468274792763E-216	translational elongation	7.00108156243048E-28	GO:0006414	Suicide_attempts_in_bipolar_disorder	0.02947082156643891	KEGG_RIBOSOME	6.1779265035018355E-28
Heart_Left_Ventricle=>Skin_Sun_Exposed_Lower_leg	ENSG00000249451.1	121	2.3298468274792763E-216	RNA metabolic process	1.12452185036818E-9	GO:0016070	Hepcidin_levels	0.01804131057213922	AGUIRRE_PANCREATIC_CANCER_COPY_NUMBER_DN	1.8803734718186678E-6
Heart_Left_Ventricle=>Skin_Sun_Exposed_Lower_leg	ENSG00000007866.13	138	2.3298468274792763E-216	RNA processing	1.17803990623493E-7	GO:0006396	Vitamin_E_levels	0.020410567474825312	SMITH_TERT_TARGETS_UP	7.030963080170394E-7
Heart_Left_Ventricle=>Skin_Sun_Exposed_Lower_leg	ENSG00000260814.1	18	5.3868253817513354E-27	muscle contraction	1.63454660907208E-8	GO:0006936	Birth_weight	0.0026977054973360225	REACTOME_MUSCLE_CONTRACTION	8.716272932313338E-8
Heart_Left_Ventricle=>Skin_Sun_Exposed_Lower_leg	ENSG00000258414.1	40	9.39853832362248E-72	translational elongation	4.21532503226257E-8	GO:0006414	Erectile_dysfunction_and_prostate_cancer_treatment	0.0024850356031616123	BILANGES_SERUM_AND_RAPAMYCIN_SENSITIVE_GENES	2.347353440011418E-7
Heart_Left_Ventricle=>Skin_Sun_Exposed_Lower_leg	ENSG00000112308.7	32	1.1654844971080186E-54	cellular protein complex disassembly	2.76353702910977E-9	GO:0043624	NA	NA	NA	KEGG_RIBOSOME	4.113820876329079E-9
Heart_Left_Ventricle=>Skin_Sun_Exposed_Lower_leg	ENSG00000164736.5	132	2.3298468274792763E-216	complement activation	6.06860578074374E-7	GO:0006956	Thoracic_aortic_aneurysms_and_dissections	0.006599999999999277	SCHUETZ_BREAST_CANCER_DUCTAL_INVASIVE_UP	1.4923902522391897E-27
Heart_Left_Ventricle=>Skin_Sun_Exposed_Lower_leg	ENSG00000139714.8	51	2.3156868699484413E-96	viral genome expression	1.96876974544809E-8	GO:0019080	Pain	0.01490841393227244	MOOTHA_VOXPHOS	7.75297572861523E-8
Heart_Left_Ventricle=>Skin_Sun_Exposed_Lower_leg	ENSG00000134461.9	30	1.6343754513113016E-50	nuclear-transcribed mRNA catabolic process	nonsense-mediated decay	4.72339942275701E-10	GO:0000184	Hirschsprung's_disease	0.0028979698984949276	KEGG_RIBOSOME	2.6728233228864155E-9
Heart_Left_Ventricle=>Skin_Sun_Exposed_Lower_leg	ENSG00000145863.6	65	3.807372066424542E-129	translational termination	2.66077977931853E-10	GO:0006415	Information_processing_speed	0.007399006131823248	KEGG_RIBOSOME	3.227495668390499E-10
Heart_Left_Ventricle=>Skin_Sun_Exposed_Lower_leg	ENSG00000225014.1	150	2.3298468274792763E-216	translational elongation	7.00108156243048E-28	GO:0006414	Suicide_attempts_in_bipolar_disorder	0.02947082156643891	KEGG_RIBOSOME	6.1779265035018355E-28
Heart_Left_Ventricle=>Skin_Sun_Exposed_Lower_leg	ENSG00000261635.1	14	7.888163421173232E-20	retina development in camera-type eye	7.98517850623222E-7	GO:0060041	Dengue_shock_syndrome	0.003495452502147364	REACTOME_SYNTHESIS_OF_PC	6.917425430532764E-5
Heart_Left_Ventricle=>Skin_Sun_Exposed_Lower_leg	ENSG00000214754.3	40	9.39853832362248E-72	cell cycle phase	9.80299655414721E-18	GO:0022403	Heart_rate_variability_traits	0.0119416450915463	SOTIRIOU_BREAST_CANCER_GRADE_1_VS_3_UP	2.5492989289245168E-26
Heart_Left_Ventricle=>Skin_Sun_Exposed_Lower_leg	ENSG00000231245.2	57	3.121603329588096E-110	translational termination	1.87027438692148E-26	GO:0006415	Permanent_tooth_development	0.01698073209244332	KEGG_RIBOSOME	2.3420922939915832E-25
Heart_Left_Ventricle=>Skin_Sun_Exposed_Lower_leg	ENSG00000128692.7	43	2.385369031508732E-78	collagen fibril organization	1.62151315141211E-8	GO:0030199	Thoracic_aortic_aneurysms_and_dissections	0.0020999999999999153	BOQUEST_STEM_CELL_UP	1.0595292526464154E-16
Heart_Left_Ventricle=>Skin_Sun_Exposed_Lower_leg	ENSG00000162407.8	28	2.0097448585979908E-46	cell division	6.44938223424931E-10	GO:0051301	Insulin-related_traits	0.006732471050082883	ROSTY_CERVICAL_CANCER_PROLIFERATION_CLUSTER	1.5540629844861562E-15
Heart_Left_Ventricle=>Skin_Sun_Exposed_Lower_leg	ENSG00000252503.1	81	3.313935426305143E-168	mRNA metabolic process	1.20102318202661E-7	GO:0016071	Gastric_cancer	0.008083799189958801	REACTOME_METABOLISM_OF_RNA	7.4718895887221374E-6
Heart_Left_Ventricle=>Skin_Sun_Exposed_Lower_leg	ENSG00000179820.10	46	4.9202341070089797E-85	translational elongation	5.44827067695416E-12	GO:0006414	Dengue_shock_syndrome	0.011448361157076856	REACTOME_TRANSLATION	6.664893666767269E-11
Heart_Left_Ventricle=>Skin_Sun_Exposed_Lower_leg	ENSG00000249451.1	121	2.3298468274792763E-216	RNA metabolic process	1.12452185036818E-9	GO:0016070	Hepcidin_levels	0.01804131057213922	AGUIRRE_PANCREATIC_CANCER_COPY_NUMBER_DN	1.8803734718186678E-6
Tissues	Regulator	module_size	module_P	GO_Term	GO_P	GO_ID	GWAS-catalog-term	GWAS-catalog_P	MsigDB-term	MsigDB_P
Heart_Left_Ventricle=>Thyroid	ENSG00000225525.1	86	1.6264911679264599E-139	humoral immune response	4.5849197390771E-24	GO:0006959	NA	NA	NA	MCLACHLAN_DENTAL_CARIES_UP	1.1323017140520444E-8
Heart_Left_Ventricle=>Thyroid	ENSG00000182578.8	74	1.6149809418644608E-115	complement activation	classical pathway	4.97468719593693E-7	GO:0006958	Interleukin-18_levels	0.007386494324714934	BOQUEST_STEM_CELL_UP	5.2625926927494865E-6
Heart_Left_Ventricle=>Thyroid	ENSG00000223549.1	95	5.377034442518054E-158	response to unfolded protein	9.9976411926835E-7	GO:0006986	Gastric_cancer	0.009278608930446247	REACTOME_ACTIVATION_OF_CHAPERONE_GENES_BY_XBP1S	6.156395087629988E-5
Heart_Left_Ventricle=>Thyroid	ENSG00000132768.9	19	6.26475725190017E-20	eye photoreceptor cell development	9.96830635216089E-7	GO:0042462	Dengue_shock_syndrome	0.004741456838161382	FARMER_BREAST_CANCER_CLUSTER_2	4.436020690437641E-4
Heart_Left_Ventricle=>Thyroid	ENSG00000183134.4	24	4.198377832413925E-27	fibroblast migration	4.88297831702514E-7	GO:0010761	White_matter_hyperintensity_burden	0.0023986199309965527	SCHMAHL_PDGF_SIGNALING	4.942802373803905E-5
Heart_Left_Ventricle=>Thyroid	ENSG00000197083.7	141	2.0010049475685407E-168	protein folding	9.0314372902475E-7	GO:0006457	IFN-related_cytopenia	0.00705000000000047	PENG_LEUCINE_DEPRIVATION_DN	9.105241399478696E-8
Heart_Left_Ventricle=>Thyroid	ENSG00000233038.1	32	1.7729475061325425E-39	complement activation	classical pathway	1.71372213274009E-9	GO:0006958	Interleukin-18_levels	0.003197519875993874	WONG_ENDOMETRIAL_CANCER_LATE	1.1071603797794243E-4
Heart_Left_Ventricle=>Thyroid	ENSG00000161082.7	42	3.853378828453308E-56	respiratory electron transport chain	5.7848768138754E-8	GO:0022904	Ewing_sarcoma	0.010457033876368413	REACTOME_RESPIRATORY_ELECTRON_TRANSPORT	1.4665236228960019E-8
Heart_Left_Ventricle=>Thyroid	ENSG00000116213.10	171	2.0010049475685407E-168	protein folding	5.61436374668825E-7	GO:0006457	Dengue_shock_syndrome	7.145796497020197E-4	PENG_LEUCINE_DEPRIVATION_DN	3.414111910736121E-5
Heart_Left_Ventricle=>Thyroid	ENSG00000262147.1	71	1.204121465484321E-109	gene expression	4.44575457446832E-7	GO:0010467	Electroencephalographic_traits_in_alcoholism	0.041789269205038344	DODD_NASOPHARYNGEAL_CARCINOMA_DN	4.584358247940105E-6
Heart_Left_Ventricle=>Thyroid	ENSG00000185958.5	167	2.0010049475685407E-168	protein folding	6.37460330241812E-9	GO:0006457	Tardive_dyskinesia	0.008299999999998418	TARTE_PLASMA_CELL_VS_B_LYMPHOCYTE_UP	9.148565135444595E-10
Heart_Left_Ventricle=>Thyroid	ENSG00000115977.13	113	2.0010049475685407E-168	cellular macromolecule metabolic process	2.054403879292E-8	GO:0044260	Hemoglobin	0.001334322305397538	REACTOME_ERKS_ARE_INACTIVATED	3.5293130811860986E-5
Heart_Left_Ventricle=>Thyroid	ENSG00000228063.1	24	4.198377832413925E-27	complement activation	classical pathway	5.73461135878179E-13	GO:0006958	Heart_rate_variability_traits	0.007179329305596735	PID_IL4_2PATHWAY	0.0027410974586627433
Heart_Left_Ventricle=>Thyroid	ENSG00000101190.8	44	1.3231970875476513E-59	ribonucleoprotein complex biogenesis	4.63959977480844E-11	GO:0022613	Eosinophil_counts	0.021788327228597505	LEE_BMP2_TARGETS_DN	2.860463681818562E-10
Heart_Left_Ventricle=>Thyroid	ENSG00000135517.5	84	1.8367595809658208E-135	vesicle targeting	to	from or within Golgi	9.25854258110973E-8	GO:0048199	Bipolar_disorder_(age_of_onset_and_psychomotor_symptoms)	0.008183394169707378	GRAESSMANN_APOPTOSIS_BY_DOXORUBICIN_DN	2.4976111942911916E-5
Heart_Left_Ventricle=>Thyroid	ENSG00000187391.12	185	2.0010049475685407E-168	response to unfolded protein	2.55610917027195E-9	GO:0006986	Kawasaki_disease	0.021981346388052755	PENG_LEUCINE_DEPRIVATION_DN	2.109623393399034E-9
Heart_Left_Ventricle=>Thyroid	ENSG00000125835.12	232	2.0010049475685407E-168	cellular nitrogen compound metabolic process	1.34182879876465E-8	GO:0034641	Prothrombin_time	0.02296716835840612	MARTINEZ_RESPONSE_TO_TRABECTEDIN_DN	3.289467244271606E-4
Heart_Left_Ventricle=>Thyroid	ENSG00000225411.1	48	1.1953538034620362E-66	translational termination	6.41128520091338E-13	GO:0006415	Schizophrenia_(treatment_refractory)	0.007033796352284136	KEGG_RIBOSOME	4.827826470560784E-13
Heart_Left_Ventricle=>Thyroid	ENSG00000229525.1	37	1.155294781569607E-47	collagen fibril organization	4.43823012973168E-7	GO:0030199	Urinary_metabolites	0.012880270149925311	REACTOME_COLLAGEN_FORMATION	6.981946736734168E-8
Heart_Left_Ventricle=>Thyroid	ENSG00000240373.1	57	5.238598025843757E-83	SRP-dependent cotranslational protein targeting to membrane	2.27041522701163E-8	GO:0006614	Parkinson's_disease_(familial)	0.0028000000000000633	KEGG_RIBOSOME	1.661393083106844E-7
Heart_Left_Ventricle=>Thyroid	ENSG00000256428.1	82	1.9779589480816525E-131	protein folding	3.21860654908406E-7	GO:0006457	Myocardial_infarction	0.016300630475667696	BERENJENO_TRANSFORMED_BY_RHOA_UP	1.1596488650093744E-5
Heart_Left_Ventricle=>Thyroid	ENSG00000160570.8	260	2.0010049475685407E-168	protein folding	1.9233475633072E-7	GO:0006457	Age-related_macular_degeneration_(wet)	0.012899999999992298	PENG_LEUCINE_DEPRIVATION_DN	1.5230623202691538E-7
Heart_Left_Ventricle=>Thyroid	ENSG00000236643.1	62	2.2869897233144252E-92	immune response	1.32690994083116E-21	GO:0006955	Hepatocellular_carcinoma	0.03658213879231718	SMID_BREAST_CANCER_LUMINAL_B_DN	1.2923694768325903E-10
Heart_Left_Ventricle=>Thyroid	ENSG00000138792.5	133	2.0010049475685407E-168	metabolic process	8.18248663098634E-7	GO:0008152	Folate_pathway_vitamin_levels	0.03895711119407576	MANALO_HYPOXIA_DN	4.927462880392081E-7
Heart_Left_Ventricle=>Thyroid	ENSG00000203279.2	86	1.6264911679264599E-139	cellular macromolecular complex subunit organization	4.10798983021143E-8	GO:0034621	Dengue_shock_syndrome	0.02131800693535057	REACTOME_RNA_POL_I_PROMOTER_OPENING	2.3455287393356796E-10
Heart_Left_Ventricle=>Thyroid	ENSG00000234797.4	108	2.0010049475685407E-168	RNA metabolic process	1.15417175311206E-7	GO:0016070	Nephrolithiasis	0.021230456263081378	CAIRO_HEPATOBLASTOMA_CLASSES_UP	3.3194120671473644E-9
Heart_Left_Ventricle=>Thyroid	ENSG00000152558.10	85	1.7386062262661628E-137	translational initiation	2.12275981879015E-9	GO:0006413	Response_to_metformin	0.004200000000000077	YAMASHITA_LIVER_CANCER_WITH_EPCAM_UP	2.356222879358005E-9
Heart_Left_Ventricle=>Thyroid	ENSG00000255710.1	90	1.1107692494574506E-147	vesicle targeting	6.14039338672419E-7	GO:0006903	Crohn's_disease_and_celiac_disease	0.01344001011931882	HASLINGER_B_CLL_WITH_6Q21_DELETION	9.503855021858367E-5
Heart_Left_Ventricle=>Thyroid	ENSG00000139197.5	27	1.2555992619000416E-31	protein folding	3.38542088726618E-7	GO:0006457	Dengue_shock_syndrome	0.006732471050082883	CUI_GLUCOSE_DEPRIVATION	7.132673939470855E-5
Heart_Left_Ventricle=>Thyroid	ENSG00000228802.1	103	2.0010049475685407E-168	cellular macromolecule metabolic process	9.09645594434274E-7	GO:0044260	Head_circumference_(infant)	0.020245976812760528	REACTOME_GENERIC_TRANSCRIPTION_PATHWAY	7.955168385721895E-5
Heart_Left_Ventricle=>Thyroid	ENSG00000135298.8	136	2.0010049475685407E-168	macromolecule metabolic process	7.61256609089833E-7	GO:0043170	Sexual_dysfunction_(female)	0.02653383113459732	ZHU_CMV_ALL_UP	1.5807306774859672E-4
Heart_Left_Ventricle=>Thyroid	ENSG00000229065.1	116	2.0010049475685407E-168	cellular component assembly at cellular level	8.33858823832625E-7	GO:0071844	Echocardiographic_traits	0.0014558662124114277	DACOSTA_UV_RESPONSE_VIA_ERCC3_XPCS_DN	1.6067358107245086E-4
Heart_Left_Ventricle=>Thyroid	ENSG00000105726.11	68	7.91264152363434E-104	protein folding	2.27673571250775E-10	GO:0006457	Dengue_shock_syndrome	0.0166398032389539	PENG_RAPAMYCIN_RESPONSE_DN	6.493940877974983E-14
Tissues	Regulator	module_size	module_P	GO_Term	GO_P	GO_ID	GWAS-catalog-term	GWAS-catalog_P	MsigDB-term	MsigDB_P
Heart_Left_Ventricle=>Whole_Blood	ENSG00000005381.5	49	2.655372676294359E-96	defense response to fungus	1.91049312951899E-7	GO:0050832	Dengue_shock_syndrome	0.01219133510170034	MARTINELLI_IMMATURE_NEUTROPHIL_UP	1.035952098161386E-8
Heart_Left_Ventricle=>Whole_Blood	ENSG00000237298.1	70	1.2516657986991603E-147	mitotic cell cycle	2.05131581148555E-29	GO:0000278	Pain	0.020819685105567032	KOBAYASHI_EGFR_SIGNALING_24HR_DN	7.95587254994646E-41
Heart_Left_Ventricle=>Whole_Blood	ENSG00000197635.5	64	1.2102336361530716E-132	cell cycle phase	5.60217462961276E-39	GO:0022403	Response_to_clopidogrel_therapy	0.006389919495974181	DUTERTRE_ESTRADIOL_RESPONSE_24HR_UP	1.774945446858714E-62
Heart_Left_Ventricle=>Whole_Blood	ENSG00000260964.1	46	2.9604497044449492E-89	cell cycle phase	2.66300067362754E-12	GO:0022403	Hepatitis_B_(viral_clearance)	0.004495049752487704	ROSTY_CERVICAL_CANCER_PROLIFERATION_CLUSTER	3.3079736879681917E-18
Heart_Left_Ventricle=>Whole_Blood	ENSG00000223503.1	20	1.5188873222303163E-32	DNA replication	1.30978487834235E-9	GO:0006260	Mean_corpuscular_volume	0.023739509968855734	DUTERTRE_ESTRADIOL_RESPONSE_24HR_UP	1.7352686267825596E-13
Heart_Left_Ventricle=>Whole_Blood	ENSG00000232222.1	31	2.05085010232623E-55	wound healing	7.80183554494919E-8	GO:0042060	Handedness_in_dyslexia	0.0014999999999999087	RAGHAVACHARI_PLATELET_SPECIFIC_GENES	6.046930150144526E-8
Heart_Left_Ventricle=>Whole_Blood	ENSG00000105647.8	52	1.9845149593543884E-103	mitotic cell cycle	7.0770263366863E-8	GO:0000278	IgA_nephropathy	6.955628109973277E-6	DUTERTRE_ESTRADIOL_RESPONSE_24HR_UP	1.1409246811656173E-12
Heart_Left_Ventricle=>Whole_Blood	ENSG00000117602.6	30	2.9563741280092872E-53	B cell activation	8.28149083964103E-8	GO:0042113	Adverse_response_to_aromatase_inhibitors	0.002997824891244426	KLEIN_PRIMARY_EFFUSION_LYMPHOMA_DN	2.564662504862061E-10
Heart_Left_Ventricle=>Whole_Blood	ENSG00000134247.8	31	2.05085010232623E-55	neurological system process	3.99385284118554E-7	GO:0050877	Response_to_antipsychotic_treatment	0.005493987024879608	REACTOME_NEURONAL_SYSTEM	3.129516868903463E-6
Tissues	Regulator	module_size	module_P	GO_Term	GO_P	GO_ID	GWAS-catalog-term	GWAS-catalog_P	MsigDB-term	MsigDB_P
Lung=>Adipose_Subcutaneous	ENSG00000163217.1	103	3.0804607986756745E-220	extracellular matrix disassembly	5.85580042344803E-8	GO:0022617	Platelet_counts	0.003006945836328574	SMID_BREAST_CANCER_NORMAL_LIKE_UP	3.7170634701657335E-11
Lung=>Adipose_Subcutaneous	ENSG00000134765.5	83	2.0852323928367723E-176	translational elongation	6.8517814376163E-41	GO:0006414	Dengue_shock_syndrome	0.020580529325413138	KEGG_RIBOSOME	1.8164894794023373E-42
Lung=>Adipose_Subcutaneous	ENSG00000173838.6	154	3.0804607986756745E-220	immune system process	2.86870673374037E-17	GO:0002376	Sarcoidosis	0.007650000000000263	CHEN_METABOLIC_SYNDROM_NETWORK	1.8684045444646236E-32
Lung=>Adipose_Subcutaneous	ENSG00000212380.1	85	1.7200108765423078E-181	translational elongation	8.46616736598575E-11	GO:0006414	Freckling	0.01669570037610702	CHNG_MULTIPLE_MYELOMA_HYPERPLOID_UP	2.0519353588097424E-9
Lung=>Adipose_Subcutaneous	ENSG00000258987.1	60	1.3617308628037561E-119	translational elongation	4.47492340187973E-20	GO:0006414	Telomere_length	0.043362682791018285	KEGG_RIBOSOME	2.2864473361708114E-17
Lung=>Adipose_Subcutaneous	ENSG00000260946.1	166	3.0804607986756745E-220	translational termination	8.90260066887873E-39	GO:0006415	Vitiligo	0.006454351382155715	KEGG_RIBOSOME	2.885366268425039E-39
Lung=>Adipose_Subcutaneous	ENSG00000229344.1	182	3.0804607986756745E-220	SRP-dependent cotranslational protein targeting to membrane	3.26207169581812E-20	GO:0006614	Abdominal_aortic_aneurysm	0.02690636686874088	KEGG_RIBOSOME	2.9971724590546035E-18
Lung=>Adipose_Subcutaneous	ENSG00000230216.1	94	1.2984094009875863E-204	immune system process	6.17291718327032E-13	GO:0002376	Sarcoidosis	0.004649999999999973	CHEN_METABOLIC_SYNDROM_NETWORK	1.9985786716577894E-22
Lung=>Adipose_Subcutaneous	ENSG00000262292.1	139	3.0804607986756745E-220	translational initiation	2.59532108432318E-42	GO:0006413	Moyamoya_disease	0.006900000000001473	KEGG_RIBOSOME	8.776016230219091E-40
Lung=>Adipose_Subcutaneous	ENSG00000198712.1	163	3.0804607986756745E-220	SRP-dependent cotranslational protein targeting to membrane	2.46255039122441E-7	GO:0006614	Colorectal_cancer	0.001803682686120348	HSIAO_HOUSEKEEPING_GENES	3.5791819834043235E-6
Lung=>Adipose_Subcutaneous	ENSG00000134769.14	51	2.475751947982269E-98	muscle contraction	2.97055245978365E-7	GO:0006936	Response_to_irinotecan_in_non-small-cell_lung_cancer	0.00499387469373459	LIU_PROSTATE_CANCER_DN	1.7305994924758124E-9
Lung=>Adipose_Subcutaneous	ENSG00000227017.1	78	8.624794168251158E-164	innate immune response	5.34241162440857E-9	GO:0045087	Alzheimer's_disease_(late_onset)	0.0032150760169874218	NAKAYAMA_SOFT_TISSUE_TUMORS_PCA1_UP	4.714978071409101E-7
Lung=>Adipose_Subcutaneous	ENSG00000137078.4	43	5.2194548155278245E-80	nuclear-transcribed mRNA catabolic process	nonsense-mediated decay	1.23316123375953E-18	GO:0000184	Optic_disc_size_(disc)	0.021297921817871872	KEGG_RIBOSOME	3.3142507008310944E-19
Lung=>Adipose_Subcutaneous	ENSG00000103710.6	47	4.2563472834916884E-89	regulation of mRNA stability	1.89768399517601E-8	GO:0043488	Central_corneal_thickness	0.025017231518483226	GRAESSMANN_APOPTOSIS_BY_DOXORUBICIN_DN	2.9204481790295285E-5
Lung=>Adipose_Subcutaneous	ENSG00000163217.1	103	3.0804607986756745E-220	extracellular matrix disassembly	5.85580042344803E-8	GO:0022617	Platelet_counts	0.003006945836328574	SMID_BREAST_CANCER_NORMAL_LIKE_UP	3.7170634701657335E-11
Lung=>Adipose_Subcutaneous	ENSG00000186806.3	36	1.688177478337032E-64	ncRNA metabolic process	8.9498775538274E-7	GO:0034660	Sexual_dysfunction_(female)	0.007181120469328284	LEE_BMP2_TARGETS_DN	1.4578295049750708E-10
Lung=>Adipose_Subcutaneous	ENSG00000134765.5	83	2.0852323928367723E-176	translational elongation	6.8517814376163E-41	GO:0006414	Dengue_shock_syndrome	0.020580529325413138	KEGG_RIBOSOME	1.8164894794023373E-42
Lung=>Adipose_Subcutaneous	ENSG00000233476.2	91	7.313970611496928E-197	immune system process	2.41337820746997E-9	GO:0002376	Aging_(time_to_death)	0.018077507965844744	CHEN_METABOLIC_SYNDROM_NETWORK	2.2181075303420365E-12
Lung=>Adipose_Subcutaneous	ENSG00000173838.6	154	3.0804607986756745E-220	immune system process	2.86870673374037E-17	GO:0002376	Sarcoidosis	0.007650000000000263	CHEN_METABOLIC_SYNDROM_NETWORK	1.8684045444646236E-32
Lung=>Adipose_Subcutaneous	ENSG00000205629.7	90	2.7432993155692086E-194	protein localization to organelle	2.12140698859025E-7	GO:0033365	Testicular_cancer	0.008880419020949996	KEGG_ALZHEIMERS_DISEASE	1.0456469103860713E-5
Lung=>Adipose_Subcutaneous	ENSG00000238297.1	101	3.0804607986756745E-220	defense response	6.11037946136702E-10	GO:0006952	Alzheimer's_disease_(late_onset)	0.005356571807598476	CHEN_METABOLIC_SYNDROM_NETWORK	2.91096902431498E-17
Lung=>Adipose_Subcutaneous	ENSG00000263142.1	136	3.0804607986756745E-220	respiratory electron transport chain	1.9149620777185E-17	GO:0022904	Abdominal_aortic_aneurysm	0.02011461900727434	MOOTHA_VOXPHOS	5.885910167021483E-19
Lung=>Adipose_Subcutaneous	ENSG00000243613.1	37	1.1094329544410645E-66	mRNA metabolic process	2.93219052294567E-7	GO:0016071	Resistin_levels	0.011050163921311975	MILI_PSEUDOPODIA_HAPTOTAXIS_UP	3.821745241455494E-6
Lung=>Adipose_Subcutaneous	ENSG00000223662.1	22	2.2025739308079935E-35	complement activation	classical pathway	2.11889028473941E-12	GO:0006958	Systemic_sclerosis	0.023886095628020545	SHEDDEN_LUNG_CANCER_GOOD_SURVIVAL_A12	6.715116510580879E-7
Lung=>Adipose_Subcutaneous	ENSG00000258987.1	60	1.3617308628037561E-119	translational elongation	4.47492340187973E-20	GO:0006414	Telomere_length	0.043362682791018285	KEGG_RIBOSOME	2.2864473361708114E-17
Lung=>Adipose_Subcutaneous	ENSG00000237281.1	37	1.1094329544410645E-66	translational termination	2.77448957142263E-8	GO:0006415	Blue_vs._brown_eyes	0.0018499999999999118	KEGG_RIBOSOME	1.2717912303395903E-8
Lung=>Adipose_Subcutaneous	ENSG00000166507.9	46	8.230542332243701E-87	immune response	7.24432231231346E-9	GO:0006955	Diabetes_related_insulin_traits	0.011448361157076856	MCLACHLAN_DENTAL_CARIES_UP	3.4382157745385935E-13
Lung=>Adipose_Subcutaneous	ENSG00000260946.1	166	3.0804607986756745E-220	translational termination	8.90260066887873E-39	GO:0006415	Vitiligo	0.006454351382155715	KEGG_RIBOSOME	2.885366268425039E-39
Lung=>Adipose_Subcutaneous	ENSG00000211687.1	28	1.6830365990257247E-47	muscle filament sliding	1.24107919372159E-9	GO:0030049	Sexual_dysfunction_(female)	0.005588669259374186	CHEMELLO_SOLEUS_VS_EDL_MYOFIBERS_UP	1.5613900742398464E-7
Lung=>Adipose_Subcutaneous	ENSG00000261318.1	28	1.6830365990257247E-47	cell cycle phase	7.2395744264746E-12	GO:0022403	Heart_rate_variability_traits	0.008371697683741451	GOBERT_OLIGODENDROCYTE_DIFFERENTIATION_UP	3.41422248737674E-18
Lung=>Adipose_Subcutaneous	ENSG00000123989.9	66	4.2743032145515196E-134	immune system process	1.22060050995015E-15	GO:0002376	Multiple_sclerosis	0.002259737559630273	CHEN_METABOLIC_SYNDROM_NETWORK	2.602420424687041E-24
Lung=>Adipose_Subcutaneous	ENSG00000223187.1	24	2.3617925890518736E-39	translational termination	5.16571424879632E-8	GO:0006415	Parkinson's_disease_(age_of_onset)	0.008371071633128469	KEGG_RIBOSOME	5.849474347264991E-8
Lung=>Adipose_Subcutaneous	ENSG00000234484.1	78	8.624794168251158E-164	cellular macromolecule catabolic process	8.94848665034506E-8	GO:0044265	Fasting_glucose-related_traits_(interaction_with_BMI)	0.012227006811309572	YAO_TEMPORAL_RESPONSE_TO_PROGESTERONE_CLUSTER_13	2.952119315105778E-12
Tissues	Regulator	module_size	module_P	GO_Term	GO_P	GO_ID	GWAS-catalog-term	GWAS-catalog_P	MsigDB-term	MsigDB_P
Lung=>Artery_Tibial	ENSG00000207334.1	331	1.1002413021187226E-209	small molecule metabolic process	6.7591893413844E-8	GO:0044281	Waist-hip_ratio	7.000436475728861E-4	BOQUEST_STEM_CELL_CULTURED_VS_FRESH_UP	1.109259799304985E-8
Lung=>Artery_Tibial	ENSG00000254787.1	340	1.1002413021187226E-209	small molecule catabolic process	2.06735142438574E-10	GO:0044282	White_blood_cell_types	0.01407901998365589	RUAN_RESPONSE_TO_TNF_DN	1.6000524345971067E-6
Lung=>Artery_Tibial	ENSG00000162341.9	124	1.1002413021187226E-209	respiratory electron transport chain	2.71924987324279E-7	GO:0022904	Response_to_interferon_beta_therapy	0.024375805381922962	ACEVEDO_LIVER_TUMOR_VS_NORMAL_ADJACENT_TISSUE_UP	4.570792065790574E-10
Lung=>Artery_Tibial	ENSG00000252119.1	751	1.1002413021187226E-209	small molecule catabolic process	3.08385671984429E-8	GO:0044282	Chemerin_levels	0.0037239892276687775	BLALOCK_ALZHEIMERS_DISEASE_UP	4.9038004867449875E-11
Lung=>Artery_Tibial	ENSG00000226544.4	113	1.1002413021187226E-209	respiratory electron transport chain	2.13483859705324E-7	GO:0022904	Insulin_resistance/response	0.005528931820237891	KRIGE_RESPONSE_TO_TOSEDOSTAT_24HR_DN	2.6067263711485365E-10
Lung=>Artery_Tibial	ENSG00000164758.3	204	1.1002413021187226E-209	respiratory electron transport chain	4.80768187824279E-26	GO:0022904	Chronic_Hepatitis_C_infection	0.03998899065935206	REACTOME_RESPIRATORY_ELECTRON_TRANSPORT_ATP_SYNTHESIS_BY_CHEMIOSMOTIC_COUPLING_AND_HEAT_PRODUCTION_BY_UNCOUPLING_PROTEINS_	8.52352674988341E-27
Lung=>Artery_Tibial	ENSG00000156928.4	182	1.1002413021187226E-209	cellular respiration	9.26263010788783E-11	GO:0045333	Vitiligo	7.870230978497469E-4	MOOTHA_VOXPHOS	3.790962275634743E-10
Lung=>Artery_Tibial	ENSG00000257391.1	117	1.1002413021187226E-209	digestion	1.04783791767524E-8	GO:0007586	IgG_levels	0.005800000000001142	JAEGER_METASTASIS_DN	1.9736032323343575E-5
Lung=>Artery_Tibial	ENSG00000149483.6	171	1.1002413021187226E-209	respiratory electron transport chain	2.28502963868585E-20	GO:0022904	Insulin_resistance/response	0.012342351270016367	REACTOME_RESPIRATORY_ELECTRON_TRANSPORT	3.766015200683194E-21
Lung=>Artery_Tibial	ENSG00000148950.5	173	1.1002413021187226E-209	regulation of cellular metabolic process	6.884405101677E-8	GO:0031323	Multiple_sclerosis_(age_of_onset)	0.0045858853646029065	GINESTIER_BREAST_CANCER_ZNF217_AMPLIFIED_DN	1.274857260024654E-6
Lung=>Artery_Tibial	ENSG00000179751.5	116	1.1002413021187226E-209	digestion	7.64920615419947E-10	GO:0007586	Handedness_in_dyslexia	0.005750000000000838	BOSCO_EPITHELIAL_DIFFERENTIATION_MODULE	2.8285977491421276E-6
Lung=>Artery_Tibial	ENSG00000229344.1	149	1.1002413021187226E-209	cellular respiration	2.22456296857501E-7	GO:0045333	Ewing_sarcoma	0.03646002949273493	REACTOME_RESPIRATORY_ELECTRON_TRANSPORT_ATP_SYNTHESIS_BY_CHEMIOSMOTIC_COUPLING_AND_HEAT_PRODUCTION_BY_UNCOUPLING_PROTEINS_	8.308040243826215E-6
Lung=>Artery_Tibial	ENSG00000224999.1	166	1.1002413021187226E-209	transcription	DNA-dependent	8.49486118255309E-7	GO:0006351	Homocysteine_levels	0.02454759128221303	GINESTIER_BREAST_CANCER_ZNF217_AMPLIFIED_DN	4.383381271928205E-6
Lung=>Artery_Tibial	ENSG00000134452.12	191	1.1002413021187226E-209	translational termination	3.78849351354665E-12	GO:0006415	Dengue_shock_syndrome	0.046610605836172006	YAO_TEMPORAL_RESPONSE_TO_PROGESTERONE_CLUSTER_13	1.0062034262243032E-10
Lung=>Artery_Tibial	ENSG00000198431.10	141	1.1002413021187226E-209	energy derivation by oxidation of organic compounds	4.70235542310251E-7	GO:0015980	Celiac_disease_and_Rheumatoid_arthritis	0.008510967967024746	MOOTHA_VOXPHOS	2.595471872726016E-6
Lung=>Artery_Tibial	ENSG00000182333.9	25	9.552540125663902E-39	digestion	1.28159346036606E-7	GO:0007586	Lipid_levels_in_hepatitis_C_treatment	0.0024984999249963134	NAKAMURA_CANCER_MICROENVIRONMENT_UP	4.401326589334558E-6
Lung=>Artery_Tibial	ENSG00000254787.1	340	1.1002413021187226E-209	small molecule catabolic process	2.06735142438574E-10	GO:0044282	White_blood_cell_types	0.01407901998365589	RUAN_RESPONSE_TO_TNF_DN	1.6000524345971067E-6
Lung=>Artery_Tibial	ENSG00000188800.5	41	3.27585646331754E-71	spliceosomal snRNP assembly	3.96337684006987E-7	GO:0000387	AIDS	0.022325803095935005	YAO_TEMPORAL_RESPONSE_TO_PROGESTERONE_CLUSTER_13	5.767882639084841E-11
Lung=>Artery_Tibial	ENSG00000162341.9	124	1.1002413021187226E-209	respiratory electron transport chain	2.71924987324279E-7	GO:0022904	Response_to_interferon_beta_therapy	0.024375805381922962	ACEVEDO_LIVER_TUMOR_VS_NORMAL_ADJACENT_TISSUE_UP	4.570792065790574E-10
Lung=>Artery_Tibial	ENSG00000112242.9	61	1.4559352960785949E-115	respiratory electron transport chain	4.56552515661742E-18	GO:0022904	Infantile_hypertrophic_pyloric_stenosis	0.0237536199547374	REACTOME_RESPIRATORY_ELECTRON_TRANSPORT_ATP_SYNTHESIS_BY_CHEMIOSMOTIC_COUPLING_AND_HEAT_PRODUCTION_BY_UNCOUPLING_PROTEINS_	1.7590658536917804E-18
Lung=>Artery_Tibial	ENSG00000226544.4	113	1.1002413021187226E-209	respiratory electron transport chain	2.13483859705324E-7	GO:0022904	Insulin_resistance/response	0.005528931820237891	KRIGE_RESPONSE_TO_TOSEDOSTAT_24HR_DN	2.6067263711485365E-10
Lung=>Artery_Tibial	ENSG00000101916.11	49	1.5423595287307692E-88	axoneme assembly	8.21076163574099E-7	GO:0035082	Dengue_shock_syndrome	0.011943726773404884	GENTILE_UV_RESPONSE_CLUSTER_D7	0.004150892926833986
Lung=>Artery_Tibial	ENSG00000151303.10	128	1.1002413021187226E-209	chromatin modification	1.99813512363887E-9	GO:0016568	Blue_vs._brown_eyes	0.0063500000000016625	DACOSTA_UV_RESPONSE_VIA_ERCC3_DN	4.023306176712005E-9
Lung=>Artery_Tibial	ENSG00000204514.3	126	1.1002413021187226E-209	translation	1.53985596672052E-7	GO:0006412	Neutrophil_count	0.01830271121013604	REACTOME_RESPIRATORY_ELECTRON_TRANSPORT	6.627513841771662E-7
Lung=>Artery_Tibial	ENSG00000254362.1	27	1.311266134840757E-42	translational initiation	3.92646057137708E-15	GO:0006413	Duodenal_ulcer	0.0026982449122452705	REACTOME_3_UTR_MEDIATED_TRANSLATIONAL_REGULATION	2.0627026195068092E-16
Lung=>Artery_Tibial	ENSG00000203397.2	36	1.0249914693830633E-60	chromatin-mediated maintenance of transcription	1.60796442683759E-7	GO:0048096	Blue_vs._brown_eyes	0.0018000000000000125	DACOSTA_UV_RESPONSE_VIA_ERCC3_DN	1.840324446275453E-7
Lung=>Artery_Tibial	ENSG00000226928.1	30	1.6096235134484378E-48	ribonucleoprotein complex biogenesis	2.8250084177356E-8	GO:0022613	Sexual_dysfunction_(female)	0.0059869615251827695	KRIGE_RESPONSE_TO_TOSEDOSTAT_24HR_DN	1.1736854293684498E-7
Lung=>Artery_Tibial	ENSG00000242578.1	63	3.57972851612453E-120	translational termination	3.21955477760918E-10	GO:0006415	Major_mood_disorders	0.0031000000000001708	KEGG_RIBOSOME	1.0123352635761722E-8
Lung=>Artery_Tibial	ENSG00000103994.10	59	5.5475501585028514E-111	antigen processing and presentation of peptide or polysaccharide antigen via MHC class II	1.12664896191583E-8	GO:0002504	Hepatitis_B_(viral_clearance)	8.265413270663767E-6	KEGG_ASTHMA	2.5646625048614044E-10
Lung=>Artery_Tibial	ENSG00000262328.1	35	1.1892191438139721E-58	respiratory electron transport chain	4.72541481634318E-8	GO:0022904	Weight	0.0033227722666256377	MOOTHA_MITOCHONDRIA	7.029953844966869E-12
Lung=>Artery_Tibial	ENSG00000104679.6	79	5.702041747999111E-158	respiratory electron transport chain	4.11526016178982E-9	GO:0022904	Hepatitis_C_induced_liver_fibrosis	0.035000346694477075	REACTOME_RESPIRATORY_ELECTRON_TRANSPORT_ATP_SYNTHESIS_BY_CHEMIOSMOTIC_COUPLING_AND_HEAT_PRODUCTION_BY_UNCOUPLING_PROTEINS_	4.871299544444666E-9
Lung=>Artery_Tibial	ENSG00000232103.2	25	9.552540125663902E-39	translational elongation	1.97308919271397E-7	GO:0006414	Stroke	0.010750444846314277	REACTOME_3_UTR_MEDIATED_TRANSLATIONAL_REGULATION	1.8502957698404893E-6
Lung=>Artery_Tibial	ENSG00000224999.1	166	1.1002413021187226E-209	transcription	DNA-dependent	8.49486118255309E-7	GO:0006351	Homocysteine_levels	0.02454759128221303	GINESTIER_BREAST_CANCER_ZNF217_AMPLIFIED_DN	4.383381271928205E-6
Lung=>Artery_Tibial	ENSG00000198431.10	141	1.1002413021187226E-209	energy derivation by oxidation of organic compounds	4.70235542310251E-7	GO:0015980	Celiac_disease_and_Rheumatoid_arthritis	0.008510967967024746	MOOTHA_VOXPHOS	2.595471872726016E-6
Tissues	Regulator	module_size	module_P	GO_Term	GO_P	GO_ID	GWAS-catalog-term	GWAS-catalog_P	MsigDB-term	MsigDB_P
Lung=>Heart_Left_Ventricle	ENSG00000200799.1	65	1.8852673529715495E-118	defense response	7.25124967784466E-7	GO:0006952	Dupuytren's_disease	0.0020987535435473487	MCLACHLAN_DENTAL_CARIES_UP	1.4288267083700158E-12
Lung=>Heart_Left_Ventricle	ENSG00000237640.1	82	3.4145768598925104E-157	protein localization to endoplasmic reticulum	9.71104964429525E-8	GO:0070972	Dengue_shock_syndrome	0.020088630648370163	KEGG_RIBOSOME	1.5209685199478764E-6
Lung=>Heart_Left_Ventricle	ENSG00000237640.1	82	3.4145768598925104E-157	protein localization to endoplasmic reticulum	9.71104964429525E-8	GO:0070972	Dengue_shock_syndrome	0.020088630648370163	KEGG_RIBOSOME	1.5209685199478764E-6
Lung=>Heart_Left_Ventricle	ENSG00000084734.4	163	6.948966081329978E-200	protein heterotrimerization	1.32389043348307E-10	GO:0070208	Alcoholism_(alcohol_dependence_factor_score)	0.0028117399838383447	BOQUEST_STEM_CELL_UP	8.4846972853967E-25
Lung=>Heart_Left_Ventricle	ENSG00000213777.4	59	3.2529220114967616E-105	respiratory electron transport chain	7.75203118275651E-16	GO:0022904	Large_B-cell_lymphoma	0.005791734586729271	WONG_MITOCHONDRIA_GENE_MODULE	4.115573588351566E-17
Lung=>Heart_Left_Ventricle	ENSG00000179751.5	26	3.800353378639667E-38	digestion	5.29262613718713E-7	GO:0007586	Permanent_tooth_development	0.007477533351660477	MATZUK_SPERMATID_DIFFERENTIATION	1.3034354113762763E-5
Lung=>Heart_Left_Ventricle	ENSG00000162040.5	71	6.290876788891106E-132	regulation of cellular amino acid metabolic process	2.95413086567665E-9	GO:0006521	Small-cell_lung_cancer	0.007087574378718284	KEGG_PROTEASOME	3.440313111569957E-10
Lung=>Heart_Left_Ventricle	ENSG00000254105.1	16	9.13671210048737E-21	nuclear-transcribed mRNA catabolic process	3.75314027137944E-9	GO:0000956	Dengue_shock_syndrome	0.0039940038992497505	KEGG_RIBOSOME	6.115991130987677E-7
Lung=>Heart_Left_Ventricle	ENSG00000113916.13	204	6.948966081329978E-200	collagen fibril organization	1.00159967479712E-10	GO:0030199	Central_corneal_thickness	0.005359532408984045	BOQUEST_STEM_CELL_UP	2.8707101523641435E-14
Tissues	Regulator	module_size	module_P	GO_Term	GO_P	GO_ID	GWAS-catalog-term	GWAS-catalog_P	MsigDB-term	MsigDB_P
Lung=>Muscle_Skeletal	ENSG00000147121.10	109	1.503276388343864E-233	RNA processing	2.22061444215257E-7	GO:0006396	Alzheimer's_disease_(age_of_onset)	0.00465281026572294	MANALO_HYPOXIA_DN	1.7420887055569765E-4
Lung=>Muscle_Skeletal	ENSG00000204843.7	113	1.503276388343864E-233	protein folding	1.34450967259763E-7	GO:0006457	Melanoma	0.004994219995281431	WEI_MYCN_TARGETS_WITH_E_BOX	7.227913442465606E-11
Lung=>Muscle_Skeletal	ENSG00000179218.6	39	3.029666856391068E-76	translational initiation	9.23058599239458E-9	GO:0006413	Dehydroepiandrosterone_sulphate_levels	0.022569385081216434	REACTOME_3_UTR_MEDIATED_TRANSLATIONAL_REGULATION	3.635796635197185E-8
Lung=>Muscle_Skeletal	ENSG00000140522.7	31	7.158481937857162E-58	immune response	3.94349994550634E-7	GO:0006955	Dengue_shock_syndrome	0.007726782531400023	MARKEY_RB1_ACUTE_LOF_UP	9.985478368655803E-10
Lung=>Muscle_Skeletal	ENSG00000204843.7	113	1.503276388343864E-233	protein folding	1.34450967259763E-7	GO:0006457	Melanoma	0.004994219995281431	WEI_MYCN_TARGETS_WITH_E_BOX	7.227913442465606E-11
Lung=>Muscle_Skeletal	ENSG00000104044.10	52	1.4625429042559726E-107	assembly of spliceosomal tri-snRNP	3.61442722939206E-7	GO:0000244	White_blood_cell_count	0.01268640283587911	MONNIER_POSTRADIATION_TUMOR_ESCAPE_UP	5.893873770131457E-5
Tissues	Regulator	module_size	module_P	GO_Term	GO_P	GO_ID	GWAS-catalog-term	GWAS-catalog_P	MsigDB-term	MsigDB_P
Lung=>Nerve_Tibial	ENSG00000123983.9	141	2.0251774304816572E-202	gene expression	6.40070599806186E-9	GO:0010467	Normalized_brain_volume	0.034273700274617826	GINESTIER_BREAST_CANCER_ZNF217_AMPLIFIED_DN	2.2936303301697548E-5
Lung=>Nerve_Tibial	ENSG00000131095.5	69	3.6885083788255765E-129	positive regulation of ubiquitin-protein ligase activity	2.37160466144218E-11	GO:0051443	Restless_legs_syndrome	0.027273735398887028	KEGG_PROTEASOME	4.463998409617038E-12
Lung=>Nerve_Tibial	ENSG00000233265.1	26	8.416401726544008E-39	respiratory electron transport chain	6.76611078259766E-8	GO:0022904	Thyroid_stimulating_hormone	0.005190257311402533	REACTOME_RESPIRATORY_ELECTRON_TRANSPORT_ATP_SYNTHESIS_BY_CHEMIOSMOTIC_COUPLING_AND_HEAT_PRODUCTION_BY_UNCOUPLING_PROTEINS_	1.5448553265492714E-7
Lung=>Nerve_Tibial	ENSG00000211482.1	53	1.3885592080947814E-93	cellular respiration	2.53312645571106E-7	GO:0045333	Dengue_shock_syndrome	0.012933862256694417	WONG_MITOCHONDRIA_GENE_MODULE	8.42882196336461E-8
Lung=>Nerve_Tibial	ENSG00000110436.6	83	1.2551095559299622E-161	positive regulation of ubiquitin-protein ligase activity	7.56359909178388E-9	GO:0051443	Lymphocyte_counts	0.008183394169707378	NAKAMURA_TUMOR_ZONE_PERIPHERAL_VS_CENTRAL_UP	1.8978703815040842E-9
Lung=>Nerve_Tibial	ENSG00000185864.12	138	2.0251774304816572E-202	respiratory electron transport chain	1.38635549180869E-8	GO:0022904	NA	NA	NA	MOOTHA_VOXPHOS	7.795503555374401E-9
Lung=>Nerve_Tibial	ENSG00000243955.1	49	5.395239971634531E-85	respiratory electron transport chain	3.96471358198034E-12	GO:0022904	Type_1_diabetes	0.0240709619387783	MOOTHA_VOXPHOS	6.499761636037234E-13
Lung=>Nerve_Tibial	ENSG00000211637.2	71	9.96575806772494E-134	translational elongation	1.75572187950827E-11	GO:0006414	Cholesterol	_total	0.0019792811203931753	BILANGES_SERUM_AND_RAPAMYCIN_SENSITIVE_GENES	1.9345649738149703E-12
Tissues	Regulator	module_size	module_P	GO_Term	GO_P	GO_ID	GWAS-catalog-term	GWAS-catalog_P	MsigDB-term	MsigDB_P
Tissues	Regulator	module_size	module_P	GO_Term	GO_P	GO_ID	GWAS-catalog-term	GWAS-catalog_P	MsigDB-term	MsigDB_P
Lung=>Thyroid	ENSG00000109220.6	208	4.93462731576892E-202	vesicle targeting	to	from or within Golgi	3.18112059422577E-10	GO:0048199	Functional_MRI	0.02049441972098576	REACTOME_MEMBRANE_TRAFFICKING	9.42501136418671E-9
Lung=>Thyroid	ENSG00000108406.4	165	4.93462731576892E-202	ncRNA metabolic process	6.22355165320264E-9	GO:0034660	Major_mood_disorders	0.00819999999999958	CAIRO_HEPATOBLASTOMA_CLASSES_UP	1.2643973452966042E-7
Lung=>Thyroid	ENSG00000240126.1	97	9.507323479881437E-195	translational termination	6.90789313649414E-46	GO:0006415	Basal_cell_carcinoma	6.265323619970189E-4	KEGG_RIBOSOME	9.106624764648082E-45
Lung=>Thyroid	ENSG00000163001.7	243	4.93462731576892E-202	nucleic acid metabolic process	1.69190069614251E-10	GO:0090304	Response_to_antineoplastic_agents	0.010416008509103116	PILON_KLF1_TARGETS_DN	4.831157961166551E-5
Lung=>Thyroid	ENSG00000137745.6	76	5.8444257833234806E-145	regulation of lymphocyte activation	9.1690632981607E-7	GO:0051249	Sarcoidosis	0.003799999999999861	PID_CD8TCRPATHWAY	1.7256357530573916E-6
Lung=>Thyroid	ENSG00000256148.1	249	4.93462731576892E-202	RNA metabolic process	7.09366589770116E-7	GO:0016070	Sex_hormone-binding_globulin_levels	0.009101018370462649	GRAESSMANN_APOPTOSIS_BY_DOXORUBICIN_DN	7.326862304795252E-5
Lung=>Thyroid	ENSG00000171475.8	295	4.93462731576892E-202	cellular macromolecule metabolic process	1.69391612201781E-7	GO:0044260	Caffeine_consumption	0.019931426352132024	ELVIDGE_HYPOXIA_DN	4.273629497152356E-9
Lung=>Thyroid	ENSG00000201592.1	118	4.93462731576892E-202	response to glucocorticoid stimulus	2.60239549521869E-7	GO:0051384	Visceral_adipose_tissue_adjusted_for_BMI	0.012234372819749421	GALINDO_IMMUNE_RESPONSE_TO_ENTEROTOXIN	1.7985921530463678E-9
Lung=>Thyroid	ENSG00000259459.1	45	2.2635394336363598E-76	complement activation	classical pathway	1.512271440273E-11	GO:0006958	IgG_levels	0.002200000000000014	SHEDDEN_LUNG_CANCER_GOOD_SURVIVAL_A12	6.422758762102789E-11
Lung=>Thyroid	ENSG00000165637.9	196	4.93462731576892E-202	establishment of vesicle localization	4.84296326073434E-7	GO:0051650	Lentiform_nucleus_volume	0.013186320094388651	REACTOME_ASPARAGINE_N_LINKED_GLYCOSYLATION	1.4695728761485061E-5
Lung=>Thyroid	ENSG00000256651.1	36	5.5757926766628826E-58	ribonucleoprotein complex assembly	6.5108674738101E-7	GO:0022618	Corneal_structure	0.012534033836405861	MONNIER_POSTRADIATION_TUMOR_ESCAPE_UP	6.520060700590603E-4
Lung=>Thyroid	ENSG00000094916.8	150	4.93462731576892E-202	mRNA metabolic process	6.01367116828638E-8	GO:0016071	Malaria	0.0029014537425875748	KRIGE_RESPONSE_TO_TOSEDOSTAT_24HR_DN	1.1738380503852881E-7
Lung=>Thyroid	ENSG00000133422.7	205	4.93462731576892E-202	protein folding	1.23318444524738E-9	GO:0006457	Kawasaki_disease	0.02662730971832538	FU_INTERACT_WITH_ALKBH8	1.2660003799864616E-7
Lung=>Thyroid	ENSG00000166377.13	44	2.752050352734865E-74	collagen fibril organization	7.36751988167153E-9	GO:0030199	Entorhinal_cortical_thickness	0.021297921817871872	REACTOME_NCAM1_INTERACTIONS	1.9702881632701705E-8
Lung=>Thyroid	ENSG00000257802.1	94	1.669559938780786E-187	RNA metabolic process	3.57504274393626E-10	GO:0016070	Major_CVD	0.009278608930446247	REACTOME_GENERIC_TRANSCRIPTION_PATHWAY	8.500303244111397E-8
Lung=>Thyroid	ENSG00000261079.1	100	4.93462731576892E-202	nuclear-transcribed mRNA catabolic process	nonsense-mediated decay	3.65391600310303E-37	GO:0000184	Dialysis-related_mortality	0.014433664399823777	KEGG_RIBOSOME	4.110310028703782E-38
Lung=>Thyroid	ENSG00000144649.4	47	1.4340547911201242E-80	alpha-beta T cell activation	3.28411647402524E-8	GO:0046631	Tardive_dyskinesia	0.002349999999999895	CHEN_METABOLIC_SYNDROM_NETWORK	8.457289405720107E-10
Lung=>Thyroid	ENSG00000173230.10	110	4.93462731576892E-202	T cell proliferation	2.34937676634312E-8	GO:0042098	Crohn's_disease_and_celiac_disease	0.016261863059394394	LEE_DIFFERENTIATING_T_LYMPHOCYTE	6.819520890825784E-11
Lung=>Thyroid	ENSG00000198848.7	78	1.3293878202016242E-149	cellular component biogenesis at cellular level	3.11080879409177E-11	GO:0071843	Cholesterol	_total	0.0026956445430005443	MANALO_HYPOXIA_DN	1.6849552940503122E-5
Lung=>Thyroid	ENSG00000241130.1	62	3.9241676907064724E-113	translational termination	4.03709726005178E-7	GO:0006415	Schizophrenia_(treatment_refractory)	0.009122575623980311	KEGG_RIBOSOME	2.7916956977127925E-7
Lung=>Thyroid	ENSG00000105419.10	65	7.573562487226343E-120	immune response	1.21321730962836E-17	GO:0006955	Kawasaki_disease	0.0028839467535887887	MCLACHLAN_DENTAL_CARIES_UP	2.3729554761115606E-11
Lung=>Thyroid	ENSG00000170955.9	105	4.93462731576892E-202	protein folding	1.01918576706817E-8	GO:0006457	Quantitative_traits	0.01837065265946189	GARGALOVIC_RESPONSE_TO_OXIDIZED_PHOSPHOLIPIDS_BLUE_UP	2.296134179144226E-9
Lung=>Thyroid	ENSG00000255566.1	73	4.880540187411186E-138	regulation of cellular amino acid metabolic process	4.22002709693428E-9	GO:0006521	Essential_tremor	0.010910624682898825	KEGG_PROTEASOME	4.199856896460702E-10
Lung=>Thyroid	ENSG00000138430.11	60	1.0848913976334245E-108	translational termination	3.21955477760918E-10	GO:0006415	Major_depressive_disorder_(broad)	6.758078279999302E-4	KEGG_RIBOSOME	2.1551543860646754E-10
Lung=>Thyroid	ENSG00000203606.3	32	4.1929810451202983E-50	translational termination	1.07543866020772E-16	GO:0006415	Ankylosing_spondylitis	0.0012646868531993338	KEGG_RIBOSOME	6.598887293550772E-17
Lung=>Thyroid	ENSG00000231187.2	166	4.93462731576892E-202	RNA processing	9.48522834258809E-7	GO:0006396	Atopic_dermatitis	0.004229015206774841	PENG_GLUTAMINE_DEPRIVATION_DN	2.0848449822395647E-8
Lung=>Thyroid	ENSG00000250784.1	79	6.219344818780033E-152	'de novo' posttranslational protein folding	3.98907728358448E-8	GO:0051084	Diastolic_blood_pressure	0.009381668444765534	REACTOME_FORMATION_OF_TUBULIN_FOLDING_INTERMEDIATES_BY_CCT_TRIC	2.112878539983571E-8
Lung=>Thyroid	ENSG00000198799.6	78	1.3293878202016242E-149	RNA processing	6.24022099542348E-8	GO:0006396	Stroke_(ischemic)	0.015312434890649205	GARY_CD5_TARGETS_DN	8.927794601531986E-8
Tissues	Regulator	module_size	module_P	GO_Term	GO_P	GO_ID	GWAS-catalog-term	GWAS-catalog_P	MsigDB-term	MsigDB_P
Lung=>Whole_Blood	ENSG00000256018.1	52	3.7853732278222284E-116	mitotic cell cycle	1.86281983102225E-13	GO:0000278	Insomnia_(caffeine-induced)	0.03831130279123302	ROSTY_CERVICAL_CANCER_PROLIFERATION_CLUSTER	7.9074138888024E-21
Lung=>Whole_Blood	ENSG00000022355.10	87	1.4471193859611112E-212	transmission of nerve impulse	8.83133444511781E-17	GO:0019226	Cognitive_performance	0.0062738730629543745	LEIN_NEURON_MARKERS	5.661127290208181E-10
Lung=>Whole_Blood	ENSG00000136750.7	56	9.504568926820422E-127	synaptic transmission	2.39581991239771E-14	GO:0007268	Longevity	0.011513141703626847	REACTOME_NEURONAL_SYSTEM	4.8065672082617995E-9
Lung=>Whole_Blood	ENSG00000204655.7	27	1.8975594951062467E-53	synaptic transmission	8.12419144833801E-7	GO:0007268	Response_to_platinum-based_chemotherapy_in_non-small-cell_lung_cancer	0.012087000812071579	REACTOME_NEURONAL_SYSTEM	3.1994603315425944E-5
Tissues	Regulator	module_size	module_P	GO_Term	GO_P	GO_ID	GWAS-catalog-term	GWAS-catalog_P	MsigDB-term	MsigDB_P
Muscle_Skeletal=>Adipose_Subcutaneous	ENSG00000230916.1	209	1.3639178405475898E-206	translational termination	1.69315822596365E-34	GO:0006415	Migraine	0.01638533637812116	KEGG_RIBOSOME	1.970642557446926E-34
Muscle_Skeletal=>Adipose_Subcutaneous	ENSG00000225972.1	145	1.3639178405475898E-206	SRP-dependent cotranslational protein targeting to membrane	2.85187993110751E-14	GO:0006614	Celiac_disease_and_Rheumatoid_arthritis	0.008865080633123731	KEGG_RIBOSOME	3.3841452103355165E-11
Muscle_Skeletal=>Adipose_Subcutaneous	ENSG00000153898.8	68	1.0366659772374447E-129	immune system process	3.43849013016853E-7	GO:0002376	Systemic_lupus_erythematosus	0.0021310087317914232	CHEN_METABOLIC_SYNDROM_NETWORK	6.098180339106224E-15
Muscle_Skeletal=>Adipose_Subcutaneous	ENSG00000255823.1	154	1.3639178405475898E-206	SRP-dependent cotranslational protein targeting to membrane	3.61101992249906E-23	GO:0006614	Primary_biliary_cirrhosis	0.027795983957942635	KEGG_RIBOSOME	1.1097467662637345E-22
Muscle_Skeletal=>Adipose_Subcutaneous	ENSG00000225630.1	254	1.3639178405475898E-206	translational termination	3.37848132117428E-39	GO:0006415	Primary_biliary_cirrhosis	0.008963689563865174	KEGG_RIBOSOME	6.602995712930492E-37
Muscle_Skeletal=>Adipose_Subcutaneous	ENSG00000255633.2	156	1.3639178405475898E-206	SRP-dependent cotranslational protein targeting to membrane	1.14881406908144E-9	GO:0006614	Large_B-cell_lymphoma	0.015440322016101845	KEGG_RIBOSOME	1.5694890308631846E-9
Muscle_Skeletal=>Adipose_Subcutaneous	ENSG00000153666.5	177	1.3639178405475898E-206	intracellular transport	5.79263730885689E-13	GO:0046907	Height	0.023949012076950354	MCBRYAN_PUBERTAL_BREAST_5_6WK_DN	3.518995372648562E-6
Muscle_Skeletal=>Adipose_Subcutaneous	ENSG00000134884.8	272	1.3639178405475898E-206	cellular macromolecule metabolic process	3.34411045616236E-15	GO:0044260	Hemoglobin	0.007661804774467267	BLALOCK_ALZHEIMERS_DISEASE_UP	6.23379449846902E-9
Muscle_Skeletal=>Adipose_Subcutaneous	ENSG00000229344.1	369	1.3639178405475898E-206	translational termination	1.18091173108757E-50	GO:0006415	Blue_vs._brown_eyes	0.0183999999999978	KEGG_RIBOSOME	1.3896516421352825E-49
Muscle_Skeletal=>Adipose_Subcutaneous	ENSG00000248858.2	100	1.3639178405475898E-206	SRP-dependent cotranslational protein targeting to membrane	2.38224892509629E-11	GO:0006614	Sarcoidosis	0.004949999999999709	KEGG_RIBOSOME	1.819996906748083E-11
Muscle_Skeletal=>Adipose_Subcutaneous	ENSG00000248966.1	68	1.0366659772374447E-129	translational elongation	2.57316855367557E-36	GO:0006414	Nephrolithiasis	0.013333810304887738	BILANGES_SERUM_AND_RAPAMYCIN_SENSITIVE_GENES	1.0009939770780631E-34
Muscle_Skeletal=>Adipose_Subcutaneous	ENSG00000256148.1	162	1.3639178405475898E-206	SRP-dependent cotranslational protein targeting to membrane	4.92329849393982E-22	GO:0006614	Large_B-cell_lymphoma	0.016035596779841677	KEGG_RIBOSOME	1.1367245972688717E-20
Muscle_Skeletal=>Adipose_Subcutaneous	ENSG00000230916.1	209	1.3639178405475898E-206	translational termination	1.69315822596365E-34	GO:0006415	Migraine	0.01638533637812116	KEGG_RIBOSOME	1.970642557446926E-34
Muscle_Skeletal=>Adipose_Subcutaneous	ENSG00000211593.2	18	2.9560652289805294E-25	translational termination	5.2570415996395E-15	GO:0006415	Dengue_shock_syndrome	0.004492355736103555	KEGG_RIBOSOME	7.658206326886556E-13
Muscle_Skeletal=>Adipose_Subcutaneous	ENSG00000178295.9	64	1.6526103591207195E-120	translational termination	6.62145264419636E-26	GO:0006415	Nephrolithiasis	0.012541526131847894	KEGG_RIBOSOME	1.4537066748267418E-26
Muscle_Skeletal=>Adipose_Subcutaneous	ENSG00000146731.5	24	4.201205756928882E-36	cell cycle phase	2.33474479395401E-13	GO:0022403	Sleep_duration	0.003595861311217391	ROSTY_CERVICAL_CANCER_PROLIFERATION_CLUSTER	6.433127701958789E-25
Muscle_Skeletal=>Adipose_Subcutaneous	ENSG00000257621.2	159	1.3639178405475898E-206	cellular protein metabolic process	4.58269180668613E-7	GO:0044267	Parkinson's_disease_(age_of_onset)	0.0012689061739888043	CHANDRAN_METASTASIS_UP	1.5177679998448291E-6
Muscle_Skeletal=>Adipose_Subcutaneous	ENSG00000219755.1	37	1.1904240871744985E-61	translational initiation	3.51044963663819E-14	GO:0006413	Nevirapine-induced_rash	0.007380042304536789	REACTOME_3_UTR_MEDIATED_TRANSLATIONAL_REGULATION	6.1075049822627E-13
Muscle_Skeletal=>Adipose_Subcutaneous	ENSG00000225630.1	254	1.3639178405475898E-206	translational termination	3.37848132117428E-39	GO:0006415	Primary_biliary_cirrhosis	0.008963689563865174	KEGG_RIBOSOME	6.602995712930492E-37
Muscle_Skeletal=>Adipose_Subcutaneous	ENSG00000110680.8	28	1.0572035569611124E-43	cell cycle phase	3.61149489452097E-10	GO:0022403	Dengue_shock_syndrome	0.006732471050082883	GOBERT_OLIGODENDROCYTE_DIFFERENTIATION_UP	7.030326154859945E-17
Muscle_Skeletal=>Adipose_Subcutaneous	ENSG00000153666.5	177	1.3639178405475898E-206	intracellular transport	5.79263730885689E-13	GO:0046907	Height	0.023949012076950354	MCBRYAN_PUBERTAL_BREAST_5_6WK_DN	3.518995372648562E-6
Muscle_Skeletal=>Adipose_Subcutaneous	ENSG00000200959.1	53	8.817541480165853E-96	translational termination	1.22828221258603E-13	GO:0006415	Hepatitis_C_induced_liver_fibrosis	0.02316269546830358	KEGG_RIBOSOME	1.2804620049035472E-12
Muscle_Skeletal=>Adipose_Subcutaneous	ENSG00000119888.6	50	3.355872110283109E-89	M phase	7.17710845439569E-17	GO:0000279	Sleep_duration	0.007332372938029098	HORIUCHI_WTAP_TARGETS_DN	1.3277684811564965E-25
Muscle_Skeletal=>Adipose_Subcutaneous	ENSG00000178950.11	86	2.6271774892118765E-172	SRP-dependent cotranslational protein targeting to membrane	1.65032234222123E-8	GO:0006614	Blue_vs._brown_eyes	0.004249999999999876	KEGG_RIBOSOME	9.363961234634374E-8
Muscle_Skeletal=>Adipose_Subcutaneous	ENSG00000217026.3	20	8.656943468672238E-29	humoral immune response	2.8358439605752E-10	GO:0006959	Lipid_metabolism_phenotypes	0.024716943378978947	SMID_BREAST_CANCER_RELAPSE_IN_BONE_DN	0.003616536522696793
Muscle_Skeletal=>Adipose_Subcutaneous	ENSG00000134884.8	272	1.3639178405475898E-206	cellular macromolecule metabolic process	3.34411045616236E-15	GO:0044260	Hemoglobin	0.007661804774467267	BLALOCK_ALZHEIMERS_DISEASE_UP	6.23379449846902E-9
Muscle_Skeletal=>Adipose_Subcutaneous	ENSG00000229344.1	369	1.3639178405475898E-206	translational termination	1.18091173108757E-50	GO:0006415	Blue_vs._brown_eyes	0.0183999999999978	KEGG_RIBOSOME	1.3896516421352825E-49
Muscle_Skeletal=>Adipose_Subcutaneous	ENSG00000248858.2	100	1.3639178405475898E-206	SRP-dependent cotranslational protein targeting to membrane	2.38224892509629E-11	GO:0006614	Sarcoidosis	0.004949999999999709	KEGG_RIBOSOME	1.819996906748083E-11
Muscle_Skeletal=>Adipose_Subcutaneous	ENSG00000127993.9	45	2.0810636421803171E-78	vesicle targeting	to	from or within Golgi	4.31285609766455E-7	GO:0048199	Freckling	0.008771658298521575	REACTOME_MEMBRANE_TRAFFICKING	1.8362193071665842E-4
Muscle_Skeletal=>Adipose_Subcutaneous	ENSG00000141699.5	58	6.560778212560461E-107	translational initiation	7.20102606422173E-9	GO:0006413	Dengue_shock_syndrome	0.014170415196532537	KEGG_RIBOSOME	1.8503338375869787E-7
Muscle_Skeletal=>Adipose_Subcutaneous	ENSG00000248966.1	68	1.0366659772374447E-129	translational elongation	2.57316855367557E-36	GO:0006414	Nephrolithiasis	0.013333810304887738	BILANGES_SERUM_AND_RAPAMYCIN_SENSITIVE_GENES	1.0009939770780631E-34
Muscle_Skeletal=>Adipose_Subcutaneous	ENSG00000261560.1	77	8.8301580247679E-151	translational elongation	8.61189115014653E-12	GO:0006414	Lentiform_nucleus_volume	0.0020960425671282933	BILANGES_SERUM_AND_RAPAMYCIN_SENSITIVE_GENES	4.170812473423276E-12
Muscle_Skeletal=>Adipose_Subcutaneous	ENSG00000253603.1	66	4.2659356471285316E-125	translational initiation	4.88029715821023E-14	GO:0006413	Blue_vs._brown_eyes	0.0032499999999999643	REACTOME_TRANSLATION	2.6942076250186405E-13
Muscle_Skeletal=>Adipose_Subcutaneous	ENSG00000249931.2	26	7.188145082431577E-40	chromosome segregation	8.28159785725145E-7	GO:0007059	Keloid	0.009065941475444261	GREENBAUM_E2A_TARGETS_UP	5.715521022877882E-10
Muscle_Skeletal=>Adipose_Subcutaneous	ENSG00000256148.1	162	1.3639178405475898E-206	SRP-dependent cotranslational protein targeting to membrane	4.92329849393982E-22	GO:0006614	Large_B-cell_lymphoma	0.016035596779841677	KEGG_RIBOSOME	1.1367245972688717E-20
Tissues	Regulator	module_size	module_P	GO_Term	GO_P	GO_ID	GWAS-catalog-term	GWAS-catalog_P	MsigDB-term	MsigDB_P
Muscle_Skeletal=>Artery_Tibial	ENSG00000201945.1	434	1.2408672845362472E-153	organic acid catabolic process	4.45740095836329E-7	GO:0016054	Systemic_sclerosis	1.145521398447603E-4	BOQUEST_STEM_CELL_UP	2.8079789008002415E-9
Muscle_Skeletal=>Artery_Tibial	ENSG00000138303.11	355	1.2408672845362472E-153	cellular metabolic process	1.96287244256921E-7	GO:0044237	Otosclerosis	0.01769999999999572	MOOTHA_HUMAN_MITODB_6_2002	2.89084405750513E-5
Muscle_Skeletal=>Artery_Tibial	ENSG00000240656.1	67	4.96902193320946E-92	digestion	8.74558844736417E-8	GO:0007586	Lipid_levels_in_hepatitis_C_treatment	0.006688944447222559	NAKAMURA_CANCER_MICROENVIRONMENT_UP	1.6265496784956011E-6
Muscle_Skeletal=>Artery_Tibial	ENSG00000225580.2	81	1.8384922642186668E-117	respiratory electron transport chain	3.5669491973475E-9	GO:0022904	Dialysis-related_mortality	0.009611092703275242	REACTOME_RESPIRATORY_ELECTRON_TRANSPORT_ATP_SYNTHESIS_BY_CHEMIOSMOTIC_COUPLING_AND_HEAT_PRODUCTION_BY_UNCOUPLING_PROTEINS_	1.2947706438504462E-7
Muscle_Skeletal=>Artery_Tibial	ENSG00000256618.1	134	1.2408672845362472E-153	digestion	7.22738358819954E-8	GO:0007586	Lipid_levels_in_hepatitis_C_treatment	0.013256107805390237	NAKAMURA_CANCER_MICROENVIRONMENT_UP	7.090260898471389E-7
Muscle_Skeletal=>Artery_Tibial	ENSG00000249179.1	37	2.840526848055624E-42	response to virus	5.69775036898087E-7	GO:0009615	Dengue_shock_syndrome	0.008968551938777533	BROWNE_INTERFERON_RESPONSIVE_GENES	6.631471001839621E-6
Muscle_Skeletal=>Artery_Tibial	ENSG00000132819.12	120	1.2408672845362472E-153	4-hydroxyproline catabolic process	8.993013145827E-7	GO:0019470	White_matter_hyperintensity_burden	0.01196429821491102	CHEN_LVAD_SUPPORT_OF_FAILING_HEART_UP	3.661159627866228E-5
Muscle_Skeletal=>Artery_Tibial	ENSG00000213352.3	72	5.579789686984143E-101	RNA splicing	via transesterification reactions with bulged adenosine as nucleophile	3.19636536342136E-7	GO:0000377	Dengue_shock_syndrome	0.01762617178553628	KEGG_SPLICEOSOME	1.7130698279305276E-8
Muscle_Skeletal=>Artery_Tibial	ENSG00000129295.3	196	1.2408672845362472E-153	RNA splicing	via transesterification reactions	2.47949859558989E-7	GO:0000375	Intracranial_aneurysm	0.0069417987803881845	PILON_KLF1_TARGETS_DN	1.0393788030032207E-6
Muscle_Skeletal=>Artery_Tibial	ENSG00000204569.4	169	1.2408672845362472E-153	nucleic acid metabolic process	7.27555706594778E-7	GO:0090304	LDL_cholesterol	0.020357073224613387	HAN_JNK_SINGALING_UP	2.0526655251934276E-4
Muscle_Skeletal=>Artery_Tibial	ENSG00000232613.1	123	1.2408672845362472E-153	dicarboxylic acid metabolic process	8.66678397273277E-7	GO:0043648	Hepatitis_B_vaccine_response	0.03013313959700424	REACTOME_PYRUVATE_METABOLISM_AND_CITRIC_ACID_TCA_CYCLE	2.0838506976153092E-4
Muscle_Skeletal=>Artery_Tibial	ENSG00000259556.1	40	7.04947766016411E-47	mRNA metabolic process	2.40125546411989E-10	GO:0016071	NA	NA	NA	KEGG_SPLICEOSOME	4.800278406747745E-6
Muscle_Skeletal=>Artery_Tibial	ENSG00000228013.1	167	1.2408672845362472E-153	RNA processing	4.78066755818409E-8	GO:0006396	Inattentive_symptoms	0.015629135907714094	IVANOVA_HEMATOPOIESIS_EARLY_PROGENITOR	1.0363298939362997E-5
Muscle_Skeletal=>Artery_Tibial	ENSG00000158604.9	256	1.2408672845362472E-153	establishment of localization in cell	5.57816497063946E-8	GO:0051649	Osteoarthritis	0.008255232182066304	DACOSTA_UV_RESPONSE_VIA_ERCC3_DN	5.382605420782167E-7
Muscle_Skeletal=>Artery_Tibial	ENSG00000151846.6	75	2.0133737423588983E-106	cellular respiration	1.22323581133689E-10	GO:0045333	Response_to_interferon_beta_therapy	0.014719160276823011	REACTOME_TCA_CYCLE_AND_RESPIRATORY_ELECTRON_TRANSPORT	9.044753403368673E-7
Muscle_Skeletal=>Artery_Tibial	ENSG00000105877.12	48	1.2937619619296028E-59	cellular respiration	1.34109751166031E-9	GO:0045333	Schizophrenia	0.01667292798242382	MOOTHA_VOXPHOS	5.293682419912462E-8
Muscle_Skeletal=>Artery_Tibial	ENSG00000168487.13	123	1.2408672845362472E-153	mRNA processing	8.2627451259057E-8	GO:0006397	Intracranial_aneurysm	0.0027548442302996945	KEGG_SPLICEOSOME	8.999898153839081E-8
Tissues	Regulator	module_size	module_P	GO_Term	GO_P	GO_ID	GWAS-catalog-term	GWAS-catalog_P	MsigDB-term	MsigDB_P
Muscle_Skeletal=>Heart_Left_Ventricle	ENSG00000006788.6	101	3.2480529696481875E-201	translational elongation	2.6903825884287E-16	GO:0006414	Electrocardiographic_traits	1.7431641115811918E-4	KEGG_RIBOSOME	1.8569247263364813E-14
Muscle_Skeletal=>Heart_Left_Ventricle	ENSG00000200526.1	114	3.2480529696481875E-201	extracellular matrix organization	3.56054065301709E-9	GO:0030198	Alcoholism_(alcohol_dependence_factor_score)	0.0014066327070563435	BOQUEST_STEM_CELL_UP	2.9522559662514216E-17
Muscle_Skeletal=>Heart_Left_Ventricle	ENSG00000213406.3	13	3.524992649086497E-16	lipid digestion	1.48551832995354E-7	GO:0044241	Immune_reponse_to_smallpox_(secreted_IFN-alpha)	3.633194014835368E-4	LEE_LIVER_CANCER_DENA_DN	1.3541140373624977E-5
Muscle_Skeletal=>Heart_Left_Ventricle	ENSG00000243454.1	35	1.0496947251045566E-55	collagen fibril organization	4.28224736216947E-9	GO:0030199	Response_to_statin_therapy_(LDL-C)	0.01736670579751415	FARMER_BREAST_CANCER_CLUSTER_5	1.3916743510112905E-10
Muscle_Skeletal=>Heart_Left_Ventricle	ENSG00000186439.7	58	8.400811502014029E-104	translational termination	1.57116185129279E-13	GO:0006415	Speech_perception_in_dyslexia	0.011550500038603303	KEGG_RIBOSOME	3.6278034606798956E-12
Muscle_Skeletal=>Heart_Left_Ventricle	ENSG00000256240.1	15	2.395175726063436E-19	translational termination	4.7286271313409E-11	GO:0006415	Visceral_fat	0.03918171385225531	KEGG_RIBOSOME	1.7813284729437375E-11
Muscle_Skeletal=>Heart_Left_Ventricle	ENSG00000117569.12	91	1.4824177178415363E-179	respiratory electron transport chain	5.88938071504012E-28	GO:0022904	NA	NA	NA	MOOTHA_VOXPHOS	2.2668562536315335E-29
Muscle_Skeletal=>Heart_Left_Ventricle	ENSG00000148680.10	35	1.0496947251045566E-55	translational elongation	8.79632144056685E-19	GO:0006414	Attention_deficit_hyperactivity_disorder_symptoms_(interaction)	0.02080471638975104	REACTOME_METABOLISM_OF_MRNA	1.7472846154108733E-17
Muscle_Skeletal=>Heart_Left_Ventricle	ENSG00000151552.7	78	5.797318373844218E-149	respiratory electron transport chain	1.92258326527859E-10	GO:0022904	Blue_vs._brown_eyes	0.0039000000000002214	WONG_MITOCHONDRIA_GENE_MODULE	2.38616552644052E-12
Tissues	Regulator	module_size	module_P	GO_Term	GO_P	GO_ID	GWAS-catalog-term	GWAS-catalog_P	MsigDB-term	MsigDB_P
Muscle_Skeletal=>Lung	ENSG00000262888.1	29	2.078538533237046E-53	complement activation	classical pathway	1.83629841921271E-10	GO:0006958	Alcoholism_(alcohol_use_disorder_factor_score)	0.012977146133883895	WONG_ENDOMETRIAL_CANCER_LATE	9.06989897162891E-5
Muscle_Skeletal=>Lung	ENSG00000205663.4	47	2.499053284347837E-95	translational termination	1.13924126257327E-28	GO:0006415	NA	NA	NA	KEGG_RIBOSOME	2.6588308363211675E-29
Muscle_Skeletal=>Lung	ENSG00000127530.2	21	3.4097630613591943E-36	alpha-beta T cell activation	9.23103529146026E-7	GO:0046631	Cytomegalovirus_antibody_response	0.012530915573833385	LEE_DIFFERENTIATING_T_LYMPHOCYTE	1.5819397822396724E-11
Muscle_Skeletal=>Lung	ENSG00000198692.5	37	1.403187430452795E-71	translational termination	1.67918420777686E-11	GO:0006415	Eosinophil_counts	0.018350839835106568	REACTOME_TRANSLATION	6.213491130342858E-12
Muscle_Skeletal=>Lung	ENSG00000255372.1	32	4.003175575281121E-60	translational elongation	2.0142792696908E-15	GO:0006414	Aortic_root_size	0.03153299184998945	REACTOME_TRANSLATION	2.584810442321648E-14
Muscle_Skeletal=>Lung	ENSG00000135094.4	20	3.998731982692698E-34	translational termination	4.01611449165716E-10	GO:0006415	Optic_disc_size_(disc)	0.009461610177216485	BILANGES_SERUM_AND_RAPAMYCIN_SENSITIVE_GENES	3.229713054203023E-11
Muscle_Skeletal=>Lung	ENSG00000232487.1	17	4.76165617471208E-28	translational termination	5.2570415996395E-15	GO:0006415	HIV-1_viral_setpoint	0.019378851588683216	REACTOME_PEPTIDE_CHAIN_ELONGATION	2.2366469125701866E-13
Muscle_Skeletal=>Lung	ENSG00000255992.1	17	4.76165617471208E-28	retina development in camera-type eye	7.98517850623222E-7	GO:0060041	Creutzfeldt-Jakob_disease	0.0025479604080715333	GOBERT_OLIGODENDROCYTE_DIFFERENTIATION_UP	4.941592494033698E-6
Tissues	Regulator	module_size	module_P	GO_Term	GO_P	GO_ID	GWAS-catalog-term	GWAS-catalog_P	MsigDB-term	MsigDB_P
Muscle_Skeletal=>Nerve_Tibial	ENSG00000224746.1	82	3.1209201308970392E-146	retinal rod cell development	9.24464411212885E-7	GO:0046548	Dengue_shock_syndrome	0.020334604685561575	REACTOME_OPSINS	7.314834797122081E-4
Muscle_Skeletal=>Nerve_Tibial	ENSG00000114554.7	53	3.519364157778979E-85	cellular protein complex disassembly	1.1897935629503E-22	GO:0043624	Myocardial_infarction	0.010360284280227275	KEGG_RIBOSOME	5.0772236408273115E-20
Muscle_Skeletal=>Nerve_Tibial	ENSG00000220105.2	13	2.515808055755384E-14	translational termination	4.7286271313409E-11	GO:0006415	NA	NA	NA	KEGG_RIBOSOME	1.0214921244295063E-11
Muscle_Skeletal=>Nerve_Tibial	ENSG00000188888.6	72	1.4020818020083588E-124	electron transport chain	4.99586841258498E-8	GO:0022900	Atrioventricular_conduction	4.401746184748819E-4	REACTOME_RESPIRATORY_ELECTRON_TRANSPORT_ATP_SYNTHESIS_BY_CHEMIOSMOTIC_COUPLING_AND_HEAT_PRODUCTION_BY_UNCOUPLING_PROTEINS_	5.618313526248268E-8
Muscle_Skeletal=>Nerve_Tibial	ENSG00000138439.10	39	5.3368760994741615E-58	negative regulation of telomere maintenance	6.05447585613717E-7	GO:0032205	Tuberculosis	9.952707347538078E-4	PID_TELOMERASEPATHWAY	9.188950704913368E-6
Muscle_Skeletal=>Nerve_Tibial	ENSG00000234335.1	106	1.6759111416931985E-186	translational termination	1.2517819831294E-47	GO:0006415	Asperger_disorder	0.031093281108791632	KEGG_RIBOSOME	9.98992765546778E-48
Muscle_Skeletal=>Nerve_Tibial	ENSG00000261451.1	29	6.9969445480439334E-40	creatine metabolic process	5.44481585741833E-7	GO:0006600	Atrioventricular_conduction	6.763172367069562E-5	REACTOME_IL_7_SIGNALING	1.0314730076962942E-4
Muscle_Skeletal=>Nerve_Tibial	ENSG00000224746.1	82	3.1209201308970392E-146	retinal rod cell development	9.24464411212885E-7	GO:0046548	Dengue_shock_syndrome	0.020334604685561575	REACTOME_OPSINS	7.314834797122081E-4
Muscle_Skeletal=>Nerve_Tibial	ENSG00000259592.1	27	2.019108462643549E-36	triglyceride metabolic process	3.11002514976623E-7	GO:0006641	Adiponectin_levels	0.0019847866935105243	RUAN_RESPONSE_TO_TNF_DN	1.1527109841407017E-15
Muscle_Skeletal=>Nerve_Tibial	ENSG00000232236.1	27	2.019108462643549E-36	translational termination	1.64695369752928E-15	GO:0006415	Nevirapine-induced_rash	0.005190257311402533	KEGG_RIBOSOME	1.193047485734346E-15
Muscle_Skeletal=>Nerve_Tibial	ENSG00000169139.6	66	7.153032423222849E-112	respiratory electron transport chain	4.8505172114209E-7	GO:0022904	Intraocular_pressure	0.006589274463722894	MOOTHA_VOXPHOS	4.193329261648488E-7
Muscle_Skeletal=>Nerve_Tibial	ENSG00000183346.6	55	3.3270522924377354E-89	muscle filament sliding	1.03149032387186E-11	GO:0030049	Sexual_dysfunction_(female)	0.010757142229103043	RICKMAN_HEAD_AND_NECK_CANCER_F	1.8327634254182674E-14
Muscle_Skeletal=>Nerve_Tibial	ENSG00000201440.1	41	9.147625885053724E-62	translational initiation	5.91289054146557E-7	GO:0006413	Response_to_antidepressants	0.022325803095935005	REACTOME_3_UTR_MEDIATED_TRANSLATIONAL_REGULATION	1.4849385961495091E-6
Muscle_Skeletal=>Nerve_Tibial	ENSG00000229732.1	58	2.6727542449582713E-95	nucleus organization	3.24082099418625E-7	GO:0006997	Dengue_shock_syndrome	0.014170415196532537	BOSCO_EPITHELIAL_DIFFERENTIATION_MODULE	1.9075619589401398E-11
Muscle_Skeletal=>Nerve_Tibial	ENSG00000165409.10	26	1.02764599535896E-34	respiratory gaseous exchange	1.34179189944929E-7	GO:0007585	Tourette_syndrome	0.01243270325779197	NAKAMURA_LUNG_CANCER_DIFFERENTIATION_MARKERS	6.223181782755782E-7
Tissues	Regulator	module_size	module_P	GO_Term	GO_P	GO_ID	GWAS-catalog-term	GWAS-catalog_P	MsigDB-term	MsigDB_P
Muscle_Skeletal=>Skin_Sun_Exposed_Lower_leg	ENSG00000101000.3	280	4.381664871305612E-207	cellular protein metabolic process	3.22166767693092E-9	GO:0044267	Eye_color_traits	5.763721129353003E-4	MITSIADES_RESPONSE_TO_APLIDIN_DN	8.51885921723971E-8
Muscle_Skeletal=>Skin_Sun_Exposed_Lower_leg	ENSG00000170323.4	109	4.381664871305612E-207	cellular component organization at cellular level	7.64126930690329E-7	GO:0071842	Sarcoidosis	0.005400000000001406	XU_HGF_TARGETS_INDUCED_BY_AKT1_48HR_DN	4.075616943086234E-4
Muscle_Skeletal=>Skin_Sun_Exposed_Lower_leg	ENSG00000105559.5	136	4.381664871305612E-207	coenzyme metabolic process	6.17803174840816E-7	GO:0006732	Crohn's_disease_and_sarcoidosis_(combined)	0.013454772738636095	KEGG_ONE_CARBON_POOL_BY_FOLATE	4.4138287616702805E-6
Muscle_Skeletal=>Skin_Sun_Exposed_Lower_leg	ENSG00000253541.1	40	4.68892583829271E-68	viral reproductive process	8.04580785927588E-7	GO:0022415	Psoriatic_arthritis	0.013572430612801263	KEGG_RIBOSOME	7.522917973794096E-7
Muscle_Skeletal=>Skin_Sun_Exposed_Lower_leg	ENSG00000225300.1	40	4.68892583829271E-68	cell division	4.07559802103047E-7	GO:0051301	Thyroid_cancer	0.0119416450915463	DUTERTRE_ESTRADIOL_RESPONSE_24HR_UP	2.1312515885234209E-7
Muscle_Skeletal=>Skin_Sun_Exposed_Lower_leg	ENSG00000215704.4	25	4.203014467180563E-38	digestion	1.21835570087734E-10	GO:0007586	Dengue_shock_syndrome	0.006235016493061977	SANSOM_APC_TARGETS	1.978252799380548E-7
Muscle_Skeletal=>Skin_Sun_Exposed_Lower_leg	ENSG00000101000.3	280	4.381664871305612E-207	cellular protein metabolic process	3.22166767693092E-9	GO:0044267	Eye_color_traits	5.763721129353003E-4	MITSIADES_RESPONSE_TO_APLIDIN_DN	8.51885921723971E-8
Muscle_Skeletal=>Skin_Sun_Exposed_Lower_leg	ENSG00000124232.6	21	1.0801854779553216E-30	digestion	5.69496585169008E-13	GO:0007586	Type_1_diabetes	1.423115780931138E-4	LEE_LIVER_CANCER_DENA_DN	9.852056907501766E-7
Muscle_Skeletal=>Skin_Sun_Exposed_Lower_leg	ENSG00000235978.2	59	1.8807725772773388E-109	ribonucleoside monophosphate biosynthetic process	2.8836915130135E-8	GO:0009156	Iron_levels	0.014417577003882283	MANALO_HYPOXIA_DN	1.389545987427551E-7
Muscle_Skeletal=>Skin_Sun_Exposed_Lower_leg	ENSG00000129355.5	67	9.833894864633941E-128	one-carbon metabolic process	4.40453268055253E-8	GO:0006730	Crohn's_disease_and_sarcoidosis_(combined)	0.006589274463722894	KEGG_ONE_CARBON_POOL_BY_FOLATE	2.2581301714481855E-5
Muscle_Skeletal=>Skin_Sun_Exposed_Lower_leg	ENSG00000260521.1	50	1.888628601297072E-89	RNA splicing	via transesterification reactions with bulged adenosine as nucleophile	7.24601949011397E-7	GO:0000377	Freckling	0.009764773484413108	REACTOME_MRNA_SPLICING	1.570637874567476E-4
Tissues	Regulator	module_size	module_P	GO_Term	GO_P	GO_ID	GWAS-catalog-term	GWAS-catalog_P	MsigDB-term	MsigDB_P
Muscle_Skeletal=>Thyroid	ENSG00000244256.1	271	4.111441514790162E-188	protein folding	4.70322619491241E-14	GO:0006457	Intracranial_aneurysm	0.012748689733898632	PENG_GLUTAMINE_DEPRIVATION_DN	1.6876506590830439E-7
Muscle_Skeletal=>Thyroid	ENSG00000182648.7	155	4.111441514790162E-188	immune response	5.00832439235068E-22	GO:0006955	Schizophrenia_(treatment_refractory)	1.781207872274964E-4	SMID_BREAST_CANCER_NORMAL_LIKE_UP	4.855676377362978E-16
Muscle_Skeletal=>Thyroid	ENSG00000136826.9	452	4.111441514790162E-188	protein N-linked glycosylation	4.10627332612179E-9	GO:0006487	Thoracic_aortic_aneurysms_and_dissections	0.022500000000010473	DODD_NASOPHARYNGEAL_CARCINOMA_DN	6.469135491372654E-10
Muscle_Skeletal=>Thyroid	ENSG00000252229.1	170	4.111441514790162E-188	regulation of lipid transport by regulation of transcription from RNA polymerase II promoter	9.30263195422509E-7	GO:0072367	Response_to_tocilizumab_in_rheumatoid_arthritis	3.817549360483309E-4	NIKOLSKY_BREAST_CANCER_19Q13.4_AMPLICON	0.0014327573478001335
Muscle_Skeletal=>Thyroid	ENSG00000225972.1	265	4.111441514790162E-188	cellular macromolecule metabolic process	1.33559562387799E-8	GO:0044260	Osteoarthritis	0.008761330847091211	KEGG_SPLICEOSOME	5.008001423667432E-5
Muscle_Skeletal=>Thyroid	ENSG00000249055.1	104	4.111441514790162E-188	translational termination	2.4029949032464E-8	GO:0006415	End-stage_renal_disease_(non-diabetic)	0.010273733686684137	KEGG_RIBOSOME	3.5263972544172543E-7
Muscle_Skeletal=>Thyroid	ENSG00000229081.1	205	4.111441514790162E-188	cellular component biogenesis at cellular level	8.35096820201633E-8	GO:0071843	Gaucher_disease_severity	0.049735051616346095	LEE_BMP2_TARGETS_DN	1.0565020866101567E-15
Muscle_Skeletal=>Thyroid	ENSG00000213493.3	90	2.1996155428921033E-165	mRNA metabolic process	5.85765082023794E-8	GO:0016071	Dengue_shock_syndrome	0.022300619303861464	KEGG_SPLICEOSOME	6.187699553264593E-9
Muscle_Skeletal=>Thyroid	ENSG00000174579.3	292	4.111441514790162E-188	response to unfolded protein	1.12669372301879E-7	GO:0006986	Response_to_tamoxifen_in_breast_cancer	0.014499999999992772	ELVIDGE_HYPOXIA_DN	2.8897420740191916E-8
Muscle_Skeletal=>Thyroid	ENSG00000182919.9	91	1.2313635408565813E-167	complement activation	classical pathway	1.07045074677632E-14	GO:0006958	Pain	0.02670136670384258	WALLACE_PROSTATE_CANCER_RACE_UP	8.433115757469242E-10
Muscle_Skeletal=>Thyroid	ENSG00000053438.7	295	4.111441514790162E-188	cellular macromolecule metabolic process	2.62586210065441E-9	GO:0044260	Gastric_cancer	0.029086099304968027	PENG_GLUTAMINE_DEPRIVATION_DN	1.3881709049465824E-7
Muscle_Skeletal=>Thyroid	ENSG00000244256.1	271	4.111441514790162E-188	protein folding	4.70322619491241E-14	GO:0006457	Intracranial_aneurysm	0.012748689733898632	PENG_GLUTAMINE_DEPRIVATION_DN	1.6876506590830439E-7
Muscle_Skeletal=>Thyroid	ENSG00000252229.1	170	4.111441514790162E-188	regulation of lipid transport by regulation of transcription from RNA polymerase II promoter	9.30263195422509E-7	GO:0072367	Response_to_tocilizumab_in_rheumatoid_arthritis	3.817549360483309E-4	NIKOLSKY_BREAST_CANCER_19Q13.4_AMPLICON	0.0014327573478001335
Muscle_Skeletal=>Thyroid	ENSG00000251129.1	27	7.625458915728337E-37	translational initiation	8.94682028637923E-13	GO:0006413	Conduct_disorder_(case_status)	0.024033253910144506	BILANGES_SERUM_AND_RAPAMYCIN_SENSITIVE_GENES	3.2166733208518267E-12
Muscle_Skeletal=>Thyroid	ENSG00000174502.14	81	2.4335947529873947E-145	RNA metabolic process	1.18151036815075E-7	GO:0016070	Systemic_lupus_erythematosus	0.03633046540212434	KEGG_SPLICEOSOME	8.037618266295543E-7
Muscle_Skeletal=>Thyroid	ENSG00000261220.1	187	4.111441514790162E-188	ribonucleoprotein complex biogenesis	8.33411188747106E-8	GO:0022613	Hemoglobin	0.0036858446022900865	KRIGE_RESPONSE_TO_TOSEDOSTAT_24HR_DN	2.585900993907801E-10
Muscle_Skeletal=>Thyroid	ENSG00000249055.1	104	4.111441514790162E-188	translational termination	2.4029949032464E-8	GO:0006415	End-stage_renal_disease_(non-diabetic)	0.010273733686684137	KEGG_RIBOSOME	3.5263972544172543E-7
Muscle_Skeletal=>Thyroid	ENSG00000229081.1	205	4.111441514790162E-188	cellular component biogenesis at cellular level	8.35096820201633E-8	GO:0071843	Gaucher_disease_severity	0.049735051616346095	LEE_BMP2_TARGETS_DN	1.0565020866101567E-15
Muscle_Skeletal=>Thyroid	ENSG00000010539.7	29	2.4541682654722073E-40	positive regulation of immune response	1.11589503805807E-7	GO:0050778	Testicular_cancer	0.0028979698984949276	JAATINEN_HEMATOPOIETIC_STEM_CELL_DN	2.708256951815261E-8
Muscle_Skeletal=>Thyroid	ENSG00000236409.1	28	1.3922500853740647E-38	collagen fibril organization	1.60098509463077E-7	GO:0030199	Psoriatic_arthritis	0.009413219857824081	SWEET_KRAS_TARGETS_UP	1.9436556216086427E-4
Muscle_Skeletal=>Thyroid	ENSG00000165219.14	114	4.111441514790162E-188	RNA metabolic process	1.40816417106686E-9	GO:0016070	Head_circumference_(infant)	0.02241085205480202	REACTOME_GENERIC_TRANSCRIPTION_PATHWAY	3.128942311331898E-5
Muscle_Skeletal=>Thyroid	ENSG00000101665.3	33	1.705515152359575E-47	complement activation	classical pathway	3.34410537044235E-9	GO:0006958	Crohn's_disease	0.0015705593995218763	BILBAN_B_CLL_LPL_DN	0.0021812189657486472
Muscle_Skeletal=>Thyroid	ENSG00000174579.3	292	4.111441514790162E-188	response to unfolded protein	1.12669372301879E-7	GO:0006986	Response_to_tamoxifen_in_breast_cancer	0.014499999999992772	ELVIDGE_HYPOXIA_DN	2.8897420740191916E-8
Muscle_Skeletal=>Thyroid	ENSG00000205085.4	40	1.6505746938695643E-60	RNA metabolic process	6.35525433998866E-7	GO:0016070	Major_depressive_disorder_(broad)	0.025697894594350044	PID_RXR_VDR_PATHWAY	1.8663524473427728E-5
Muscle_Skeletal=>Thyroid	ENSG00000182919.9	91	1.2313635408565813E-167	complement activation	classical pathway	1.07045074677632E-14	GO:0006958	Pain	0.02670136670384258	WALLACE_PROSTATE_CANCER_RACE_UP	8.433115757469242E-10
Muscle_Skeletal=>Thyroid	ENSG00000222389.1	20	3.7340580731131533E-25	translational termination	4.01611449165716E-10	GO:0006415	Narcolepsy	0.004741456838161382	KEGG_RIBOSOME	1.58134224755095E-10
Muscle_Skeletal=>Thyroid	ENSG00000163380.11	124	4.111441514790162E-188	regulation of transport	3.6886565350083E-9	GO:0051049	Neuranatomic_and_neurocognitive_phenotypes	0.006200000000000354	BOQUEST_STEM_CELL_UP	2.563051788949839E-15
Muscle_Skeletal=>Thyroid	ENSG00000213757.3	61	1.9627532651141044E-102	protein targeting	1.55855312098603E-7	GO:0006605	Ewing_sarcoma	0.01491175189764682	KEGG_RIBOSOME	2.525967254583918E-7
Muscle_Skeletal=>Thyroid	ENSG00000139767.4	185	4.111441514790162E-188	protein folding	9.54539605548474E-8	GO:0006457	Response_to_angiotensin_II_receptor_blocker_therapy	0.0269315718987796	PENG_RAPAMYCIN_RESPONSE_DN	1.6639827872064184E-5
Muscle_Skeletal=>Thyroid	ENSG00000256803.1	43	2.9712824531553954E-66	nuclear-transcribed mRNA catabolic process	nonsense-mediated decay	1.70925996470876E-7	GO:0000184	NA	NA	NA	KEGG_RIBOSOME	1.1000225943802918E-6
Muscle_Skeletal=>Thyroid	ENSG00000143257.7	43	2.9712824531553954E-66	immune response	1.41251884640059E-10	GO:0006955	Type_1_diabetes_autoantibodies	0.0020180819260518187	WALLACE_PROSTATE_CANCER_RACE_UP	5.951391831737804E-10
Muscle_Skeletal=>Thyroid	ENSG00000104472.5	23	4.699752592973154E-30	immune response	5.95347242989956E-7	GO:0006955	NA	NA	NA	BIOCARTA_TCYTOTOXIC_PATHWAY	1.1415762481479353E-4
Muscle_Skeletal=>Thyroid	ENSG00000262003.1	32	1.1012383524551523E-45	negative regulation of coagulation	8.21353161001556E-7	GO:0050819	Normalized_brain_volume	0.007975235938547673	LIU_CDX2_TARGETS_DN	6.902790105922803E-5
Tissues	Regulator	module_size	module_P	GO_Term	GO_P	GO_ID	GWAS-catalog-term	GWAS-catalog_P	MsigDB-term	MsigDB_P
Muscle_Skeletal=>Whole_Blood	ENSG00000154330.6	22	1.471326161119755E-38	complement activation	classical pathway	1.14392769649748E-12	GO:0006958	NA	NA	NA	MATTIOLI_MGUS_VS_PCL	2.701397534972334E-4
Muscle_Skeletal=>Whole_Blood	ENSG00000240376.1	20	2.2484548778377645E-34	digestion	1.28159346036606E-7	GO:0007586	Lipid_levels_in_hepatitis_C_treatment	0.001999049952497597	NAKAMURA_CANCER_MICROENVIRONMENT_UP	2.1909575510078792E-6
Muscle_Skeletal=>Whole_Blood	ENSG00000234004.2	43	2.967141315759578E-86	transmission of nerve impulse	8.66887913263194E-10	GO:0019226	Conduct_disorder_(interaction)	0.0010591601467324198	LEE_TARGETS_OF_PTCH1_AND_SUFU_DN	8.215757543378159E-7
Tissues	Regulator	module_size	module_P	GO_Term	GO_P	GO_ID	GWAS-catalog-term	GWAS-catalog_P	MsigDB-term	MsigDB_P
Nerve_Tibial=>Adipose_Subcutaneous	ENSG00000204131.6	398	2.7146806931829895E-185	SRP-dependent cotranslational protein targeting to membrane	6.45106691204202E-89	GO:0006614	Biomedical_quantitative_traits	4.0362771116057486E-4	KEGG_RIBOSOME	1.3893356894023444E-88
Nerve_Tibial=>Adipose_Subcutaneous	ENSG00000188215.4	151	2.7146806931829895E-185	cellular component biogenesis at cellular level	8.27498306006434E-8	GO:0071843	Menopause_(age_at_onset)	0.03333837320439042	CAIRO_HEPATOBLASTOMA_CLASSES_UP	8.46376088607439E-14
Nerve_Tibial=>Adipose_Subcutaneous	ENSG00000109519.7	244	2.7146806931829895E-185	regulation of immune system process	1.84586813519822E-10	GO:0002682	Sarcoidosis	0.012149999999998917	CHEN_METABOLIC_SYNDROM_NETWORK	1.7257520744035067E-18
Nerve_Tibial=>Adipose_Subcutaneous	ENSG00000187556.5	159	2.7146806931829895E-185	translational elongation	3.84591570766492E-71	GO:0006414	Entorhinal_cortical_thickness	0.0026438575691402444	KEGG_RIBOSOME	1.0939587813874249E-68
Nerve_Tibial=>Adipose_Subcutaneous	ENSG00000234336.1	64	6.424809571144492E-107	translational termination	2.19924758994353E-41	GO:0006415	Large_B-cell_lymphoma	0.006389919495974181	KEGG_RIBOSOME	3.5044184816420615E-39
Nerve_Tibial=>Adipose_Subcutaneous	ENSG00000144744.12	181	2.7146806931829895E-185	SRP-dependent cotranslational protein targeting to membrane	8.54703753237312E-14	GO:0006614	Biomedical_quantitative_traits	0.002176528795210072	KEGG_RIBOSOME	2.2134762534629136E-11
Nerve_Tibial=>Adipose_Subcutaneous	ENSG00000261827.1	151	2.7146806931829895E-185	protein localization to endoplasmic reticulum	1.40030546437951E-19	GO:0070972	Brachial_circumference	0.014944122206106566	KEGG_RIBOSOME	7.508373761996586E-23
Nerve_Tibial=>Adipose_Subcutaneous	ENSG00000139370.6	78	1.4532063278657063E-136	M phase of mitotic cell cycle	1.52369713335077E-12	GO:0000087	Diabetic_retinopathy	0.011687583692325414	ROSTY_CERVICAL_CANCER_PROLIFERATION_CLUSTER	1.5275295429308133E-24
Nerve_Tibial=>Adipose_Subcutaneous	ENSG00000188873.4	38	1.113123243092093E-55	digestion	2.52632136181683E-8	GO:0007586	Type_1_diabetes	0.014158418588526511	NAKAMURA_CANCER_MICROENVIRONMENT_UP	1.471571678922968E-5
Nerve_Tibial=>Adipose_Subcutaneous	ENSG00000112306.7	170	2.7146806931829895E-185	muscle contraction	5.82615232794721E-11	GO:0006936	Crohn's_disease_and_sarcoidosis_(combined)	0.01682901645082565	NIELSEN_LEIOMYOSARCOMA_CNN1_UP	1.5364726356063297E-12
Nerve_Tibial=>Adipose_Subcutaneous	ENSG00000260267.1	132	2.7146806931829895E-185	SRP-dependent cotranslational protein targeting to membrane	1.64252480481427E-14	GO:0006614	MRI_atrophy_measures	0.005510025248580803	KEGG_RIBOSOME	1.946908518016914E-14
Nerve_Tibial=>Adipose_Subcutaneous	ENSG00000173517.6	149	2.7146806931829895E-185	translational elongation	2.85187993110751E-14	GO:0006414	Blue_vs._brown_eyes	0.007400000000000937	KEGG_RIBOSOME	8.718981912057351E-14
Nerve_Tibial=>Adipose_Subcutaneous	ENSG00000230798.1	130	2.7146806931829895E-185	translational termination	4.58020427852195E-59	GO:0006415	Asthma_(bronchodilator_response)	0.012858717935902562	KEGG_RIBOSOME	1.2937188917418254E-61
Nerve_Tibial=>Adipose_Subcutaneous	ENSG00000189350.7	86	5.2389815537473917E-154	translational elongation	1.6459967607858E-57	GO:0006414	Response_to_tocilizumab_in_rheumatoid_arthritis	0.013146881908224377	KEGG_RIBOSOME	1.3495863489259367E-55
Nerve_Tibial=>Adipose_Subcutaneous	ENSG00000188215.4	151	2.7146806931829895E-185	cellular component biogenesis at cellular level	8.27498306006434E-8	GO:0071843	Menopause_(age_at_onset)	0.03333837320439042	CAIRO_HEPATOBLASTOMA_CLASSES_UP	8.46376088607439E-14
Nerve_Tibial=>Adipose_Subcutaneous	ENSG00000160972.5	235	2.7146806931829895E-185	organelle organization	6.66328058012228E-8	GO:0006996	Biomedical_quantitative_traits	0.003643406284079232	RODRIGUES_THYROID_CARCINOMA_POORLY_DIFFERENTIATED_DN	2.951628439604385E-6
Nerve_Tibial=>Adipose_Subcutaneous	ENSG00000261457.1	64	6.424809571144492E-107	response to zinc ion	2.23596107558337E-7	GO:0010043	Biliary_atresia	0.01904941606506245	ZHENG_RESPONSE_TO_ARSENITE_UP	2.4641568271603246E-5
Nerve_Tibial=>Adipose_Subcutaneous	ENSG00000070366.8	114	2.7146806931829895E-185	SRP-dependent cotranslational protein targeting to membrane	1.79783277396955E-7	GO:0006614	Asthma_(bronchodilator_response)	0.011268358417924321	KEGG_RIBOSOME	3.568542777038799E-8
Nerve_Tibial=>Adipose_Subcutaneous	ENSG00000127445.7	107	2.7146806931829895E-185	translational termination	8.71845647070743E-11	GO:0006415	Nephrolithiasis	0.021033619753533926	KEGG_RIBOSOME	2.156217932058164E-8
Nerve_Tibial=>Adipose_Subcutaneous	ENSG00000231310.2	13	3.555204926796626E-14	G2/M transition DNA damage checkpoint	3.11041834845338E-7	GO:0031572	Testicular_germ_cell_tumor	0.004541817095351947	AMUNDSON_GAMMA_RADIATION_RESPONSE	9.678165645368399E-9
Nerve_Tibial=>Adipose_Subcutaneous	ENSG00000231312.2	84	1.2925783223327403E-149	translational termination	7.30962476000486E-25	GO:0006415	Dengue_shock_syndrome	0.020826404575367455	KEGG_RIBOSOME	2.356728500640276E-22
Nerve_Tibial=>Adipose_Subcutaneous	ENSG00000259004.1	98	9.080107021183244E-181	positive regulation of immune system process	6.12857687035374E-7	GO:0002684	Platelet_function_and_related_traits	0.009676718835942061	FLECHNER_BIOPSY_KIDNEY_TRANSPLANT_REJECTED_VS_OK_UP	4.0954607285024E-6
Nerve_Tibial=>Adipose_Subcutaneous	ENSG00000129993.10	59	1.2249588898403562E-96	mitotic cell cycle checkpoint	1.93557821899372E-8	GO:0007093	HIV-1_susceptibility	0.0017329856312602084	REACTOME_AUTODEGRADATION_OF_CDH1_BY_CDH1_APC_C	3.3332456595432236E-8
Nerve_Tibial=>Adipose_Subcutaneous	ENSG00000222267.1	57	1.412009868231241E-92	protein targeting to membrane	7.69033098193493E-7	GO:0006612	Infantile_hypertrophic_pyloric_stenosis	0.02257777379173328	SPIELMAN_LYMPHOBLAST_EUROPEAN_VS_ASIAN_DN	6.533835573379343E-7
Nerve_Tibial=>Adipose_Subcutaneous	ENSG00000228328.2	20	1.3109767649553217E-24	translational termination	1.14499153212428E-16	GO:0006415	Systemic_sclerosis	0.022761145996283705	KEGG_RIBOSOME	6.551812653819282E-17
Nerve_Tibial=>Adipose_Subcutaneous	ENSG00000109519.7	244	2.7146806931829895E-185	regulation of immune system process	1.84586813519822E-10	GO:0002682	Sarcoidosis	0.012149999999998917	CHEN_METABOLIC_SYNDROM_NETWORK	1.7257520744035067E-18
Nerve_Tibial=>Adipose_Subcutaneous	ENSG00000254374.2	88	2.027163842726891E-158	muscle system process	6.44553163446378E-8	GO:0003012	Visceral_adipose_tissue/subcutaneous_adipose_tissue_ratio	0.002274892796843811	LIU_PROSTATE_CANCER_DN	2.2029437248562463E-12
Nerve_Tibial=>Adipose_Subcutaneous	ENSG00000077327.9	32	8.414222903420802E-45	muscle filament sliding	5.60425982068021E-9	GO:0030049	Adverse_response_to_carbamapezine	0.0015499999999999503	RICKMAN_HEAD_AND_NECK_CANCER_F	1.4145360862406507E-6
Nerve_Tibial=>Adipose_Subcutaneous	ENSG00000095951.11	124	2.7146806931829895E-185	SRP-dependent cotranslational protein targeting to membrane	5.31853245541676E-18	GO:0006614	Intracranial_aneurysm	0.002799353030748136	KEGG_RIBOSOME	7.660083451326307E-15
Nerve_Tibial=>Adipose_Subcutaneous	ENSG00000180332.5	35	3.4750684586916337E-50	RNA splicing	via transesterification reactions with bulged adenosine as nucleophile	8.00596262071292E-7	GO:0000377	YKL-40_levels	0.0017500000000000098	KEGG_SPLICEOSOME	2.7625902288899844E-6
Nerve_Tibial=>Adipose_Subcutaneous	ENSG00000134375.6	163	2.7146806931829895E-185	DNA damage response	signal transduction by p53 class mediator resulting in cell cycle arrest	2.4712149660684E-10	GO:0006977	Anorexia_nervosa	0.004080246693230045	PENG_RAPAMYCIN_RESPONSE_DN	1.4912008808964028E-12
Nerve_Tibial=>Adipose_Subcutaneous	ENSG00000167608.6	74	5.659806475974694E-128	translational elongation	9.67797611438234E-9	GO:0006414	Nephrolithiasis	0.014521342510480406	BILANGES_SERUM_AND_RAPAMYCIN_SENSITIVE_GENES	1.3172968919630047E-10
Nerve_Tibial=>Adipose_Subcutaneous	ENSG00000187556.5	159	2.7146806931829895E-185	translational elongation	3.84591570766492E-71	GO:0006414	Entorhinal_cortical_thickness	0.0026438575691402444	KEGG_RIBOSOME	1.0939587813874249E-68
Nerve_Tibial=>Adipose_Subcutaneous	ENSG00000255260.1	113	2.7146806931829895E-185	establishment of protein localization to organelle	6.11472423646897E-9	GO:0072594	Nevirapine-induced_rash	1.8512439502197284E-4	CAIRO_HEPATOBLASTOMA_CLASSES_UP	2.398217754819756E-12
Nerve_Tibial=>Adipose_Subcutaneous	ENSG00000233702.1	38	1.113123243092093E-55	translational elongation	8.48006399289468E-17	GO:0006414	Stroke	0.016973983827262593	REACTOME_PEPTIDE_CHAIN_ELONGATION	3.676431111678858E-15
Nerve_Tibial=>Adipose_Subcutaneous	ENSG00000173376.9	29	1.5434556591939458E-39	translational termination	1.66530354802416E-7	GO:0006415	Non-alcoholic_fatty_liver_disease_histology_(other)	0.03844538935160359	KEGG_RIBOSOME	1.606288032982229E-7
Tissues	Regulator	module_size	module_P	GO_Term	GO_P	GO_ID	GWAS-catalog-term	GWAS-catalog_P	MsigDB-term	MsigDB_P
Nerve_Tibial=>Artery_Tibial	ENSG00000252224.1	752	1.671292625808099E-168	lipid modification	1.37435796720748E-8	GO:0030258	Hematological_parameters	0.002513429198027118	BUYTAERT_PHOTODYNAMIC_THERAPY_STRESS_UP	7.18838999466074E-15
Nerve_Tibial=>Artery_Tibial	ENSG00000218766.1	321	1.671292625808099E-168	cellular metabolic process	2.94834121118227E-8	GO:0044237	Hemoglobin	0.010550106887883248	BLALOCK_ALZHEIMERS_DISEASE_UP	3.417299674608452E-9
Nerve_Tibial=>Artery_Tibial	ENSG00000226188.2	475	1.671292625808099E-168	cellular metabolic process	4.13546496515758E-9	GO:0044237	Amyotrophic_lateral_sclerosis	0.0018632193425679284	ONKEN_UVEAL_MELANOMA_DN	1.3900875144247534E-7
Nerve_Tibial=>Artery_Tibial	ENSG00000165617.8	231	1.671292625808099E-168	RNA metabolic process	4.4417269198538E-14	GO:0016070	Age-related_macular_degeneration_(wet)	0.011499999999997122	GINESTIER_BREAST_CANCER_ZNF217_AMPLIFIED_DN	5.22094120577055E-11
Nerve_Tibial=>Artery_Tibial	ENSG00000158636.11	491	1.671292625808099E-168	respiratory electron transport chain	3.42922907614941E-11	GO:0022904	Lentiform_nucleus_volume	0.009068608371282861	REACTOME_RESPIRATORY_ELECTRON_TRANSPORT_ATP_SYNTHESIS_BY_CHEMIOSMOTIC_COUPLING_AND_HEAT_PRODUCTION_BY_UNCOUPLING_PROTEINS_	1.9757148194672994E-9
Nerve_Tibial=>Artery_Tibial	ENSG00000110713.11	412	1.671292625808099E-168	respiratory electron transport chain	4.81829348728712E-29	GO:0022904	Asthma_(bronchodilator_response)	0.040678703935164894	MOOTHA_VOXPHOS	2.2260718017853232E-33
Nerve_Tibial=>Artery_Tibial	ENSG00000243411.1	483	1.671292625808099E-168	cellular metabolic process	8.97273656704151E-8	GO:0044237	Amyotrophic_lateral_sclerosis	0.0020268494005963363	ACEVEDO_LIVER_CANCER_UP	1.629912074641444E-7
Nerve_Tibial=>Artery_Tibial	ENSG00000163820.10	388	1.671292625808099E-168	nucleic acid metabolic process	1.32288116993303E-9	GO:0090304	Large_B-cell_lymphoma	0.03842459122955855	BLALOCK_ALZHEIMERS_DISEASE_UP	5.855892480529706E-11
Nerve_Tibial=>Artery_Tibial	ENSG00000206835.1	1268	1.671292625808099E-168	cellular metabolic process	2.23645338269606E-7	GO:0044237	Response_to_tocilizumab_in_rheumatoid_arthritis	0.0037165899662675566	BUYTAERT_PHOTODYNAMIC_THERAPY_STRESS_UP	2.983768446840629E-15
Nerve_Tibial=>Artery_Tibial	ENSG00000172943.13	430	1.671292625808099E-168	respiratory electron transport chain	1.5656370624475E-17	GO:0022904	Capecitabine_sensitivity	0.03069183873172908	REACTOME_RESPIRATORY_ELECTRON_TRANSPORT_ATP_SYNTHESIS_BY_CHEMIOSMOTIC_COUPLING_AND_HEAT_PRODUCTION_BY_UNCOUPLING_PROTEINS_	7.832933082748908E-18
Nerve_Tibial=>Artery_Tibial	ENSG00000213406.3	50	2.882807365660071E-70	cellular respiration	5.18087500128033E-9	GO:0045333	Dengue_shock_syndrome	0.01243889378670251	KEGG_PARKINSONS_DISEASE	3.8620695218366276E-8
Nerve_Tibial=>Artery_Tibial	ENSG00000143842.10	143	1.671292625808099E-168	protein localization to endoplasmic reticulum	7.07802875828891E-12	GO:0070972	Fasting_insulin-related_traits_(interaction_with_BMI)	0.018166307736198407	REACTOME_METABOLISM_OF_RNA	2.5626138706998565E-11
Nerve_Tibial=>Artery_Tibial	ENSG00000255843.1	44	1.2173047489199667E-59	mRNA metabolic process	1.00289706682464E-7	GO:0016071	Folate_pathway_vitamin_levels	0.013129244836839856	KEGG_SPLICEOSOME	3.532489035101914E-7
Nerve_Tibial=>Artery_Tibial	ENSG00000165675.11	41	1.8573477303468397E-54	digestion	1.37086348073889E-12	GO:0007586	Phospholipid_levels_(plasma)	1.0609563258083095E-5	NAKAMURA_CANCER_MICROENVIRONMENT_UP	2.0119601392357613E-5
Nerve_Tibial=>Artery_Tibial	ENSG00000165617.8	231	1.671292625808099E-168	RNA metabolic process	4.4417269198538E-14	GO:0016070	Age-related_macular_degeneration_(wet)	0.011499999999997122	GINESTIER_BREAST_CANCER_ZNF217_AMPLIFIED_DN	5.22094120577055E-11
Nerve_Tibial=>Artery_Tibial	ENSG00000037897.12	22	3.414827925450174E-24	translational elongation	1.97308919271397E-7	GO:0006414	Schizophrenia	_bipolar_disorder_and_depression_(combined)	0.00767578417985971	KEGG_RIBOSOME	2.4090766624116324E-6
Nerve_Tibial=>Artery_Tibial	ENSG00000237990.1	132	1.671292625808099E-168	respiratory electron transport chain	1.14979838142032E-8	GO:0022904	Capecitabine_sensitivity	0.018841822603326785	MOOTHA_MITOCHONDRIA	1.1966088291566527E-10
Nerve_Tibial=>Artery_Tibial	ENSG00000230798.1	58	6.525561600963906E-85	positive regulation of ubiquitin-protein ligase activity	3.19113482304474E-7	GO:0051443	Ewing_sarcoma	0.014417577003882283	YAO_TEMPORAL_RESPONSE_TO_PROGESTERONE_CLUSTER_13	3.3782646035315456E-8
Nerve_Tibial=>Artery_Tibial	ENSG00000167780.7	61	1.570688058909976E-90	translational initiation	2.76688669550144E-8	GO:0006413	Mean_forced_vital_capacity_from_2_exams	0.009122575623980311	JISON_SICKLE_CELL_DISEASE_DN	3.859692204248511E-9
Nerve_Tibial=>Artery_Tibial	ENSG00000013583.4	123	1.671292625808099E-168	immune response	9.46962854545453E-16	GO:0006955	Aging_(time_to_death)	0.024179443462911156	MCLACHLAN_DENTAL_CARIES_UP	2.167038867356567E-30
Nerve_Tibial=>Artery_Tibial	ENSG00000070610.10	135	1.671292625808099E-168	nuclear-transcribed mRNA catabolic process	nonsense-mediated decay	4.19812441977784E-20	GO:0000184	Reasoning	0.0033113034592465685	KEGG_RIBOSOME	1.594284632599858E-20
Nerve_Tibial=>Artery_Tibial	ENSG00000108963.10	81	1.737070205619302E-129	respiratory electron transport chain	3.91556167053111E-15	GO:0022904	Esophageal_cancer	0.0016039613689980549	KEGG_OXIDATIVE_PHOSPHORYLATION	2.1140422712582552E-16
Nerve_Tibial=>Artery_Tibial	ENSG00000089289.11	63	2.599016312567848E-94	translational initiation	1.6993024876953E-13	GO:0006413	Large_B-cell_lymphoma	0.00619054452722738	REACTOME_TRANSLATION	5.1861453977725054E-15
Nerve_Tibial=>Artery_Tibial	ENSG00000256981.1	72	1.1782425039947293E-111	RNA processing	3.99613428026544E-7	GO:0006396	Suicidal_ideation	0.014323494958283287	DAIRKEE_TERT_TARGETS_UP	6.539444794539149E-5
Nerve_Tibial=>Artery_Tibial	ENSG00000242574.3	105	1.671292625808099E-168	nuclear-transcribed mRNA catabolic process	nonsense-mediated decay	2.41831571457183E-7	GO:0000184	Nevirapine-induced_rash	0.02063985766962468	KEGG_RIBOSOME	3.767494594341675E-7
Nerve_Tibial=>Artery_Tibial	ENSG00000100156.6	63	2.599016312567848E-94	positive regulation of immune system process	4.57727777510222E-14	GO:0002684	Interleukin-18_levels	0.0062902345117257594	LIAN_LIPA_TARGETS_6M	2.7940348545189328E-14
Nerve_Tibial=>Artery_Tibial	ENSG00000237445.1	35	2.2144982491510415E-44	translational elongation	5.02934023179459E-27	GO:0006414	Carotenoid_and_tocopherol_levels	0.0069821687375445215	KEGG_RIBOSOME	7.416656016749205E-25
Nerve_Tibial=>Artery_Tibial	ENSG00000116062.7	157	1.671292625808099E-168	chromatin modification	8.22866136048236E-9	GO:0016568	Attention_deficit_hyperactivity_disorder	0.006449878149978282	BLALOCK_ALZHEIMERS_DISEASE_UP	2.548907159590802E-8
Nerve_Tibial=>Artery_Tibial	ENSG00000178741.7	137	1.671292625808099E-168	respiratory electron transport chain	5.63459102224413E-16	GO:0022904	Sclerosing_cholangitis_and_ulcerative_colitis_(combined)	0.013653417670885432	WONG_MITOCHONDRIA_GENE_MODULE	5.175816749783471E-21
Nerve_Tibial=>Artery_Tibial	ENSG00000080947.9	102	1.671292625808099E-168	translational elongation	6.90619840747159E-20	GO:0006414	Nevirapine-induced_rash	0.02004899183699805	KEGG_RIBOSOME	2.818619244487328E-19
Nerve_Tibial=>Artery_Tibial	ENSG00000198783.3	54	1.5891272280915164E-77	RNA processing	3.19928061444347E-7	GO:0006396	Systemic_lupus_erythematosus	0.016900618609882	HOLLEMAN_DAUNORUBICIN_ALL_DN	1.9097076995428346E-4
Nerve_Tibial=>Artery_Tibial	ENSG00000229380.1	44	1.2173047489199667E-59	nucleic acid metabolic process	1.23133673390589E-8	GO:0090304	Vitiligo	0.004401082206400164	LI_WILMS_TUMOR_VS_FETAL_KIDNEY_1_DN	4.096336393595607E-4
Nerve_Tibial=>Artery_Tibial	ENSG00000215717.4	133	1.671292625808099E-168	RNA processing	3.87541806518079E-8	GO:0006396	Systemic_lupus_erythematosus	0.01343257641859683	GRADE_COLON_CANCER_UP	5.8320827032552897E-8
Nerve_Tibial=>Artery_Tibial	ENSG00000148835.9	291	1.671292625808099E-168	nucleic acid metabolic process	8.72720950191026E-7	GO:0090304	Parkinson's_disease_(familial)	0.01455000000000556	LAIHO_COLORECTAL_CANCER_SERRATED_DN	4.868459498952833E-7
Nerve_Tibial=>Artery_Tibial	ENSG00000101680.8	28	3.428786289542531E-33	immune system process	1.13725502553463E-10	GO:0002376	Celiac_disease	9.224727202466898E-5	MCLACHLAN_DENTAL_CARIES_UP	1.8966628872285828E-14
Nerve_Tibial=>Artery_Tibial	ENSG00000175105.5	148	1.671292625808099E-168	RNA splicing	6.71826321833784E-7	GO:0008380	Antipsychotic-induced_QTc_interval_prolongation	0.036217299754090146	MARIADASON_RESPONSE_TO_BUTYRATE_SULINDAC_6	5.766424772473693E-4
Nerve_Tibial=>Artery_Tibial	ENSG00000163820.10	388	1.671292625808099E-168	nucleic acid metabolic process	1.32288116993303E-9	GO:0090304	Large_B-cell_lymphoma	0.03842459122955855	BLALOCK_ALZHEIMERS_DISEASE_UP	5.855892480529706E-11
Nerve_Tibial=>Artery_Tibial	ENSG00000094631.13	125	1.671292625808099E-168	translational termination	1.82808473763696E-41	GO:0006415	Dengue_shock_syndrome	0.03062100018335843	KEGG_RIBOSOME	3.1877669448075765E-41
Nerve_Tibial=>Artery_Tibial	ENSG00000223923.1	48	1.0916567302795465E-66	respiratory electron transport chain	7.32094887113519E-11	GO:0022904	Diabetic_retinopathy	0.0045679896345482696	WONG_MITOCHONDRIA_GENE_MODULE	3.0239962920267547E-12
Nerve_Tibial=>Artery_Tibial	ENSG00000236489.1	45	2.1762635143443026E-61	cellular respiration	1.35158115920103E-10	GO:0045333	Vitamin_D_insufficiency	0.006735159901559662	KEGG_OXIDATIVE_PHOSPHORYLATION	6.107336109239927E-10
Nerve_Tibial=>Artery_Tibial	ENSG00000204287.8	31	6.631349868320147E-38	nuclear-transcribed mRNA catabolic process	nonsense-mediated decay	1.09792320855647E-11	GO:0000184	Nevirapine-induced_rash	0.0059869615251827695	KEGG_RIBOSOME	4.6946533951831114E-11
Nerve_Tibial=>Artery_Tibial	ENSG00000134242.11	92	7.2633738793988865E-152	mRNA metabolic process	2.37631563487474E-10	GO:0016071	Creutzfeldt-Jakob_disease	0.013737301059473647	KEGG_SPLICEOSOME	1.3397599208753242E-7
Nerve_Tibial=>Artery_Tibial	ENSG00000112624.6	96	3.786570603420861E-160	respiratory electron transport chain	5.6936020689606E-14	GO:0022904	Ewing_sarcoma	0.023282442267019338	MOOTHA_VOXPHOS	3.832704642066323E-18
Nerve_Tibial=>Artery_Tibial	ENSG00000200879.1	23	1.19547719262363E-25	translational termination	4.41889237162837E-22	GO:0006415	Nevirapine-induced_rash	0.004592414932949681	KEGG_RIBOSOME	8.106181391384592E-21
Nerve_Tibial=>Artery_Tibial	ENSG00000137869.8	44	1.2173047489199667E-59	spliceosomal snRNP assembly	8.65934032067184E-7	GO:0000387	Non-obstructive_azoospermia	0.014955503611523396	KIM_TIAL1_TARGETS	4.396080835879217E-5
Nerve_Tibial=>Artery_Tibial	ENSG00000100100.7	81	1.737070205619302E-129	SRP-dependent cotranslational protein targeting to membrane	4.11941428480046E-45	GO:0006614	Nevirapine-induced_rash	0.015905441539429334	KEGG_RIBOSOME	3.6430722933092147E-45
Nerve_Tibial=>Artery_Tibial	ENSG00000107521.13	57	4.706990520671567E-83	myeloid cell activation involved in immune response	3.62723749010421E-7	GO:0002275	Asperger_disorder	0.016684909261297825	LEE_EARLY_T_LYMPHOCYTE_UP	5.319153754935949E-7
Nerve_Tibial=>Artery_Tibial	ENSG00000114857.13	80	1.751431182506037E-127	mRNA metabolic process	8.50295835242969E-7	GO:0016071	Uterine_fibroids	0.03117194451444264	PUJANA_BRCA1_PCC_NETWORK	2.5535951240916547E-7
Nerve_Tibial=>Artery_Tibial	ENSG00000257176.1	66	4.917229598094577E-100	positive regulation of immune system process	1.97040007691122E-12	GO:0002684	Aging_(time_to_death)	0.01313578397479158	MCLACHLAN_DENTAL_CARIES_UP	8.082684363154597E-14
Nerve_Tibial=>Artery_Tibial	ENSG00000176619.4	48	1.0916567302795465E-66	nuclear export	3.63692643796354E-7	GO:0051168	HIV-associated_dementia	0.014315654811159071	ELVIDGE_HYPOXIA_DN	1.3012362786394767E-6
Nerve_Tibial=>Artery_Tibial	ENSG00000170142.7	193	1.671292625808099E-168	SRP-dependent cotranslational protein targeting to membrane	1.93501935783393E-35	GO:0006614	White_matter_hyperintensity_burden	0.019108315415771435	KEGG_RIBOSOME	5.299912087500184E-32
Nerve_Tibial=>Artery_Tibial	ENSG00000240376.1	82	1.7017498676742494E-131	actin filament-based movement	4.99565668381652E-12	GO:0030048	Lipid_levels_in_hepatitis_C_treatment	0.00798419920996046	RICKMAN_HEAD_AND_NECK_CANCER_F	4.104544838311665E-11
Nerve_Tibial=>Artery_Tibial	ENSG00000167625.4	179	1.671292625808099E-168	cellular component organization or biogenesis at cellular level	2.5722924847482E-7	GO:0071841	Heart_rate_variability_traits	0.0011540763753433033	HSIAO_HOUSEKEEPING_GENES	2.0615152541988443E-9
Nerve_Tibial=>Artery_Tibial	ENSG00000167257.6	132	1.671292625808099E-168	respiratory electron transport chain	2.67348502771974E-12	GO:0022904	Corneal_curvature	0.019522543263376158	REACTOME_RESPIRATORY_ELECTRON_TRANSPORT_ATP_SYNTHESIS_BY_CHEMIOSMOTIC_COUPLING_AND_HEAT_PRODUCTION_BY_UNCOUPLING_PROTEINS_	1.8820021917302044E-12
Nerve_Tibial=>Artery_Tibial	ENSG00000104946.4	156	1.671292625808099E-168	respiratory electron transport chain	1.86937143186536E-15	GO:0022904	Dengue_shock_syndrome	0.03815776865683331	REACTOME_RESPIRATORY_ELECTRON_TRANSPORT_ATP_SYNTHESIS_BY_CHEMIOSMOTIC_COUPLING_AND_HEAT_PRODUCTION_BY_UNCOUPLING_PROTEINS_	1.1535285934797602E-15
Nerve_Tibial=>Artery_Tibial	ENSG00000076356.6	104	1.671292625808099E-168	translational termination	6.1703430167461E-42	GO:0006415	Schizophrenia	_bipolar_disorder_and_depression_(combined)	0.03550302730575767	KEGG_RIBOSOME	6.963704206053631E-46
Nerve_Tibial=>Artery_Tibial	ENSG00000232274.1	85	1.4883099961672122E-137	RNA splicing	via transesterification reactions	8.4878630742349E-7	GO:0000375	Nevirapine-induced_rash	0.01669570037610702	REACTOME_MRNA_SPLICING	7.2933530487099435E-6
Nerve_Tibial=>Artery_Tibial	ENSG00000113649.7	114	1.671292625808099E-168	mRNA metabolic process	7.13384346338645E-19	GO:0016071	Nevirapine-induced_rash	0.02260748083700768	KEGG_RIBOSOME	9.293569390423E-14
Nerve_Tibial=>Artery_Tibial	ENSG00000254038.1	36	4.950524616599485E-46	ribonucleoprotein complex assembly	5.43172281469799E-8	GO:0022618	Uterine_fibroids	0.014312094896871103	KEGG_SPLICEOSOME	1.0163762454306334E-7
Nerve_Tibial=>Artery_Tibial	ENSG00000082196.14	96	3.786570603420861E-160	regulation of nucleobase-containing compound metabolic process	2.04642854300088E-9	GO:0019219	Asthma	0.003153279973284689	GINESTIER_BREAST_CANCER_ZNF217_AMPLIFIED_DN	6.132671305017039E-7
Nerve_Tibial=>Artery_Tibial	ENSG00000105726.11	105	1.671292625808099E-168	respiratory electron transport chain	4.5160510465585E-8	GO:0022904	Ewing_sarcoma	2.650917559742806E-4	REACTOME_RESPIRATORY_ELECTRON_TRANSPORT	7.82339248182235E-9
Nerve_Tibial=>Artery_Tibial	ENSG00000179242.9	21	9.329838627054336E-23	striated muscle contraction	6.43977946859753E-7	GO:0006941	Sexual_dysfunction_(female)	0.00419370367468504	KUNINGER_IGF1_VS_PDGFB_TARGETS_UP	1.978763534899174E-8
Nerve_Tibial=>Artery_Tibial	ENSG00000258604.1	48	1.0916567302795465E-66	translational elongation	4.60435519401376E-28	GO:0006414	Amyloid_A_Levels	0.007033796352284136	KEGG_RIBOSOME	8.572626993054979E-25
Nerve_Tibial=>Artery_Tibial	ENSG00000166037.6	31	6.631349868320147E-38	translational termination	2.23083141145605E-8	GO:0006415	Atrial_fibrillation	0.03206618189451697	KEGG_RIBOSOME	4.113820876329079E-9
Nerve_Tibial=>Artery_Tibial	ENSG00000204257.8	101	1.671292625808099E-168	translational termination	1.81110837456362E-21	GO:0006415	Nevirapine-induced_rash	0.01985197715903983	KEGG_RIBOSOME	8.424977126176376E-23
Nerve_Tibial=>Artery_Tibial	ENSG00000138834.8	84	1.57496693174407E-135	muscle filament sliding	6.96863800000923E-14	GO:0030049	Vitamin_D_levels	0.004200000000000077	RICKMAN_HEAD_AND_NECK_CANCER_F	2.023140666339897E-14
Tissues	Regulator	module_size	module_P	GO_Term	GO_P	GO_ID	GWAS-catalog-term	GWAS-catalog_P	MsigDB-term	MsigDB_P
Nerve_Tibial=>Heart_Left_Ventricle	ENSG00000203724.6	64	1.2894483529745453E-108	translational initiation	2.90948456481496E-7	GO:0006413	Fuchs's_corneal_dystrophy	0.00619054452722738	REACTOME_TRANSLATION	4.103039789349342E-7
Nerve_Tibial=>Heart_Left_Ventricle	ENSG00000137500.5	92	9.506640501815858E-170	establishment of protein localization to organelle	2.58412319246211E-13	GO:0072594	Sex_hormone-binding_globulin_levels	0.011051162579423873	KEGG_RIBOSOME	2.230195196356455E-13
Nerve_Tibial=>Heart_Left_Ventricle	ENSG00000150991.9	62	1.9813869354416448E-104	cellular component biogenesis at cellular level	1.10574277343861E-7	GO:0071843	Endothelial_function_traits	0.0030499999999999026	STEIN_ESRRA_TARGETS_UP	2.229606033790368E-8
Nerve_Tibial=>Heart_Left_Ventricle	ENSG00000198250.8	94	2.84745459686398E-174	translational elongation	8.73581218487539E-7	GO:0006414	Schizophrenia	0.007278823427314611	KEGG_RIBOSOME	1.880864968841881E-7
Nerve_Tibial=>Heart_Left_Ventricle	ENSG00000183773.10	77	1.8777065681367265E-136	cell cycle phase	2.88512911883761E-21	GO:0022403	Keloid	0.026302573965483293	ROSTY_CERVICAL_CANCER_PROLIFERATION_CLUSTER	5.181494128748937E-32
Nerve_Tibial=>Heart_Left_Ventricle	ENSG00000216316.1	54	5.690069238951703E-88	positive regulation of ubiquitin-protein ligase activity involved in mitotic cell cycle	3.03436326636512E-9	GO:0051437	Large_B-cell_lymphoma	0.005392844642231504	REACTOME_SCF_BETA_TRCP_MEDIATED_DEGRADATION_OF_EMI1	7.381675368843363E-11
Nerve_Tibial=>Heart_Left_Ventricle	ENSG00000215346.3	121	5.95092535185235E-188	respiratory electron transport chain	2.67348502771974E-12	GO:0022904	Meningioma	0.006000000000000851	REACTOME_RESPIRATORY_ELECTRON_TRANSPORT	4.530559713566371E-14
Nerve_Tibial=>Heart_Left_Ventricle	ENSG00000252229.1	67	6.0282374649592175E-115	cellular respiration	5.35198564306444E-7	GO:0045333	Entorhinal_cortical_thickness	4.744788883560392E-4	REACTOME_RESPIRATORY_ELECTRON_TRANSPORT	2.356191615004695E-7
Nerve_Tibial=>Heart_Left_Ventricle	ENSG00000203724.6	64	1.2894483529745453E-108	translational initiation	2.90948456481496E-7	GO:0006413	Fuchs's_corneal_dystrophy	0.00619054452722738	REACTOME_TRANSLATION	4.103039789349342E-7
Nerve_Tibial=>Heart_Left_Ventricle	ENSG00000133256.8	78	1.2325079653765277E-138	collagen fibril organization	5.43506732342105E-9	GO:0030199	Partial_epilepsies	4.140944482341333E-4	ANASTASSIOU_CANCER_MESENCHYMAL_TRANSITION_SIGNATURE	5.726529767551464E-14
Nerve_Tibial=>Heart_Left_Ventricle	ENSG00000248174.1	118	5.95092535185235E-188	detection of virus	2.66560067868241E-7	GO:0009597	Response_to_irinotecan_in_non-small-cell_lung_cancer	0.011666068303416452	MOSERLE_IFNA_RESPONSE	4.578434277007132E-10
Nerve_Tibial=>Heart_Left_Ventricle	ENSG00000256664.1	156	5.95092535185235E-188	collagen fibril organization	3.73087781699521E-7	GO:0030199	Sclerosing_cholangitis_and_ulcerative_colitis_(combined)	0.015440322016101845	SCHUETZ_BREAST_CANCER_DUCTAL_INVASIVE_UP	3.321473475917953E-11
Nerve_Tibial=>Heart_Left_Ventricle	ENSG00000198000.6	142	5.95092535185235E-188	myeloid leukocyte activation	1.28385348241948E-7	GO:0002274	Sclerosing_cholangitis_and_ulcerative_colitis_(combined)	0.0140506475323787	CHEN_LVAD_SUPPORT_OF_FAILING_HEART_UP	1.6534832480499198E-10
Nerve_Tibial=>Heart_Left_Ventricle	ENSG00000198250.8	94	2.84745459686398E-174	translational elongation	8.73581218487539E-7	GO:0006414	Schizophrenia	0.007278823427314611	KEGG_RIBOSOME	1.880864968841881E-7
Nerve_Tibial=>Heart_Left_Ventricle	ENSG00000141720.6	80	5.111403284968206E-143	response to virus	1.02412161204004E-7	GO:0009615	Gamma_glutamyl_transpeptidase	8.48939077714562E-4	DAUER_STAT3_TARGETS_DN	4.674974645043856E-8
Nerve_Tibial=>Heart_Left_Ventricle	ENSG00000105219.3	68	4.5403618069423204E-117	translational elongation	1.12426377239108E-34	GO:0006414	Nevirapine-induced_rash	0.013531806831190306	KEGG_RIBOSOME	5.9484689219155056E-30
Nerve_Tibial=>Heart_Left_Ventricle	ENSG00000223442.1	189	5.95092535185235E-188	collagen fibril organization	2.52257794560002E-11	GO:0030199	Glaucoma_(exfoliation)	0.009450000000001168	TURASHVILI_BREAST_LOBULAR_CARCINOMA_VS_DUCTAL_NORMAL_UP	1.967211168365642E-12
Nerve_Tibial=>Heart_Left_Ventricle	ENSG00000196172.8	118	5.95092535185235E-188	translational elongation	1.51549713154803E-25	GO:0006414	Substance_dependence	0.005850000000000307	KEGG_RIBOSOME	5.228030942721489E-25
Nerve_Tibial=>Heart_Left_Ventricle	ENSG00000184163.3	61	2.3980627388511474E-102	translational termination	3.68790031645846E-15	GO:0006415	Renal_function-related_traits_(urea)	0.01491175189764682	KEGG_RIBOSOME	1.0118422882702423E-13
Nerve_Tibial=>Heart_Left_Ventricle	ENSG00000212952.4	17	2.000793160167943E-20	phototransduction	visible light	7.19168448603906E-8	GO:0007603	Dengue_shock_syndrome	0.004243204758962897	REACTOME_MRNA_SPLICING_MINOR_PATHWAY	6.589161829365588E-4
Nerve_Tibial=>Heart_Left_Ventricle	ENSG00000235330.1	38	1.1069571139813248E-56	respiratory electron transport chain	8.21813230010761E-10	GO:0022904	Corneal_curvature	0.00554001532884896	WONG_MITOCHONDRIA_GENE_MODULE	1.6871209803814214E-10
Nerve_Tibial=>Heart_Left_Ventricle	ENSG00000248873.1	121	5.95092535185235E-188	cellular extravasation	3.75488091249985E-7	GO:0045123	Chemerin_levels	0.001250335434091379	ONDER_CDH1_TARGETS_2_UP	4.744125141546643E-9
Nerve_Tibial=>Heart_Left_Ventricle	ENSG00000231367.1	27	8.247191293810397E-37	mRNA metabolic process	4.35542263952341E-7	GO:0016071	Restless_legs_syndrome	0.01075098022714505	REACTOME_INFLUENZA_VIRAL_RNA_TRANSCRIPTION_AND_REPLICATION	2.8195824572531488E-6
Nerve_Tibial=>Heart_Left_Ventricle	ENSG00000206712.1	69	3.370040771548535E-119	translational elongation	3.63490671144248E-18	GO:0006414	Drug-induced_liver_injury_(flucloxacillin)	0.030193081931300516	KEGG_RIBOSOME	1.4409002212428329E-16
Nerve_Tibial=>Heart_Left_Ventricle	ENSG00000230623.2	21	9.649762504065241E-27	M phase	5.85423548976326E-9	GO:0000279	Testicular_germ_cell_tumor	0.007327983783768609	ROSTY_CERVICAL_CANCER_PROLIFERATION_CLUSTER	8.876782075660611E-13
Nerve_Tibial=>Heart_Left_Ventricle	ENSG00000255813.1	122	5.95092535185235E-188	collagen fibril organization	8.98509673735057E-8	GO:0030199	Glaucoma_(exfoliation)	0.0060999999999994696	ANASTASSIOU_CANCER_MESENCHYMAL_TRANSITION_SIGNATURE	5.627676202714951E-12
Nerve_Tibial=>Heart_Left_Ventricle	ENSG00000239935.1	199	5.95092535185235E-188	respiratory electron transport chain	2.38067494063953E-11	GO:0022904	Alcoholism_(alcohol_use_disorder_factor_score)	0.0033536206388321403	REACTOME_RESPIRATORY_ELECTRON_TRANSPORT_ATP_SYNTHESIS_BY_CHEMIOSMOTIC_COUPLING_AND_HEAT_PRODUCTION_BY_UNCOUPLING_PROTEINS_	1.5197487916588465E-11
Nerve_Tibial=>Heart_Left_Ventricle	ENSG00000124479.8	20	3.950129028126456E-25	epidermis development	5.18751359582003E-11	GO:0008544	Nicotine_dependence	0.005985766379128805	JAEGER_METASTASIS_DN	3.6815833325517684E-9
Nerve_Tibial=>Heart_Left_Ventricle	ENSG00000161265.6	73	8.872502873218214E-128	SRP-dependent cotranslational protein targeting to membrane	3.60079167193237E-16	GO:0006614	Large_B-cell_lymphoma	0.0072868593429670095	KEGG_RIBOSOME	7.961857153975748E-13
Nerve_Tibial=>Heart_Left_Ventricle	ENSG00000243172.1	109	5.95092535185235E-188	respiratory electron transport chain	6.72920021658114E-12	GO:0022904	Thoracic_aortic_aneurysms_and_dissections	0.005400000000001406	REACTOME_RESPIRATORY_ELECTRON_TRANSPORT_ATP_SYNTHESIS_BY_CHEMIOSMOTIC_COUPLING_AND_HEAT_PRODUCTION_BY_UNCOUPLING_PROTEINS_	5.1246245997592434E-12
Nerve_Tibial=>Heart_Left_Ventricle	ENSG00000201736.1	19	1.539931584638296E-23	respiratory electron transport chain	4.80125643728545E-8	GO:0022904	Biochemical_measures	0.018838367685406036	REACTOME_RESPIRATORY_ELECTRON_TRANSPORT	9.4163887041969E-9
Nerve_Tibial=>Heart_Left_Ventricle	ENSG00000126246.4	218	5.95092535185235E-188	extracellular matrix organization	4.63177386421687E-7	GO:0030198	Immune_reponse_to_smallpox_(secreted_IL-12p40)	0.009872758239595342	SCHUETZ_BREAST_CANCER_DUCTAL_INVASIVE_UP	3.323283745099237E-7
Tissues	Regulator	module_size	module_P	GO_Term	GO_P	GO_ID	GWAS-catalog-term	GWAS-catalog_P	MsigDB-term	MsigDB_P
Nerve_Tibial=>Lung	ENSG00000142892.10	83	1.2551095559299622E-161	respiratory electron transport chain	1.37277815089332E-11	GO:0022904	Ewing_sarcoma	0.020334604685561575	KEGG_PARKINSONS_DISEASE	6.9324826567642096E-12
Nerve_Tibial=>Lung	ENSG00000108106.8	61	3.818415882488096E-111	nervous system development	2.74700578583956E-7	GO:0007399	Vitiligo	3.382374639870021E-4	CHESLER_BRAIN_HIGHEST_EXPRESSION	2.2292740173209612E-4
Nerve_Tibial=>Lung	ENSG00000223461.1	60	6.353856655571695E-109	M phase	2.52689118685031E-15	GO:0000279	Intracranial_aneurysm	6.758078279999302E-4	SOTIRIOU_BREAST_CANCER_GRADE_1_VS_3_UP	1.581126902654915E-24
Nerve_Tibial=>Lung	ENSG00000002016.11	196	2.0251774304816572E-202	respiratory electron transport chain	2.38067494063953E-11	GO:0022904	Corneal_astigmatism	0.0025478222284824967	MOOTHA_VOXPHOS	4.920478481585105E-11
Nerve_Tibial=>Lung	ENSG00000251730.1	34	3.786945975987971E-54	cellular response to zinc ion	8.76835229964862E-7	GO:0071294	Meningococcal_disease	0.0016499999999999538	WATANABE_ULCERATIVE_COLITIS_WITH_CANCER_UP	3.9731711089637195E-4
Nerve_Tibial=>Lung	ENSG00000213035.3	64	7.523017665321072E-118	immune response	1.94139003400832E-10	GO:0006955	Neutrophil_count	0.004992913161881101	RODWELL_AGING_KIDNEY_UP	8.504667746503237E-15
Nerve_Tibial=>Lung	ENSG00000013588.5	18	1.6053452502773292E-24	tRNA aminoacylation for protein translation	7.49326144892686E-8	GO:0006418	Vitamin_E_levels	0.0026977054973360225	REACTOME_CYTOSOLIC_TRNA_AMINOACYLATION	4.824424483753624E-9
Nerve_Tibial=>Lung	ENSG00000183560.4	46	1.2087346337806416E-78	respiratory electron transport chain	4.87906245786462E-9	GO:0022904	Ewing_sarcoma	0.011448361157076856	MOOTHA_VOXPHOS	1.0752277223727984E-9
Nerve_Tibial=>Lung	ENSG00000185875.8	85	2.3577890648322583E-166	type I interferon-mediated signaling pathway	1.12793285414446E-7	GO:0060337	Response_to_interferon_beta_therapy	0.01669570037610702	EINAV_INTERFERON_SIGNATURE_IN_CANCER	1.4314078104230866E-13
Nerve_Tibial=>Lung	ENSG00000219041.3	36	4.0473369556890056E-58	viral genome expression	3.67143006109308E-7	GO:0019080	Response_to_irinotecan_in_non-small-cell_lung_cancer	0.0035968498424924834	KEGG_RIBOSOME	4.977206139907993E-7
Nerve_Tibial=>Lung	ENSG00000259505.1	48	7.208078231913558E-83	defense response	2.7132795010687E-8	GO:0006952	Restless_legs_syndrome	0.019042796604474357	MCLACHLAN_DENTAL_CARIES_UP	1.4309181959896537E-7
Nerve_Tibial=>Lung	ENSG00000242445.1	57	2.6474992476379375E-102	complement activation	classical pathway	5.39127483595445E-8	GO:0006958	Kidney_stones	0.0028500000000000404	SHEDDEN_LUNG_CANCER_GOOD_SURVIVAL_A12	3.152426384753798E-5
Tissues	Regulator	module_size	module_P	GO_Term	GO_P	GO_ID	GWAS-catalog-term	GWAS-catalog_P	MsigDB-term	MsigDB_P
Nerve_Tibial=>Muscle_Skeletal	ENSG00000198157.6	152	1.6759111416931985E-186	SRP-dependent cotranslational protein targeting to membrane	5.73767343535094E-12	GO:0006614	Glioma	0.001559182097163233	REACTOME_SRP_DEPENDENT_COTRANSLATIONAL_PROTEIN_TARGETING_TO_MEMBRANE	1.1337437074052008E-9
Nerve_Tibial=>Muscle_Skeletal	ENSG00000172943.13	108	1.6759111416931985E-186	translational elongation	1.28346419275027E-12	GO:0006414	Dengue_shock_syndrome	0.026712612937628184	KEGG_RIBOSOME	4.7926751403423955E-14
Nerve_Tibial=>Muscle_Skeletal	ENSG00000117523.10	62	1.57216405258882E-103	translational elongation	5.84017616187553E-8	GO:0006414	Gastric_cancer	0.00619054452722738	REACTOME_TRANSLATION	4.103039789349342E-7
Nerve_Tibial=>Muscle_Skeletal	ENSG00000239791.1	33	5.638341612623996E-47	translational elongation	2.1887296438331E-18	GO:0006414	NA	NA	NA	KEGG_RIBOSOME	9.56432243129918E-17
Nerve_Tibial=>Muscle_Skeletal	ENSG00000145012.8	68	4.4033325325123323E-116	translational termination	6.05390284445161E-39	GO:0006415	Nicotine_dependence	0.020229891479274936	KEGG_RIBOSOME	1.159835473558484E-40
Nerve_Tibial=>Muscle_Skeletal	ENSG00000250305.3	50	3.323902533609966E-79	translational elongation	4.82134486057092E-31	GO:0006414	Alcoholism_(12-month_weekly_alcohol_consumption)	0.007481638783409334	KEGG_RIBOSOME	5.725758687477053E-33
Nerve_Tibial=>Muscle_Skeletal	ENSG00000115977.13	39	5.3368760994741615E-58	translational elongation	1.59097285878986E-16	GO:0006414	Conduct_disorder_(interaction)	0.04392462026771231	KEGG_RIBOSOME	7.725244585376933E-14
Nerve_Tibial=>Muscle_Skeletal	ENSG00000198646.7	62	1.57216405258882E-103	translational termination	9.45543999605251E-12	GO:0006415	Essential_tremor	0.009122575623980311	KEGG_RIBOSOME	5.845062768312204E-12
Nerve_Tibial=>Muscle_Skeletal	ENSG00000176894.5	64	1.0939540977340963E-107	monocarboxylic acid catabolic process	1.22175188115561E-8	GO:0072329	Breast_cancer	0.015836980633479072	REACTOME_MITOCHONDRIAL_FATTY_ACID_BETA_OXIDATION	9.316472754716576E-8
Nerve_Tibial=>Muscle_Skeletal	ENSG00000188010.8	126	1.6759111416931985E-186	RNA splicing	via transesterification reactions	2.71123063330777E-11	GO:0000375	Restless_legs_syndrome	0.001058662654840488	KEGG_SPLICEOSOME	2.6763793536417484E-15
Nerve_Tibial=>Muscle_Skeletal	ENSG00000114745.9	32	3.5082888854046866E-45	translational initiation	8.8988335255343E-14	GO:0006413	Essential_tremor	0.004643028022988576	REACTOME_3_UTR_MEDIATED_TRANSLATIONAL_REGULATION	8.138140131408829E-14
Nerve_Tibial=>Muscle_Skeletal	ENSG00000134452.12	69	3.379421605678548E-118	translational elongation	3.25106033995053E-12	GO:0006414	Birth_weight	0.010165865884053816	KEGG_RIBOSOME	1.620057448507641E-11
Nerve_Tibial=>Muscle_Skeletal	ENSG00000125810.8	23	1.0735409450623781E-29	protein targeting to membrane	3.57473907535994E-9	GO:0006612	Erectile_dysfunction	0.010304569145373949	REACTOME_NONSENSE_MEDIATED_DECAY_ENHANCED_BY_THE_EXON_JUNCTION_COMPLEX	1.4753003714413644E-6
Nerve_Tibial=>Muscle_Skeletal	ENSG00000198157.6	152	1.6759111416931985E-186	SRP-dependent cotranslational protein targeting to membrane	5.73767343535094E-12	GO:0006614	Glioma	0.001559182097163233	REACTOME_SRP_DEPENDENT_COTRANSLATIONAL_PROTEIN_TARGETING_TO_MEMBRANE	1.1337437074052008E-9
Nerve_Tibial=>Muscle_Skeletal	ENSG00000239291.1	90	6.1388039179291935E-164	translational elongation	7.31754245214919E-11	GO:0006414	Blue_vs._brown_eyes	0.004449999999999947	KEGG_RIBOSOME	1.938865803847937E-10
Tissues	Regulator	module_size	module_P	GO_Term	GO_P	GO_ID	GWAS-catalog-term	GWAS-catalog_P	MsigDB-term	MsigDB_P
Nerve_Tibial=>Skin_Sun_Exposed_Lower_leg	ENSG00000132254.7	129	1.6924610795470423E-208	RNA processing	1.66103181864068E-10	GO:0006396	Resting_heart_rate	0.004669061787817407	GRADE_COLON_CANCER_UP	3.8023072145864095E-8
Nerve_Tibial=>Skin_Sun_Exposed_Lower_leg	ENSG00000233791.1	77	2.97688804527132E-152	epidermis development	1.21542717159529E-10	GO:0008544	Freckling	0.015312434890649205	MARTINEZ_RB1_AND_TP53_TARGETS_DN	4.5768730893083055E-15
Nerve_Tibial=>Skin_Sun_Exposed_Lower_leg	ENSG00000149634.4	90	1.0007928183873224E-183	cell cycle phase	1.5648782311116E-32	GO:0022403	Sleep_duration	0.01344001011931882	ROSTY_CERVICAL_CANCER_PROLIFERATION_CLUSTER	2.580432117464091E-55
Nerve_Tibial=>Skin_Sun_Exposed_Lower_leg	ENSG00000179938.11	73	9.408763774000616E-143	epidermis development	9.38494263484878E-7	GO:0008544	Kidney_stones	0.003599999999999929	NIKOLSKY_BREAST_CANCER_17Q11_Q21_AMPLICON	1.582674974644481E-12
Nerve_Tibial=>Skin_Sun_Exposed_Lower_leg	ENSG00000198732.6	52	1.4149721375077957E-94	extracellular matrix organization	9.14780066794207E-9	GO:0030198	Mean_forced_vital_capacity_from_2_exams	0.0076308896647958495	BOQUEST_STEM_CELL_UP	4.919518106909416E-25
Nerve_Tibial=>Skin_Sun_Exposed_Lower_leg	ENSG00000256037.1	35	3.047910496315259E-58	cholesterol biosynthetic process	1.15217335510776E-8	GO:0006695	Lipoprotein-associated_phospholipase_A2_activity_and_mass	0.015199391123847838	SCHMIDT_POR_TARGETS_IN_LIMB_BUD_UP	3.403275929352838E-12
Nerve_Tibial=>Skin_Sun_Exposed_Lower_leg	ENSG00000124209.3	18	1.3425669898012818E-25	RNA processing	8.91273529451206E-7	GO:0006396	Bipolar_disorder_and_major_depressive_disorder_(combined)	0.011640501746738693	DAZARD_UV_RESPONSE_CLUSTER_G24	2.852021102343372E-4
Nerve_Tibial=>Skin_Sun_Exposed_Lower_leg	ENSG00000162551.9	18	1.3425669898012818E-25	innate immune response	2.26475305500147E-7	GO:0045087	Erythrocyte_sedimentation_rate	0.004243204758962897	MCLACHLAN_DENTAL_CARIES_UP	4.253071739587581E-8
Nerve_Tibial=>Skin_Sun_Exposed_Lower_leg	ENSG00000132254.7	129	1.6924610795470423E-208	RNA processing	1.66103181864068E-10	GO:0006396	Resting_heart_rate	0.004669061787817407	GRADE_COLON_CANCER_UP	3.8023072145864095E-8
Nerve_Tibial=>Skin_Sun_Exposed_Lower_leg	ENSG00000229211.3	40	1.27200333239699E-68	translational termination	1.40426440985588E-8	GO:0006415	Thyroid_stimulating_hormone	0.007777796297216838	KEGG_RIBOSOME	1.772328858799858E-8
Nerve_Tibial=>Skin_Sun_Exposed_Lower_leg	ENSG00000233791.1	77	2.97688804527132E-152	epidermis development	1.21542717159529E-10	GO:0008544	Freckling	0.015312434890649205	MARTINEZ_RB1_AND_TP53_TARGETS_DN	4.5768730893083055E-15
Nerve_Tibial=>Skin_Sun_Exposed_Lower_leg	ENSG00000130818.4	33	3.566757685930471E-54	nuclear-transcribed mRNA catabolic process	nonsense-mediated decay	3.10082702951292E-12	GO:0000184	Lipid_metabolism_phenotypes	0.03926445222673447	REACTOME_METABOLISM_OF_RNA	1.6331478295926114E-9
Nerve_Tibial=>Skin_Sun_Exposed_Lower_leg	ENSG00000149100.8	66	2.3261599384575945E-126	protein targeting to membrane	1.28973883831421E-11	GO:0006612	Nonalcoholic_fatty_liver_disease	0.019639801838723075	REACTOME_METABOLISM_OF_RNA	4.9483774069979287E-11
Nerve_Tibial=>Skin_Sun_Exposed_Lower_leg	ENSG00000251379.1	42	7.50755099713652E-73	mRNA metabolic process	1.22470083104801E-8	GO:0016071	Stroke_(ischemic)	0.008175430739541308	REACTOME_PROCESSING_OF_CAPPED_INTRON_CONTAINING_PRE_MRNA	3.883028126932337E-7
Nerve_Tibial=>Skin_Sun_Exposed_Lower_leg	ENSG00000231245.2	18	1.3425669898012818E-25	cellular response to zinc ion	9.58443191133775E-8	GO:0071294	Common_traits_(Other)	0.019378851588683216	ZHENG_RESPONSE_TO_ARSENITE_UP	4.129560972641794E-7
Nerve_Tibial=>Skin_Sun_Exposed_Lower_leg	ENSG00000235902.1	51	2.3088939069903592E-92	translational termination	6.92165224449662E-36	GO:0006415	Suicide_attempts_in_bipolar_disorder	0.009963306936674384	KEGG_RIBOSOME	3.078495604639681E-35
Nerve_Tibial=>Skin_Sun_Exposed_Lower_leg	ENSG00000124126.9	37	2.326521996624731E-62	collagen fibril organization	5.92134119401332E-7	GO:0030199	Dengue_shock_syndrome	0.00921675656912678	ANASTASSIOU_CANCER_MESENCHYMAL_TRANSITION_SIGNATURE	2.3389496378650662E-11
Tissues	Regulator	module_size	module_P	GO_Term	GO_P	GO_ID	GWAS-catalog-term	GWAS-catalog_P	MsigDB-term	MsigDB_P
Nerve_Tibial=>Thyroid	ENSG00000216141.1	109	2.246896275598895E-190	positive regulation of angiogenesis	5.29391441898361E-7	GO:0045766	Amyloid_A_Levels	0.016261863059394394	VART_KSHV_INFECTION_ANGIOGENIC_MARKERS_UP	3.3926003741630282E-6
Nerve_Tibial=>Thyroid	ENSG00000206803.1	123	2.246896275598895E-190	positive regulation of angiogenesis	6.73578607718449E-8	GO:0045766	Sudden_cardiac_arrest	0.0011243817491555987	VART_KSHV_INFECTION_ANGIOGENIC_MARKERS_UP	8.381531036428677E-7
Nerve_Tibial=>Thyroid	ENSG00000163659.8	119	2.246896275598895E-190	cardiovascular system development	4.82434389330676E-7	GO:0072358	Systemic_sclerosis	3.334480503886698E-4	MCBRYAN_PUBERTAL_BREAST_4_5WK_UP	5.139998688741329E-6
Nerve_Tibial=>Thyroid	ENSG00000222777.1	64	3.6728813313489687E-110	regulation of cellular component movement	3.88741084036224E-7	GO:0051270	Hearing_impairment	0.009420733322894658	MANALO_HYPOXIA_UP	3.892464799246016E-6
Nerve_Tibial=>Thyroid	ENSG00000198804.2	281	2.246896275598895E-190	cellular macromolecule metabolic process	8.24560046512011E-10	GO:0044260	Uterine_fibroids	0.0051723674820024455	MONNIER_POSTRADIATION_TUMOR_ESCAPE_UP	6.212785979718155E-11
Nerve_Tibial=>Thyroid	ENSG00000099899.9	145	2.246896275598895E-190	cellular metabolic process	7.85805441103602E-11	GO:0044237	Coronary_heart_disease	0.02280459644524177	REACTOME_APC_C_CDH1_MEDIATED_DEGRADATION_OF_CDC20_AND_OTHER_APC_C_CDH1_TARGETED_PROTEINS_IN_LATE_MITOSIS_EARLY_G1	1.071721224209539E-10
Nerve_Tibial=>Thyroid	ENSG00000102870.4	216	2.246896275598895E-190	response to topologically incorrect protein	3.4233037205411E-7	GO:0035966	Thoracic_aortic_aneurysms_and_dissections	0.01075000000000263	PENG_LEUCINE_DEPRIVATION_DN	8.971466012900655E-7
Nerve_Tibial=>Thyroid	ENSG00000099821.6	188	2.246896275598895E-190	cellular metabolic process	3.86487360965354E-7	GO:0044237	Major_CVD	0.0186130406520329	MANALO_HYPOXIA_DN	2.6077766032256443E-10
Nerve_Tibial=>Thyroid	ENSG00000112303.9	49	4.03664932795196E-79	regulation of immune system process	2.31399294282228E-10	GO:0002682	Asthma	0.009432068139868214	MCLACHLAN_DENTAL_CARIES_UP	6.163049364517251E-16
Nerve_Tibial=>Thyroid	ENSG00000258044.1	67	1.451111133830691E-116	nucleic acid metabolic process	2.71587396700154E-8	GO:0090304	Response_to_iloperidone_treatment_(QT_prolongation)	0.019639801838723075	MUELLER_PLURINET	5.6979613716712606E-5
Nerve_Tibial=>Thyroid	ENSG00000174628.12	47	4.0433898056418295E-75	translational termination	1.06484340271148E-27	GO:0006415	Nephrolithiasis	0.009168993969769813	KEGG_RIBOSOME	2.6588308363211675E-29
Nerve_Tibial=>Thyroid	ENSG00000156256.10	67	1.451111133830691E-116	phagocytosis	6.83163922836191E-7	GO:0006909	Optic_disc_parameters	0.02649244880386335	FLECHNER_BIOPSY_KIDNEY_TRANSPLANT_REJECTED_VS_OK_UP	1.6230114672026567E-8
Nerve_Tibial=>Thyroid	ENSG00000152213.3	82	2.092102754503162E-149	protein activation cascade	8.68040491587438E-8	GO:0072376	Dengue_shock_syndrome	0.020088630648370163	THUM_SYSTOLIC_HEART_FAILURE_UP	1.4371123761742888E-8
Nerve_Tibial=>Thyroid	ENSG00000230201.4	84	7.027707928073032E-154	immune response	8.03207716107881E-11	GO:0006955	Dengue_shock_syndrome	0.020580529325413138	LIAN_LIPA_TARGETS_6M	2.0762849060107436E-11
Nerve_Tibial=>Thyroid	ENSG00000233625.1	44	3.4564024728839996E-69	positive regulation of T cell activation	1.18065089207089E-7	GO:0050870	Common_traits_(Other)	0.0011100504119657818	PID_CD8TCRPATHWAY	2.01197330073261E-4
Nerve_Tibial=>Thyroid	ENSG00000140326.7	202	2.246896275598895E-190	cellular macromolecule metabolic process	5.84866379913531E-7	GO:0044260	Major_CVD	0.01990049502475333	KRIGE_RESPONSE_TO_TOSEDOSTAT_6HR_DN	1.470551139967442E-6
Nerve_Tibial=>Thyroid	ENSG00000147853.10	51	3.7164589846065894E-83	translational elongation	9.52400953644563E-22	GO:0006414	Cytomegalovirus_antibody_response	0.029598947229532577	KEGG_RIBOSOME	2.857169725690686E-20
Nerve_Tibial=>Thyroid	ENSG00000172803.12	64	3.6728813313489687E-110	nucleobase-containing compound metabolic process	2.58762578717232E-7	GO:0006139	Dengue_shock_syndrome	0.01565264254781509	GRAESSMANN_APOPTOSIS_BY_DOXORUBICIN_DN	5.4972636404326104E-8
Nerve_Tibial=>Thyroid	ENSG00000254596.1	55	2.501485473527695E-91	protein folding	5.63442705220163E-10	GO:0006457	Alzheimer's_disease_biomarkers	0.01638901224818721	TARTE_PLASMA_CELL_VS_B_LYMPHOCYTE_UP	7.205287393800298E-8
Nerve_Tibial=>Thyroid	ENSG00000163884.3	98	9.509217095914911E-186	protein folding	5.40303927786045E-10	GO:0006457	Dengue_shock_syndrome	0.02401829172831883	FU_INTERACT_WITH_ALKBH8	3.0177201269168106E-9
Nerve_Tibial=>Thyroid	ENSG00000144366.11	167	2.246896275598895E-190	respiratory electron transport chain	6.08357142170317E-9	GO:0022904	Colorectal_cancer	0.025584153326155185	REACTOME_TCA_CYCLE_AND_RESPIRATORY_ELECTRON_TRANSPORT	2.264118212128242E-9
Nerve_Tibial=>Thyroid	ENSG00000198804.2	281	2.246896275598895E-190	cellular macromolecule metabolic process	8.24560046512011E-10	GO:0044260	Uterine_fibroids	0.0051723674820024455	MONNIER_POSTRADIATION_TUMOR_ESCAPE_UP	6.212785979718155E-11
Nerve_Tibial=>Thyroid	ENSG00000207401.1	21	3.0616905103607254E-27	RNA splicing	via transesterification reactions with bulged adenosine as nucleophile	7.99455026361522E-8	GO:0000377	Lentiform_nucleus_volume	0.01874015330779724	REACTOME_MRNA_SPLICING	5.000369819410165E-6
Nerve_Tibial=>Thyroid	ENSG00000206651.1	57	1.8390388120435006E-95	immune response	3.56946601061023E-11	GO:0006955	Pain	0.01698073209244332	MCLACHLAN_DENTAL_CARIES_UP	7.48225842244425E-21
Nerve_Tibial=>Thyroid	ENSG00000149050.5	187	2.246896275598895E-190	cellular macromolecule metabolic process	2.32557359307254E-10	GO:0044260	Drinking_behavior	0.0186130406520329	PENG_GLUTAMINE_DEPRIVATION_DN	6.913479426507641E-7
Nerve_Tibial=>Thyroid	ENSG00000262026.1	218	2.246896275598895E-190	response to topologically incorrect protein	3.4233037205411E-7	GO:0035966	Optic_disc_parameters	0.003142897578262217	PENG_LEUCINE_DEPRIVATION_DN	1.7579615175599346E-8
Nerve_Tibial=>Thyroid	ENSG00000110693.11	100	2.246896275598895E-190	nucleic acid metabolic process	7.3747324458075E-7	GO:0090304	Major_CVD	0.009875743787189136	BURTON_ADIPOGENESIS_PEAK_AT_2HR	1.180774569906372E-4
Tissues	Regulator	module_size	module_P	GO_Term	GO_P	GO_ID	GWAS-catalog-term	GWAS-catalog_P	MsigDB-term	MsigDB_P
Nerve_Tibial=>Whole_Blood	ENSG00000241115.1	116	4.971809727041487E-215	transmission of nerve impulse	2.31415119230595E-20	GO:0019226	Conduct_disorder_(interaction)	3.093502654192485E-4	LEIN_NEURON_MARKERS	1.2404192350538066E-16
Tissues	Regulator	module_size	module_P	GO_Term	GO_P	GO_ID	GWAS-catalog-term	GWAS-catalog_P	MsigDB-term	MsigDB_P
Skin_Sun_Exposed_Lower_leg=>Adipose_Subcutaneous	ENSG00000143631.9	213	2.918487190864347E-203	translational elongation	4.19883651788368E-36	GO:0006414	Retinal_vascular_caliber	0.0030024139333725357	KEGG_RIBOSOME	2.087805624895158E-39
Skin_Sun_Exposed_Lower_leg=>Adipose_Subcutaneous	ENSG00000047849.17	140	2.918487190864347E-203	translational initiation	1.50348157356512E-19	GO:0006413	Obesity	0.0018271270438225233	BILANGES_SERUM_AND_RAPAMYCIN_SENSITIVE_GENES	2.8126794545383674E-17
Skin_Sun_Exposed_Lower_leg=>Adipose_Subcutaneous	ENSG00000151287.12	98	2.2418524818258943E-198	ncRNA metabolic process	2.25189036554836E-10	GO:0034660	Immune_response_to_smallpox_vaccine_(IL-6)	0.0034001198092998906	LEE_BMP2_TARGETS_DN	1.73101459727697E-10
Skin_Sun_Exposed_Lower_leg=>Adipose_Subcutaneous	ENSG00000248476.1	99	8.129675860415966E-201	cellular component biogenesis at cellular level	5.95310092169323E-15	GO:0071843	Chronic_Hepatitis_C_infection	0.0196549327758998	KRIGE_RESPONSE_TO_TOSEDOSTAT_24HR_DN	1.0999504853662115E-29
Skin_Sun_Exposed_Lower_leg=>Adipose_Subcutaneous	ENSG00000151655.12	112	2.918487190864347E-203	defense response	4.57134418142498E-22	GO:0006952	Crohn's_disease	0.001106886680155357	CHEN_METABOLIC_SYNDROM_NETWORK	2.941478690127862E-28
Skin_Sun_Exposed_Lower_leg=>Adipose_Subcutaneous	ENSG00000202415.1	121	2.918487190864347E-203	positive regulation of immune system process	5.97282311792904E-12	GO:0002684	Sarcoidosis	0.006050000000000845	CHEN_METABOLIC_SYNDROM_NETWORK	8.643402426602124E-18
Skin_Sun_Exposed_Lower_leg=>Adipose_Subcutaneous	ENSG00000261664.1	252	2.918487190864347E-203	ncRNA metabolic process	6.64716275994768E-35	GO:0034660	Endometrial_cancer	0.03718130485432139	LEE_BMP2_TARGETS_DN	1.0688335447462227E-44
Skin_Sun_Exposed_Lower_leg=>Adipose_Subcutaneous	ENSG00000155561.8	181	2.918487190864347E-203	RNA splicing	1.7822266027428E-12	GO:0008380	Endometrial_cancer	2.4022807801061413E-4	LEE_BMP2_TARGETS_DN	5.116784479420458E-16
Skin_Sun_Exposed_Lower_leg=>Adipose_Subcutaneous	ENSG00000253851.1	136	2.918487190864347E-203	SRP-dependent cotranslational protein targeting to membrane	1.88967937735192E-14	GO:0006614	Moyamoya_disease	0.006749999999999737	KEGG_RIBOSOME	2.6166530251501387E-14
Skin_Sun_Exposed_Lower_leg=>Adipose_Subcutaneous	ENSG00000224712.5	82	5.808153173287103E-160	chromosome organization	6.08832193821259E-10	GO:0051276	Hypertension_risk_in_short_sleep_duration	0.012101461569477345	SCHLOSSER_SERUM_RESPONSE_UP	1.7378764249771753E-5
Skin_Sun_Exposed_Lower_leg=>Adipose_Subcutaneous	ENSG00000259571.1	51	1.0606963252210634E-89	translational termination	4.78713812070416E-13	GO:0006415	Male-pattern_baldness	0.029598947229532577	KEGG_RIBOSOME	8.782270307315693E-13
Skin_Sun_Exposed_Lower_leg=>Adipose_Subcutaneous	ENSG00000258640.1	19	2.15644753337014E-26	RNA splicing	1.16589465702829E-9	GO:0008380	Coronary_artery_calcification	0.008519279443858599	MORI_PRE_BI_LYMPHOCYTE_DN	5.085964827927841E-5
Skin_Sun_Exposed_Lower_leg=>Adipose_Subcutaneous	ENSG00000259599.1	74	3.005687670337352E-141	translational termination	3.30133237571923E-8	GO:0006415	Dengue_shock_syndrome	0.018365428637469667	KEGG_RIBOSOME	8.898014673210456E-7
Skin_Sun_Exposed_Lower_leg=>Adipose_Subcutaneous	ENSG00000100599.10	58	5.444447945452649E-105	translational initiation	1.78256893105554E-9	GO:0006413	Blue_vs._brown_eyes	0.0028999999999999066	BILANGES_SERUM_AND_RAPAMYCIN_SENSITIVE_GENES	1.002496997766214E-9
Skin_Sun_Exposed_Lower_leg=>Adipose_Subcutaneous	ENSG00000143631.9	213	2.918487190864347E-203	translational elongation	4.19883651788368E-36	GO:0006414	Retinal_vascular_caliber	0.0030024139333725357	KEGG_RIBOSOME	2.087805624895158E-39
Skin_Sun_Exposed_Lower_leg=>Adipose_Subcutaneous	ENSG00000222640.1	20	3.8827365496066832E-28	translational termination	2.23005918321532E-14	GO:0006415	Waist-hip_ratio	0.024716943378978947	KEGG_RIBOSOME	1.8522597366617695E-12
Skin_Sun_Exposed_Lower_leg=>Adipose_Subcutaneous	ENSG00000174953.9	65	1.2046505219696323E-120	ncRNA metabolic process	6.96253936785701E-7	GO:0034660	Upper_aerodigestive_tract_cancers	0.015899507010233765	LEE_BMP2_TARGETS_DN	1.777536011495167E-10
Skin_Sun_Exposed_Lower_leg=>Adipose_Subcutaneous	ENSG00000259719.1	70	4.976230824376265E-132	SRP-dependent cotranslational protein targeting to membrane	1.57744928897971E-19	GO:0006614	Two-hour_glucose_challenge	0.017379653886365965	BILANGES_SERUM_AND_RAPAMYCIN_SENSITIVE_GENES	9.819012571126333E-20
Skin_Sun_Exposed_Lower_leg=>Adipose_Subcutaneous	ENSG00000242182.1	97	6.119485128842147E-196	RNA metabolic process	1.09799207914817E-7	GO:0016070	Thyroid_cancer	0.028460118957758247	WEI_MYCN_TARGETS_WITH_E_BOX	9.56941634077937E-10
Skin_Sun_Exposed_Lower_leg=>Adipose_Subcutaneous	ENSG00000050820.12	62	6.795551381977093E-114	muscle contraction	1.44704583651004E-10	GO:0006936	Intracranial_aneurysm	7.214779588953673E-4	NIELSEN_LEIOMYOSARCOMA_CNN1_UP	1.8200587243842552E-11
Skin_Sun_Exposed_Lower_leg=>Adipose_Subcutaneous	ENSG00000135631.11	108	2.918487190864347E-203	translational elongation	3.34308530451034E-27	GO:0006414	Ventricular_conduction	0.011917703207506639	KEGG_RIBOSOME	1.8422769782150253E-29
Skin_Sun_Exposed_Lower_leg=>Adipose_Subcutaneous	ENSG00000256789.1	59	3.317996750300025E-107	digestion	1.50443686570683E-7	GO:0007586	Lipid_levels_in_hepatitis_C_treatment	0.005692019600980045	REACTOME_DEGRADATION_OF_THE_EXTRACELLULAR_MATRIX	7.608596389123244E-5
Skin_Sun_Exposed_Lower_leg=>Adipose_Subcutaneous	ENSG00000126861.3	131	2.918487190864347E-203	organelle organization	5.1258899718581E-7	GO:0006996	Response_to_antipsychotic_therapy_(extrapyramidal_side_effects)	0.013232866201319598	DACOSTA_UV_RESPONSE_VIA_ERCC3_DN	2.285550149829097E-14
Skin_Sun_Exposed_Lower_leg=>Adipose_Subcutaneous	ENSG00000204843.7	172	2.918487190864347E-203	cellular macromolecule metabolic process	9.7456077372054E-8	GO:0044260	Blue_vs._brown_eyes	0.008550000000000588	GRAESSMANN_APOPTOSIS_BY_DOXORUBICIN_DN	8.75282223674639E-7
Skin_Sun_Exposed_Lower_leg=>Adipose_Subcutaneous	ENSG00000172426.9	88	3.1969268592229714E-174	protein localization to endoplasmic reticulum	3.37340022439387E-22	GO:0070972	Dengue_shock_syndrome	0.021809411825017565	KEGG_RIBOSOME	8.088660149502101E-24
Skin_Sun_Exposed_Lower_leg=>Adipose_Subcutaneous	ENSG00000181085.10	76	6.808673119183572E-146	regulation of immune system process	2.20075064443859E-9	GO:0002682	Hippocampal_atrophy	7.117213409920011E-4	LEE_DIFFERENTIATING_T_LYMPHOCYTE	2.465769842073129E-10
Skin_Sun_Exposed_Lower_leg=>Adipose_Subcutaneous	ENSG00000123243.10	78	1.4635359029772106E-150	translational elongation	1.37290287199807E-24	GO:0006414	White_blood_cell_count	0.019104240377417137	KEGG_RIBOSOME	5.165881675289801E-23
Skin_Sun_Exposed_Lower_leg=>Adipose_Subcutaneous	ENSG00000171522.5	64	2.178217054401376E-118	digestion	6.74379187932888E-7	GO:0007586	Dengue_shock_syndrome	0.01540572854655001	CHEN_LVAD_SUPPORT_OF_FAILING_HEART_UP	1.6839760240768273E-5
Skin_Sun_Exposed_Lower_leg=>Adipose_Subcutaneous	ENSG00000140471.12	26	5.1034662769597035E-39	digestion	5.34536453812788E-11	GO:0007586	Type_1_diabetes	2.7330165083999273E-4	REACTOME_DEGRADATION_OF_THE_EXTRACELLULAR_MATRIX	6.96828238205714E-6
Skin_Sun_Exposed_Lower_leg=>Adipose_Subcutaneous	ENSG00000257588.1	29	1.0859998076912932E-44	response to molecule of fungal origin	4.56334221866226E-8	GO:0002238	Sarcoidosis	0.001400000000000029	POOLA_INVASIVE_BREAST_CANCER_UP	4.4794144051775233E-5
Skin_Sun_Exposed_Lower_leg=>Adipose_Subcutaneous	ENSG00000248476.1	99	8.129675860415966E-201	cellular component biogenesis at cellular level	5.95310092169323E-15	GO:0071843	Chronic_Hepatitis_C_infection	0.0196549327758998	KRIGE_RESPONSE_TO_TOSEDOSTAT_24HR_DN	1.0999504853662115E-29
Skin_Sun_Exposed_Lower_leg=>Adipose_Subcutaneous	ENSG00000163519.9	44	7.941896619795909E-75	'de novo' protein folding	1.34173780175978E-7	GO:0006458	Leprosy	0.02608997992771125	DODD_NASOPHARYNGEAL_CARCINOMA_DN	1.1540945049781941E-7
Skin_Sun_Exposed_Lower_leg=>Adipose_Subcutaneous	ENSG00000151655.12	112	2.918487190864347E-203	defense response	4.57134418142498E-22	GO:0006952	Crohn's_disease	0.001106886680155357	CHEN_METABOLIC_SYNDROM_NETWORK	2.941478690127862E-28
Skin_Sun_Exposed_Lower_leg=>Adipose_Subcutaneous	ENSG00000204539.3	87	7.833013522591709E-172	protein localization to endoplasmic reticulum	4.01447120634584E-31	GO:0070972	Response_to_gemcitabine_in_pancreatic_cancer	0.025527391851755777	KEGG_RIBOSOME	9.133947061175953E-28
Skin_Sun_Exposed_Lower_leg=>Adipose_Subcutaneous	ENSG00000253696.1	51	1.0606963252210634E-89	regulation of immune response	6.72792719530879E-9	GO:0050776	Aging_(time_to_death)	0.009963306936674384	PILON_KLF1_TARGETS_DN	1.0601094474553191E-7
Skin_Sun_Exposed_Lower_leg=>Adipose_Subcutaneous	ENSG00000232878.1	32	1.7018843329721257E-50	translational termination	3.63613987228667E-12	GO:0006415	Large_B-cell_lymphoma	0.003197519875993874	KEGG_RIBOSOME	7.706909425084845E-11
Skin_Sun_Exposed_Lower_leg=>Adipose_Subcutaneous	ENSG00000148688.6	149	2.918487190864347E-203	protein localization to endoplasmic reticulum	7.73350920734173E-15	GO:0070972	Liver_enzyme_levels_(alkaline_phosphatase)	0.009469808916107445	HSIAO_HOUSEKEEPING_GENES	1.0360192457599665E-11
Skin_Sun_Exposed_Lower_leg=>Adipose_Subcutaneous	ENSG00000171234.9	55	2.167811648720028E-98	T cell activation	1.22539177810023E-11	GO:0042110	Sarcoidosis	0.0027500000000001325	MCLACHLAN_DENTAL_CARIES_UP	7.821240712323849E-11
Skin_Sun_Exposed_Lower_leg=>Adipose_Subcutaneous	ENSG00000254417.1	34	1.9649072612130022E-54	RNA processing	4.75742957757024E-7	GO:0006396	NA	NA	NA	CAIRO_HEPATOBLASTOMA_CLASSES_UP	6.062703985444155E-6
Skin_Sun_Exposed_Lower_leg=>Adipose_Subcutaneous	ENSG00000112584.8	49	2.0907271967221038E-85	cellular component biogenesis at cellular level	1.01033128186015E-7	GO:0071843	Bleomycin_sensitivity	0.014612071514804611	REACTOME_METABOLISM_OF_NON_CODING_RNA	2.3521078430773352E-4
Skin_Sun_Exposed_Lower_leg=>Adipose_Subcutaneous	ENSG00000153666.5	149	2.918487190864347E-203	cellular macromolecule metabolic process	5.35763965172403E-8	GO:0044260	Iris_characteristics	0.0011147502589406019	MCBRYAN_PUBERTAL_BREAST_6_7WK_UP	2.5283691142112726E-7
Skin_Sun_Exposed_Lower_leg=>Adipose_Subcutaneous	ENSG00000115677.12	155	2.918487190864347E-203	protein localization to endoplasmic reticulum	1.36678204768388E-12	GO:0070972	MRI_atrophy_measures	0.007426071138803651	HSIAO_HOUSEKEEPING_GENES	1.712647817471504E-10
Skin_Sun_Exposed_Lower_leg=>Adipose_Subcutaneous	ENSG00000115041.8	43	9.712941753227041E-73	triglyceride metabolic process	1.15381986510048E-7	GO:0006641	Response_to_irinotecan_in_non-small-cell_lung_cancer	0.004295484774238767	NADLER_OBESITY_DN	5.776661430025837E-8
Skin_Sun_Exposed_Lower_leg=>Adipose_Subcutaneous	ENSG00000263179.1	90	5.1478122997755555E-179	translational initiation	9.66275195319599E-21	GO:0006413	Intracranial_aneurysm	0.001479367968811317	BILANGES_SERUM_AND_RAPAMYCIN_SENSITIVE_GENES	6.963775680351419E-24
Skin_Sun_Exposed_Lower_leg=>Adipose_Subcutaneous	ENSG00000261663.1	96	1.6532996128788464E-193	cellular protein modification process	4.43722619817447E-7	GO:0006464	Brachial_circumference	0.009477673883694016	MCBRYAN_PUBERTAL_BREAST_6_7WK_UP	3.554432618938214E-4
Skin_Sun_Exposed_Lower_leg=>Adipose_Subcutaneous	ENSG00000149798.3	51	1.0606963252210634E-89	cellular macromolecular complex disassembly	2.64018700300112E-9	GO:0034623	Antipsychotic-induced_QTc_interval_prolongation	0.01243889378670251	KEGG_RIBOSOME	2.145521106727388E-9
Skin_Sun_Exposed_Lower_leg=>Adipose_Subcutaneous	ENSG00000261346.1	77	3.1771906804891736E-148	ncRNA metabolic process	3.75880220718945E-11	GO:0034660	Retinol_levels	0.011506162676119034	CAIRO_HEPATOBLASTOMA_CLASSES_UP	1.0878924355101447E-11
Skin_Sun_Exposed_Lower_leg=>Adipose_Subcutaneous	ENSG00000242931.1	39	1.7164847443534534E-64	viral genome expression	1.57129765721536E-10	GO:0019080	Restless_legs_syndrome	0.01549663784563888	KEGG_RIBOSOME	3.435383338838758E-10
Skin_Sun_Exposed_Lower_leg=>Adipose_Subcutaneous	ENSG00000100364.13	57	8.781949199196844E-103	protein localization to endoplasmic reticulum	3.33367514143575E-11	GO:0070972	Birth_weight	0.008376919638061735	BILANGES_SERUM_AND_RAPAMYCIN_SENSITIVE_GENES	7.773963971798817E-10
Tissues	Regulator	module_size	module_P	GO_Term	GO_P	GO_ID	GWAS-catalog-term	GWAS-catalog_P	MsigDB-term	MsigDB_P
Skin_Sun_Exposed_Lower_leg=>Artery_Tibial	ENSG00000101745.9	207	4.731993046553147E-203	cellular macromolecule metabolic process	3.04351382671209E-9	GO:0044260	Major_mood_disorders	0.010349999999999812	REACTOME_CIRCADIAN_REPRESSION_OF_EXPRESSION_BY_REV_ERBA	8.458921027202053E-5
Skin_Sun_Exposed_Lower_leg=>Artery_Tibial	ENSG00000113300.7	69	1.3551857449097432E-129	respiratory electron transport chain	2.83657356242712E-11	GO:0022904	Glioma	3.240818122704069E-4	MOOTHA_VOXPHOS	3.9280389237309706E-13
Skin_Sun_Exposed_Lower_leg=>Artery_Tibial	ENSG00000237927.1	54	4.31216190641474E-96	immune system process	2.70354949775577E-13	GO:0002376	Celiac_disease	6.588703535224018E-4	CHEN_METABOLIC_SYNDROM_NETWORK	3.8738821743349104E-19
Skin_Sun_Exposed_Lower_leg=>Artery_Tibial	ENSG00000215388.3	79	9.764361467232662E-153	respiratory electron transport chain	3.24556440118388E-16	GO:0022904	Major_CVD	0.007884594229711918	MOOTHA_VOXPHOS	4.583947716569699E-21
Skin_Sun_Exposed_Lower_leg=>Artery_Tibial	ENSG00000249532.1	108	4.731993046553147E-203	regulation of transcription	DNA-dependent	2.95826673109086E-8	GO:0006355	Blue_vs._brown_eyes	0.005400000000001406	BLALOCK_ALZHEIMERS_DISEASE_UP	2.7718970745305982E-6
Skin_Sun_Exposed_Lower_leg=>Artery_Tibial	ENSG00000243716.5	93	4.80192352093544E-186	cellular macromolecule metabolic process	4.50942284682141E-7	GO:0044260	Alzheimer's_disease_biomarkers	0.02758107417902114	BUYTAERT_PHOTODYNAMIC_THERAPY_STRESS_UP	4.736148802998508E-6
Skin_Sun_Exposed_Lower_leg=>Artery_Tibial	ENSG00000060656.14	100	4.731993046553147E-203	translational elongation	3.61800527309792E-23	GO:0006414	Dialysis-related_mortality	7.854788582606956E-4	KEGG_RIBOSOME	5.831145017171535E-23
Skin_Sun_Exposed_Lower_leg=>Artery_Tibial	ENSG00000107518.11	153	4.731993046553147E-203	nucleic acid metabolic process	5.21341213346569E-8	GO:0090304	Polycystic_ovary_syndrome	0.0049179426299983614	GRAESSMANN_RESPONSE_TO_MC_AND_DOXORUBICIN_DN	8.010865768580061E-5
Skin_Sun_Exposed_Lower_leg=>Artery_Tibial	ENSG00000174898.9	134	4.731993046553147E-203	ribonucleoprotein complex assembly	3.4187548914221E-7	GO:0022618	HIV-1_control	0.016828813273636424	KEGG_SPLICEOSOME	2.3784357435275772E-5
Skin_Sun_Exposed_Lower_leg=>Artery_Tibial	ENSG00000243699.1	96	2.6302230858751744E-193	cholesterol metabolic process	8.94628987012877E-8	GO:0008203	Cholesterol	_total	0.004837828751696356	SCHMIDT_POR_TARGETS_IN_LIMB_BUD_UP	2.2242157553633004E-9
Skin_Sun_Exposed_Lower_leg=>Artery_Tibial	ENSG00000238186.1	76	9.845777646078536E-146	translational elongation	9.67797611438234E-9	GO:0006414	Nephrolithiasis	0.014916948260306023	HSIAO_HOUSEKEEPING_GENES	1.679680162296871E-10
Skin_Sun_Exposed_Lower_leg=>Artery_Tibial	ENSG00000228983.3	70	6.991627416730371E-132	mRNA metabolic process	2.50928620836315E-8	GO:0016071	Dengue_shock_syndrome	0.017379653886365965	REACTOME_MRNA_PROCESSING	2.1237422646720268E-5
Skin_Sun_Exposed_Lower_leg=>Artery_Tibial	ENSG00000115461.4	23	1.9074970255618668E-33	SRP-dependent cotranslational protein targeting to membrane	9.33838843882724E-11	GO:0006614	Stevens-Johnson_syndrome_and_toxic_epidermal_necrolysis_(SJS-TEN)	0.009164652529136053	KEGG_RIBOSOME	5.795705430540241E-12
Skin_Sun_Exposed_Lower_leg=>Artery_Tibial	ENSG00000240925.1	18	1.2413200505834296E-24	muscle contraction	8.28717656578748E-9	GO:0006936	Sexual_dysfunction_(female)	0.003395921835938796	KUNINGER_IGF1_VS_PDGFB_TARGETS_UP	4.70694406727266E-11
Skin_Sun_Exposed_Lower_leg=>Artery_Tibial	ENSG00000151632.11	38	2.2386156227394447E-62	mRNA metabolic process	2.57497183378104E-9	GO:0016071	Dengue_shock_syndrome	0.00921675656912678	KEGG_SPLICEOSOME	1.2067624588736202E-7
Skin_Sun_Exposed_Lower_leg=>Artery_Tibial	ENSG00000101745.9	207	4.731993046553147E-203	cellular macromolecule metabolic process	3.04351382671209E-9	GO:0044260	Major_mood_disorders	0.010349999999999812	REACTOME_CIRCADIAN_REPRESSION_OF_EXPRESSION_BY_REV_ERBA	8.458921027202053E-5
Skin_Sun_Exposed_Lower_leg=>Artery_Tibial	ENSG00000228242.1	96	2.6302230858751744E-193	translational initiation	1.22044469448374E-8	GO:0006413	vWF_and_FVIII_levels	0.0026187814496542072	BILANGES_SERUM_AND_RAPAMYCIN_SENSITIVE_GENES	1.221961452199313E-9
Skin_Sun_Exposed_Lower_leg=>Artery_Tibial	ENSG00000004455.11	52	9.449828552314491E-92	mRNA metabolic process	1.99455446439292E-7	GO:0016071	Lentiform_nucleus_volume	0.04493720905362715	YAO_TEMPORAL_RESPONSE_TO_PROGESTERONE_CLUSTER_13	1.6033051283707662E-11
Skin_Sun_Exposed_Lower_leg=>Artery_Tibial	ENSG00000177337.2	52	9.449828552314491E-92	respiratory electron transport chain	9.28994304269143E-11	GO:0022904	Nephrolithiasis	0.010360284280227275	MOOTHA_HUMAN_MITODB_6_2002	1.5945355444037593E-13
Skin_Sun_Exposed_Lower_leg=>Artery_Tibial	ENSG00000148154.5	93	4.80192352093544E-186	muscle filament sliding	3.25535090704705E-8	GO:0030049	HIV-1_control	3.7812638255424976E-5	KUNINGER_IGF1_VS_PDGFB_TARGETS_UP	1.5176521265502637E-10
Skin_Sun_Exposed_Lower_leg=>Artery_Tibial	ENSG00000106123.7	86	2.8781032851905007E-169	mRNA processing	3.1013144608197E-8	GO:0006397	Waist-hip_ratio	0.005025732453259163	WHITFIELD_CELL_CYCLE_G1_S	2.0992833546735466E-7
Skin_Sun_Exposed_Lower_leg=>Artery_Tibial	ENSG00000176845.8	83	3.7589786714548914E-162	muscle filament sliding	8.05460146944607E-7	GO:0030049	Coagulation_factor_levels	0.008183394169707378	MENSE_HYPOXIA_UP	1.537226710306457E-7
Skin_Sun_Exposed_Lower_leg=>Artery_Tibial	ENSG00000107518.11	153	4.731993046553147E-203	nucleic acid metabolic process	5.21341213346569E-8	GO:0090304	Polycystic_ovary_syndrome	0.0049179426299983614	GRAESSMANN_RESPONSE_TO_MC_AND_DOXORUBICIN_DN	8.010865768580061E-5
Skin_Sun_Exposed_Lower_leg=>Artery_Tibial	ENSG00000174898.9	134	4.731993046553147E-203	ribonucleoprotein complex assembly	3.4187548914221E-7	GO:0022618	HIV-1_control	0.016828813273636424	KEGG_SPLICEOSOME	2.3784357435275772E-5
Skin_Sun_Exposed_Lower_leg=>Artery_Tibial	ENSG00000223821.1	34	2.3187165074930003E-54	mRNA processing	6.5943454211079E-7	GO:0006397	Allergic_rhinitis	0.021882477858603543	GAUSSMANN_MLL_AF4_FUSION_TARGETS_C_UP	1.9149273108074862E-4
Skin_Sun_Exposed_Lower_leg=>Artery_Tibial	ENSG00000231205.6	22	1.2124963703689405E-31	translational termination	1.91762679497595E-12	GO:0006415	Osteoarthritis	0.012036662065436035	KEGG_RIBOSOME	4.303010048180372E-10
Skin_Sun_Exposed_Lower_leg=>Artery_Tibial	ENSG00000037965.4	70	6.991627416730371E-132	organelle organization	6.8838160120422E-7	GO:0006996	Blue_vs._brown_eyes	0.003500000000000623	DACOSTA_UV_RESPONSE_VIA_ERCC3_DN	2.0606986395215378E-7
Skin_Sun_Exposed_Lower_leg=>Artery_Tibial	ENSG00000206384.6	21	7.371810241580289E-30	cellular component biogenesis at cellular level	3.02128411981864E-7	GO:0071843	Small-cell_lung_cancer	0.0020989499474974387	KRIGE_RESPONSE_TO_TOSEDOSTAT_24HR_DN	4.679232769735649E-6
Skin_Sun_Exposed_Lower_leg=>Artery_Tibial	ENSG00000091704.4	51	1.3596598614963888E-89	digestion	3.08146730785546E-7	GO:0007586	Lipid_levels_in_hepatitis_C_treatment	0.00499387469373459	NAKAMURA_CANCER_MICROENVIRONMENT_UP	5.026958175221183E-9
Skin_Sun_Exposed_Lower_leg=>Artery_Tibial	ENSG00000106400.7	43	1.197606070308734E-72	response to inorganic substance	6.42248491098165E-7	GO:0010035	Sexual_dysfunction_(female)	0.008374203136807581	RICKMAN_HEAD_AND_NECK_CANCER_F	4.922434057621894E-6
Skin_Sun_Exposed_Lower_leg=>Artery_Tibial	ENSG00000196724.6	31	1.7594968932369678E-48	SRP-dependent cotranslational protein targeting to membrane	3.41324614487545E-7	GO:0006614	Atrial_fibrillation	0.03104725311712272	REACTOME_SRP_DEPENDENT_COTRANSLATIONAL_PROTEIN_TARGETING_TO_MEMBRANE	6.454095174712478E-6
Skin_Sun_Exposed_Lower_leg=>Artery_Tibial	ENSG00000181045.10	46	6.212330005328347E-79	muscle filament sliding	9.271688710528E-10	GO:0030049	HDL_cholesterol	0.001089778804002046	MENSE_HYPOXIA_UP	2.4981939859318644E-9
Skin_Sun_Exposed_Lower_leg=>Artery_Tibial	ENSG00000048649.9	73	8.822476333109328E-139	immune system process	1.44734527544029E-7	GO:0002376	Major_depressive_disorder_(broad)	9.716288713313582E-4	CHEN_METABOLIC_SYNDROM_NETWORK	2.223804944389062E-12
Tissues	Regulator	module_size	module_P	GO_Term	GO_P	GO_ID	GWAS-catalog-term	GWAS-catalog_P	MsigDB-term	MsigDB_P
Skin_Sun_Exposed_Lower_leg=>Heart_Left_Ventricle	ENSG00000180440.3	189	2.3298468274792763E-216	mitochondrial electron transport	NADH to ubiquinone	7.31804719168787E-8	GO:0006120	Eosinophilic_esophagitis_(pediatric)	8.282548759782224E-4	REACTOME_RESPIRATORY_ELECTRON_TRANSPORT	5.524746201283777E-8
Skin_Sun_Exposed_Lower_leg=>Heart_Left_Ventricle	ENSG00000214897.3	91	2.4667643336867267E-193	respiratory electron transport chain	1.33732100616129E-12	GO:0022904	Metabolite_levels	0.003575562484241837	REACTOME_RESPIRATORY_ELECTRON_TRANSPORT_ATP_SYNTHESIS_BY_CHEMIOSMOTIC_COUPLING_AND_HEAT_PRODUCTION_BY_UNCOUPLING_PROTEINS_	2.0644295558007166E-11
Skin_Sun_Exposed_Lower_leg=>Heart_Left_Ventricle	ENSG00000237027.1	67	6.075127798587856E-134	SRP-dependent cotranslational protein targeting to membrane	3.29506663625902E-34	GO:0006614	Thyrotoxic_hypokalemic_periodic_paralysis	0.006589274463722894	KEGG_RIBOSOME	2.5213568598452336E-32
Skin_Sun_Exposed_Lower_leg=>Heart_Left_Ventricle	ENSG00000201600.1	80	1.0110819000650446E-165	cellular respiration	2.04011661884743E-15	GO:0045333	Restless_legs_syndrome	0.03117194451444264	MOOTHA_HUMAN_MITODB_6_2002	3.619414552267054E-15
Skin_Sun_Exposed_Lower_leg=>Heart_Left_Ventricle	ENSG00000126790.7	108	2.3298468274792763E-216	peptidyl-lysine modification	2.39331392849066E-9	GO:0018205	Protein_C_levels	0.021230456263081378	LASTOWSKA_NEUROBLASTOMA_COPY_NUMBER_DN	3.437571450159136E-4
Skin_Sun_Exposed_Lower_leg=>Heart_Left_Ventricle	ENSG00000252114.1	64	9.316232016751315E-127	protein targeting to membrane	2.7477229345517E-9	GO:0006612	End-stage_renal_disease_(non-diabetic)	0.0062902345117257594	HSIAO_HOUSEKEEPING_GENES	1.3839989162982688E-11
Skin_Sun_Exposed_Lower_leg=>Heart_Left_Ventricle	ENSG00000250699.1	40	9.39853832362248E-72	translational termination	4.24193765571411E-28	GO:0006415	Formal_thought_disorder_in_schizophrenia	0.019825377684522624	KEGG_RIBOSOME	4.6995439114602183E-26
Skin_Sun_Exposed_Lower_leg=>Heart_Left_Ventricle	ENSG00000180440.3	189	2.3298468274792763E-216	mitochondrial electron transport	NADH to ubiquinone	7.31804719168787E-8	GO:0006120	Eosinophilic_esophagitis_(pediatric)	8.282548759782224E-4	REACTOME_RESPIRATORY_ELECTRON_TRANSPORT	5.524746201283777E-8
Skin_Sun_Exposed_Lower_leg=>Heart_Left_Ventricle	ENSG00000065613.9	16	2.3277770474440523E-23	neurogenesis	6.95474750643827E-7	GO:0022008	Lymphocyte_counts	0.0015993999699984442	NIELSEN_SCHWANNOMA_UP	8.300308130187407E-10
Skin_Sun_Exposed_Lower_leg=>Heart_Left_Ventricle	ENSG00000201600.1	80	1.0110819000650446E-165	cellular respiration	2.04011661884743E-15	GO:0045333	Restless_legs_syndrome	0.03117194451444264	MOOTHA_HUMAN_MITODB_6_2002	3.619414552267054E-15
Skin_Sun_Exposed_Lower_leg=>Heart_Left_Ventricle	ENSG00000258513.1	18	5.3868253817513354E-27	translational termination	8.75466515106586E-16	GO:0006415	Aging_(time_to_event)	0.010155229796136134	KEGG_RIBOSOME	2.3867165607732727E-15
Skin_Sun_Exposed_Lower_leg=>Heart_Left_Ventricle	ENSG00000227173.1	12	2.0267808254112884E-16	activin receptor signaling pathway	7.44332328838343E-7	GO:0032924	Obesity	0.020804716389750153	KEGG_TGF_BETA_SIGNALING_PATHWAY	1.6421629890654763E-5
Skin_Sun_Exposed_Lower_leg=>Heart_Left_Ventricle	ENSG00000096092.5	32	1.1654844971080186E-54	cell motility	9.55154337077543E-7	GO:0048870	Subcutaneous_adipose_tissue	0.004142915242592482	BOQUEST_STEM_CELL_DN	2.227483473224155E-5
Skin_Sun_Exposed_Lower_leg=>Heart_Left_Ventricle	ENSG00000179467.1	37	2.9636575157466507E-65	innate immune response	5.15733865901395E-11	GO:0045087	Menarche_and_menopause_(age_at_onset)	0.012880270149925311	MOSERLE_IFNA_RESPONSE	1.0339765312219985E-13
Skin_Sun_Exposed_Lower_leg=>Heart_Left_Ventricle	ENSG00000101856.8	32	1.1654844971080186E-54	translational termination	2.36525599733211E-23	GO:0006415	Warfarin_maintenance_dose	0.01273076450180715	KEGG_RIBOSOME	5.0712484754575114E-21
Skin_Sun_Exposed_Lower_leg=>Heart_Left_Ventricle	ENSG00000126790.7	108	2.3298468274792763E-216	peptidyl-lysine modification	2.39331392849066E-9	GO:0018205	Protein_C_levels	0.021230456263081378	LASTOWSKA_NEUROBLASTOMA_COPY_NUMBER_DN	3.437571450159136E-4
Skin_Sun_Exposed_Lower_leg=>Heart_Left_Ventricle	ENSG00000230530.1	47	2.7827469905287407E-87	translational termination	1.3235913401609E-20	GO:0006415	Male_infertility	0.01825572869920555	KEGG_RIBOSOME	8.319187708174359E-19
Skin_Sun_Exposed_Lower_leg=>Heart_Left_Ventricle	ENSG00000252114.1	64	9.316232016751315E-127	protein targeting to membrane	2.7477229345517E-9	GO:0006612	End-stage_renal_disease_(non-diabetic)	0.0062902345117257594	HSIAO_HOUSEKEEPING_GENES	1.3839989162982688E-11
Tissues	Regulator	module_size	module_P	GO_Term	GO_P	GO_ID	GWAS-catalog-term	GWAS-catalog_P	MsigDB-term	MsigDB_P
Tissues	Regulator	module_size	module_P	GO_Term	GO_P	GO_ID	GWAS-catalog-term	GWAS-catalog_P	MsigDB-term	MsigDB_P
Skin_Sun_Exposed_Lower_leg=>Muscle_Skeletal	ENSG00000236935.1	11	9.086031423379287E-14	translational termination	1.46219002870474E-12	GO:0006415	Endometrial_cancer	0.0016491750825164582	KEGG_RIBOSOME	2.769605902725959E-12
Skin_Sun_Exposed_Lower_leg=>Muscle_Skeletal	ENSG00000228797.2	52	7.720280360982345E-94	electron transport chain	4.94758116199299E-12	GO:0022900	Cortical_structure	0.0026000000000001586	WONG_MITOCHONDRIA_GENE_MODULE	7.783128390569609E-12
Skin_Sun_Exposed_Lower_leg=>Muscle_Skeletal	ENSG00000164403.9	54	2.9237703947015243E-98	cellular component assembly at cellular level	4.55923827038676E-7	GO:0071844	T-tau	0.024043964042760765	WU_CELL_MIGRATION	6.117830093193665E-7
Skin_Sun_Exposed_Lower_leg=>Muscle_Skeletal	ENSG00000244270.1	28	7.658235194918533E-44	ncRNA metabolic process	1.67741032307719E-8	GO:0034660	Dengue_shock_syndrome	0.006981123613281925	REACTOME_CYTOSOLIC_TRNA_AMINOACYLATION	3.202366442045187E-8
Tissues	Regulator	module_size	module_P	GO_Term	GO_P	GO_ID	GWAS-catalog-term	GWAS-catalog_P	MsigDB-term	MsigDB_P
Skin_Sun_Exposed_Lower_leg=>Nerve_Tibial	ENSG00000137675.4	81	7.656443210704275E-162	translational termination	2.18531216577091E-32	GO:0006415	Vascular_endothelial_growth_factor_levels	0.01984260720640766	KEGG_RIBOSOME	2.0483000219738233E-32
Skin_Sun_Exposed_Lower_leg=>Nerve_Tibial	ENSG00000006327.9	68	5.178874529186612E-131	antigen processing and presentation of peptide or polysaccharide antigen via MHC class II	8.23674178214876E-9	GO:0002504	Urate_levels	0.0018763357072572341	MCLACHLAN_DENTAL_CARIES_DN	3.46324387429787E-11
Skin_Sun_Exposed_Lower_leg=>Nerve_Tibial	ENSG00000187151.3	29	3.385869395846185E-46	translational termination	2.65350413836654E-9	GO:0006415	Nicotine_dependence	0.008669603242217695	KEGG_RIBOSOME	2.6728233228864155E-9
Skin_Sun_Exposed_Lower_leg=>Nerve_Tibial	ENSG00000235096.1	63	1.9764367363685063E-119	immune response	5.07964783614753E-16	GO:0006955	Dengue_shock_syndrome	0.01565264254781509	CHEN_METABOLIC_SYNDROM_NETWORK	8.459226879681848E-28
Skin_Sun_Exposed_Lower_leg=>Nerve_Tibial	ENSG00000186675.5	95	4.693638917455103E-196	positive regulation of immune system process	8.70907243867941E-10	GO:0002684	Platelet_function_and_related_traits	0.009378143907195055	RODWELL_AGING_KIDNEY_UP	9.58003693759443E-10
Skin_Sun_Exposed_Lower_leg=>Nerve_Tibial	ENSG00000116690.7	67	1.1057650120907698E-128	translational initiation	4.35570908347227E-31	GO:0006413	Creutzfeldt-Jakob_disease_(variant)	0.026101599641483657	KEGG_RIBOSOME	2.5213568598452336E-32
Skin_Sun_Exposed_Lower_leg=>Nerve_Tibial	ENSG00000258471.1	33	3.566757685930471E-54	translational termination	3.89347974264337E-24	GO:0006415	NA	NA	NA	KEGG_RIBOSOME	1.5228708015011782E-25
Skin_Sun_Exposed_Lower_leg=>Nerve_Tibial	ENSG00000249996.1	46	1.9792195516752424E-81	nuclear-transcribed mRNA catabolic process	nonsense-mediated decay	1.79752529619068E-15	GO:0000184	Upper_aerodigestive_tract_cancers	0.011200603854108744	REACTOME_3_UTR_MEDIATED_TRANSLATIONAL_REGULATION	1.400736631725837E-13
Skin_Sun_Exposed_Lower_leg=>Nerve_Tibial	ENSG00000188112.4	56	1.6548189190165126E-103	establishment of protein localization to organelle	1.89330692277321E-7	GO:0072594	Crohn's_disease_and_celiac_disease	0.008376919638061735	BILANGES_SERUM_AND_RAPAMYCIN_SENSITIVE_GENES	1.3066126754510953E-6
Skin_Sun_Exposed_Lower_leg=>Nerve_Tibial	ENSG00000240754.1	33	3.566757685930471E-54	immune response	2.57138957817732E-8	GO:0006955	Dengue_shock_syndrome	0.008223639575382295	MCLACHLAN_DENTAL_CARIES_DN	4.577983528670094E-12
Skin_Sun_Exposed_Lower_leg=>Nerve_Tibial	ENSG00000110200.4	55	2.908423761301503E-101	translational elongation	3.93523516651412E-40	GO:0006414	Erythrocyte_sedimentation_rate	0.0136759428235954	KEGG_RIBOSOME	1.849621353727804E-36
Skin_Sun_Exposed_Lower_leg=>Nerve_Tibial	ENSG00000144029.7	33	3.566757685930471E-54	nuclear division	5.44230255802023E-10	GO:0000280	Asperger_disorder	0.009860479780133413	SOTIRIOU_BREAST_CANCER_GRADE_1_VS_3_UP	3.551366959396037E-14
Skin_Sun_Exposed_Lower_leg=>Nerve_Tibial	ENSG00000165699.6	101	1.6924610795470423E-208	immune system process	2.328811431182E-12	GO:0002376	Atopy	0.004999999999999802	CHEN_METABOLIC_SYNDROM_NETWORK	4.167200409211479E-20
Skin_Sun_Exposed_Lower_leg=>Nerve_Tibial	ENSG00000115368.5	42	7.50755099713652E-73	translational termination	1.5680139250674E-34	GO:0006415	NA	NA	NA	KEGG_RIBOSOME	1.114436872920346E-32
Skin_Sun_Exposed_Lower_leg=>Nerve_Tibial	ENSG00000136425.8	47	1.3422283162772083E-83	SRP-dependent cotranslational protein targeting to membrane	3.93238183764693E-40	GO:0006614	NA	NA	NA	KEGG_RIBOSOME	2.829882345740432E-38
Skin_Sun_Exposed_Lower_leg=>Nerve_Tibial	ENSG00000240038.2	29	3.385869395846185E-46	cholesterol biosynthetic process	3.91973728044722E-7	GO:0006695	Magnesium_levels	0.016675792865970155	KEGG_TERPENOID_BACKBONE_BIOSYNTHESIS	4.149433508418546E-9
Skin_Sun_Exposed_Lower_leg=>Nerve_Tibial	ENSG00000229808.1	105	1.6924610795470423E-208	immune response	1.34587102797495E-13	GO:0006955	LDL_cholesterol	4.601210051846652E-4	MCLACHLAN_DENTAL_CARIES_UP	2.5677770873605624E-18
Skin_Sun_Exposed_Lower_leg=>Nerve_Tibial	ENSG00000252192.1	48	8.912485515978964E-86	defense response	6.68372626383535E-7	GO:0006952	Inflammatory_biomarkers	0.0030610512990458315	FLECHNER_BIOPSY_KIDNEY_TRANSPLANT_REJECTED_VS_OK_UP	8.406790591472311E-17
Skin_Sun_Exposed_Lower_leg=>Nerve_Tibial	ENSG00000254676.1	50	3.6949646920663158E-90	antigen processing and presentation of peptide or polysaccharide antigen via MHC class II	9.3239907501338E-12	GO:0002504	Hepatitis_B_vaccine_response	6.09595365605034E-5	KEGG_ASTHMA	1.0808969436471763E-8
Skin_Sun_Exposed_Lower_leg=>Nerve_Tibial	ENSG00000201595.1	32	3.690837033061178E-52	M phase	2.17383083543029E-7	GO:0000279	Handedness_in_dyslexia	0.0015999999999999365	ROSTY_CERVICAL_CANCER_PROLIFERATION_CLUSTER	7.611963595880194E-13
Tissues	Regulator	module_size	module_P	GO_Term	GO_P	GO_ID	GWAS-catalog-term	GWAS-catalog_P	MsigDB-term	MsigDB_P
Skin_Sun_Exposed_Lower_leg=>Thyroid	ENSG00000162290.11	176	1.0162392185249854E-218	cellular component biogenesis at cellular level	4.60801024916953E-8	GO:0071843	Nephrolithiasis	0.034545855816851496	ACEVEDO_LIVER_TUMOR_VS_NORMAL_ADJACENT_TISSUE_UP	7.017891825001095E-5
Skin_Sun_Exposed_Lower_leg=>Thyroid	ENSG00000002919.9	99	4.0454998565389066E-216	ribonucleoprotein complex biogenesis	5.41914851493885E-8	GO:0022613	Nephrolithiasis	0.019457858684590754	DANG_BOUND_BY_MYC	6.736408351298404E-8
Skin_Sun_Exposed_Lower_leg=>Thyroid	ENSG00000245080.3	73	3.311823607140546E-150	DNA damage response	signal transduction by p53 class mediator resulting in cell cycle arrest	1.69180334633732E-10	GO:0006977	Electrocardiographic_conduction_measures	0.03591423475903446	REACTOME_AUTODEGRADATION_OF_THE_E3_UBIQUITIN_LIGASE_COP1	1.1919995057645995E-11
Skin_Sun_Exposed_Lower_leg=>Thyroid	ENSG00000224625.2	81	4.077797046503248E-170	cellular component biogenesis at cellular level	7.77522004347637E-15	GO:0071843	Lymphocyte_counts	0.00798419920996046	MANALO_HYPOXIA_DN	1.461086803491159E-15
Skin_Sun_Exposed_Lower_leg=>Thyroid	ENSG00000115568.11	89	2.2809142389120405E-190	ribonucleoprotein complex biogenesis	1.3406285199776E-8	GO:0022613	Suicidal_ideation	0.017682854502460755	LEE_BMP2_TARGETS_DN	2.8257504525149097E-11
Skin_Sun_Exposed_Lower_leg=>Thyroid	ENSG00000196628.7	45	7.458018524579181E-84	humoral immune response	3.97227453570534E-11	GO:0006959	IgG_levels	0.0022499999999999174	KEGG_INTESTINAL_IMMUNE_NETWORK_FOR_IGA_PRODUCTION	4.047055666891699E-6
Skin_Sun_Exposed_Lower_leg=>Thyroid	ENSG00000168887.6	97	6.219205088495843E-211	mRNA processing	8.48042610623201E-11	GO:0006397	Parkinson's_disease_(age_of_onset)	0.0327847688233552	PUJANA_BRCA1_PCC_NETWORK	1.3371210538586486E-7
Skin_Sun_Exposed_Lower_leg=>Thyroid	ENSG00000253796.1	83	3.785965887619251E-175	immune system process	1.20851267551135E-10	GO:0002376	IgG_levels	0.004149999999999909	SHEDDEN_LUNG_CANCER_GOOD_SURVIVAL_A12	7.237732428188391E-9
Skin_Sun_Exposed_Lower_leg=>Thyroid	ENSG00000262246.1	63	7.371456194711924E-126	cellular component biogenesis at cellular level	8.31956408197553E-10	GO:0071843	Stroke_(ischemic)	0.012541526131847894	MANALO_HYPOXIA_DN	1.5000122358300127E-9
Skin_Sun_Exposed_Lower_leg=>Thyroid	ENSG00000241553.5	174	1.0162392185249854E-218	ribonucleoprotein complex biogenesis	1.11293616820894E-8	GO:0022613	Waist-hip_ratio	0.019587766240613574	KEGG_SPLICEOSOME	1.70182944743042E-7
Skin_Sun_Exposed_Lower_leg=>Thyroid	ENSG00000232037.2	63	7.371456194711924E-126	nucleic acid metabolic process	1.43098042105722E-8	GO:0090304	Ileal_carcinoids	0.012541526131847894	KEGG_SPLICEOSOME	5.183315323847791E-5
Skin_Sun_Exposed_Lower_leg=>Thyroid	ENSG00000002919.9	99	4.0454998565389066E-216	ribonucleoprotein complex biogenesis	5.41914851493885E-8	GO:0022613	Nephrolithiasis	0.019457858684590754	DANG_BOUND_BY_MYC	6.736408351298404E-8
Skin_Sun_Exposed_Lower_leg=>Thyroid	ENSG00000144567.5	84	1.1329047919649287E-177	ribonucleoprotein complex biogenesis	2.51611727167309E-7	GO:0022613	Caudate_nucleus_volume	0.008282984149207947	PUJANA_BRCA1_PCC_NETWORK	3.607970018462384E-5
Skin_Sun_Exposed_Lower_leg=>Thyroid	ENSG00000215102.2	61	4.549486781633316E-121	nucleic acid metabolic process	6.11035173215039E-8	GO:0090304	Alzheimer's_disease	0.002058066664556533	PILON_KLF1_TARGETS_DN	1.6652249252287023E-4
Skin_Sun_Exposed_Lower_leg=>Thyroid	ENSG00000141570.6	25	5.462430571300394E-41	muscle filament sliding	6.82931318946151E-12	GO:0030049	Sexual_dysfunction_(female)	0.004991006449114684	RICKMAN_HEAD_AND_NECK_CANCER_F	3.233497826242902E-13
Skin_Sun_Exposed_Lower_leg=>Thyroid	ENSG00000135502.12	24	5.4203522950516015E-39	muscle filament sliding	4.45877744890921E-14	GO:0030049	Permanent_tooth_development	0.007179329305596735	RICKMAN_HEAD_AND_NECK_CANCER_F	1.1680285161000545E-15
Skin_Sun_Exposed_Lower_leg=>Thyroid	ENSG00000110514.13	37	4.0137646694987106E-66	nuclear-transcribed mRNA catabolic process	nonsense-mediated decay	1.50047049188817E-18	GO:0000184	Dengue_shock_syndrome	0.00921675656912678	KEGG_RIBOSOME	4.8782118303281575E-18
Skin_Sun_Exposed_Lower_leg=>Thyroid	ENSG00000100362.8	37	4.0137646694987106E-66	lymphocyte activation	2.72353869618335E-7	GO:0046649	Schizophrenia_(treatment_refractory)	0.00554001532884896	BIOCARTA_TCYTOTOXIC_PATHWAY	2.0919649856318675E-6
Skin_Sun_Exposed_Lower_leg=>Thyroid	ENSG00000196628.7	45	7.458018524579181E-84	humoral immune response	3.97227453570534E-11	GO:0006959	IgG_levels	0.0022499999999999174	KEGG_INTESTINAL_IMMUNE_NETWORK_FOR_IGA_PRODUCTION	4.047055666891699E-6
Skin_Sun_Exposed_Lower_leg=>Thyroid	ENSG00000237411.1	23	5.163252470051792E-37	muscle filament sliding	6.82931318946151E-12	GO:0030049	Sexual_dysfunction_(female)	0.004393074273078271	RICKMAN_HEAD_AND_NECK_CANCER_F	1.1542985426462869E-13
Skin_Sun_Exposed_Lower_leg=>Thyroid	ENSG00000174915.7	30	3.2404780087514395E-51	muscle filament sliding	4.45877744890921E-14	GO:0030049	Sphingolipid_levels	0.02153808160540418	RICKMAN_HEAD_AND_NECK_CANCER_F	6.747065911344676E-15
Skin_Sun_Exposed_Lower_leg=>Thyroid	ENSG00000168887.6	97	6.219205088495843E-211	mRNA processing	8.48042610623201E-11	GO:0006397	Parkinson's_disease_(age_of_onset)	0.0327847688233552	PUJANA_BRCA1_PCC_NETWORK	1.3371210538586486E-7
Skin_Sun_Exposed_Lower_leg=>Thyroid	ENSG00000088986.6	22	4.713232170072013E-35	muscle filament sliding	6.63055833692767E-10	GO:0030049	Amyotrophic_lateral_sclerosis	0.001507889575949326	RICKMAN_HEAD_AND_NECK_CANCER_F	7.886442152183185E-14
Skin_Sun_Exposed_Lower_leg=>Thyroid	ENSG00000198720.7	60	1.1030753755207415E-118	immune system process	9.91779773007622E-12	GO:0002376	Age-related_macular_degeneration_(CNV)	1.840701388138116E-4	MCLACHLAN_DENTAL_CARIES_UP	7.182673645881872E-16
Skin_Sun_Exposed_Lower_leg=>Thyroid	ENSG00000242882.1	48	1.1463078385500655E-90	RNA processing	6.87285516434101E-7	GO:0006396	Corneal_curvature	0.007183092127903826	MANALO_HYPOXIA_DN	6.369571571223148E-5
Skin_Sun_Exposed_Lower_leg=>Thyroid	ENSG00000128692.7	50	2.9641492605571885E-95	muscle filament sliding	2.46445319996437E-8	GO:0030049	Otosclerosis	0.002449999999999994	RICKMAN_HEAD_AND_NECK_CANCER_F	5.499526043784249E-11
Skin_Sun_Exposed_Lower_leg=>Thyroid	ENSG00000111639.3	13	2.0751538904239955E-18	cardiac muscle tissue development	4.65024082626131E-7	GO:0048738	Gamma_glutamyl_transpeptidase	0.006581876297042823	CHEMELLO_SOLEUS_VS_EDL_MYOFIBERS_UP	1.068478027781579E-6
Skin_Sun_Exposed_Lower_leg=>Thyroid	ENSG00000253796.1	83	3.785965887619251E-175	immune system process	1.20851267551135E-10	GO:0002376	IgG_levels	0.004149999999999909	SHEDDEN_LUNG_CANCER_GOOD_SURVIVAL_A12	7.237732428188391E-9
Skin_Sun_Exposed_Lower_leg=>Thyroid	ENSG00000260518.1	42	3.9795092121372875E-77	immune system process	7.82120995939984E-13	GO:0002376	Aging_(time_to_death)	0.008374203136807581	FLECHNER_BIOPSY_KIDNEY_TRANSPLANT_REJECTED_VS_OK_UP	1.8687974555095323E-15
Skin_Sun_Exposed_Lower_leg=>Thyroid	ENSG00000246082.2	53	3.361790209724443E-102	vesicle targeting	to	from or within Golgi	1.10122852466147E-8	GO:0048199	Type_1_diabetes	0.026886105434727775	PASQUALUCCI_LYMPHOMA_BY_GC_STAGE_UP	6.387483944393883E-7
Skin_Sun_Exposed_Lower_leg=>Thyroid	ENSG00000103995.8	35	8.430429356868102E-62	fatty acid oxidation	1.32806728447555E-7	GO:0019395	Lentiform_nucleus_volume	0.030174455094271614	WAKABAYASHI_ADIPOGENESIS_PPARG_RXRA_BOUND_36HR	1.2452671918186913E-4
Tissues	Regulator	module_size	module_P	GO_Term	GO_P	GO_ID	GWAS-catalog-term	GWAS-catalog_P	MsigDB-term	MsigDB_P
Skin_Sun_Exposed_Lower_leg=>Whole_Blood	ENSG00000242747.1	20	1.7557061569429512E-34	complement activation	classical pathway	2.99457525887675E-15	GO:0006958	NA	NA	NA	MCLACHLAN_DENTAL_CARIES_UP	4.133190059473739E-6
Skin_Sun_Exposed_Lower_leg=>Whole_Blood	ENSG00000137265.9	53	5.567732583583523E-111	complement activation	classical pathway	7.01309979723971E-10	GO:0006958	Thoracic_aortic_aneurysms_and_dissections	0.0026499999999998955	GRAHAM_NORMAL_QUIESCENT_VS_NORMAL_DIVIDING_DN	6.972287763086684E-11
Skin_Sun_Exposed_Lower_leg=>Whole_Blood	ENSG00000262098.1	19	2.0436683881636127E-32	negative regulation of very-low-density lipoprotein particle remodeling	1.3522488597058E-9	GO:0010903	Ovarian_reserve	0.011343726799810855	HSIAO_LIVER_SPECIFIC_GENES	1.6416723676476358E-9
Tissues	Regulator	module_size	module_P	GO_Term	GO_P	GO_ID	GWAS-catalog-term	GWAS-catalog_P	MsigDB-term	MsigDB_P
Thyroid=>Adipose_Subcutaneous	ENSG00000100030.9	155	2.342970977811533E-189	defense response	1.40693631118048E-15	GO:0006952	C4b_binding_protein_levels	0.007700000000000762	CHEN_METABOLIC_SYNDROM_NETWORK	5.85903984860212E-22
Thyroid=>Adipose_Subcutaneous	ENSG00000131389.12	174	2.342970977811533E-189	microtubule-based process	5.84805801782826E-7	GO:0007017	Birth_weight	0.025874871001271484	GAVIN_FOXP3_TARGETS_CLUSTER_P6	4.0764109040352424E-10
Thyroid=>Adipose_Subcutaneous	ENSG00000238115.1	296	2.342970977811533E-189	translational termination	7.33765796271195E-39	GO:0006415	Osteoarthritis	0.010851480599149333	KEGG_RIBOSOME	1.9458099980328442E-36
Thyroid=>Adipose_Subcutaneous	ENSG00000104368.13	126	2.342970977811533E-189	muscle contraction	4.05629036402198E-8	GO:0006936	Ventricular_conduction	9.646881028800267E-4	LIU_PROSTATE_CANCER_DN	3.249732334661553E-14
Thyroid=>Adipose_Subcutaneous	ENSG00000261394.1	86	1.6909610637039836E-157	translational elongation	5.5318913889203E-29	GO:0006414	Abdominal_aortic_aneurysm	0.01254777885909085	KEGG_RIBOSOME	5.561877538348483E-28
Thyroid=>Adipose_Subcutaneous	ENSG00000234776.1	124	2.342970977811533E-189	translational elongation	4.58188832262933E-49	GO:0006414	Prothrombin_time	0.012262483124157574	KEGG_RIBOSOME	1.6584357561766071E-49
Thyroid=>Adipose_Subcutaneous	ENSG00000091482.5	34	9.601814419095059E-50	digestion	2.01741079432939E-9	GO:0007586	Lipid_levels_in_hepatitis_C_treatment	0.0033971948597430503	BOSCO_EPITHELIAL_DIFFERENTIATION_MODULE	5.564009099753073E-6
Thyroid=>Adipose_Subcutaneous	ENSG00000260891.1	112	2.342970977811533E-189	translational initiation	3.32891300253641E-10	GO:0006413	Testicular_cancer	0.011069473473670145	KEGG_RIBOSOME	1.4250495519396238E-9
Thyroid=>Adipose_Subcutaneous	ENSG00000152404.10	155	2.342970977811533E-189	cellular macromolecule catabolic process	4.36406917161328E-8	GO:0044265	Fasting_insulin-related_traits_(interaction_with_BMI)	0.02087379781521968	SHEN_SMARCA2_TARGETS_UP	5.316477727848784E-6
Thyroid=>Adipose_Subcutaneous	ENSG00000236411.1	149	2.342970977811533E-189	respiratory electron transport chain	1.30289468074285E-7	GO:0022904	Vaspin_levels	0.014745607280364118	REACTOME_RESPIRATORY_ELECTRON_TRANSPORT_ATP_SYNTHESIS_BY_CHEMIOSMOTIC_COUPLING_AND_HEAT_PRODUCTION_BY_UNCOUPLING_PROTEINS_	4.684214856940664E-8
Thyroid=>Adipose_Subcutaneous	ENSG00000239948.1	101	2.342970977811533E-189	translational termination	1.67042444738663E-54	GO:0006415	Protein_C_levels	0.0196549327758998	KEGG_RIBOSOME	8.267125386687117E-51
Thyroid=>Adipose_Subcutaneous	ENSG00000183822.2	84	5.036785390785941E-153	mRNA metabolic process	2.50928620836315E-8	GO:0016071	Dilated_cardiomyopathy	0.00838256912845519	PUIFFE_INVASION_INHIBITED_BY_ASCITES_DN	2.5872866387963594E-6
Thyroid=>Adipose_Subcutaneous	ENSG00000250551.1	30	1.7594693703188682E-42	translational termination	6.41277891250554E-7	GO:0006415	Dengue_shock_syndrome	0.007478279346459077	REACTOME_PEPTIDE_CHAIN_ELONGATION	2.996555491182957E-6
Thyroid=>Adipose_Subcutaneous	ENSG00000238115.1	296	2.342970977811533E-189	translational termination	7.33765796271195E-39	GO:0006415	Osteoarthritis	0.010851480599149333	KEGG_RIBOSOME	1.9458099980328442E-36
Thyroid=>Adipose_Subcutaneous	ENSG00000106328.8	155	2.342970977811533E-189	translational elongation	1.72261507924495E-27	GO:0006414	Protein_C_levels	0.030448339927271004	KEGG_RIBOSOME	1.3288267688610854E-27
Thyroid=>Adipose_Subcutaneous	ENSG00000248394.1	116	2.342970977811533E-189	translational termination	4.75045189170174E-21	GO:0006415	Primary_biliary_cirrhosis	0.016042545484398475	KEGG_RIBOSOME	4.296082398707762E-20
Thyroid=>Adipose_Subcutaneous	ENSG00000166396.8	79	6.24959221272665E-142	translational elongation	3.91760352999628E-39	GO:0006414	Alzheimer's_disease_biomarkers	0.02317590184370494	KEGG_RIBOSOME	9.752119011008321E-35
Thyroid=>Adipose_Subcutaneous	ENSG00000238000.1	48	1.2548436596150164E-76	translational termination	4.19174056235044E-8	GO:0006415	Large_B-cell_lymphoma	0.004694594729736647	REACTOME_PEPTIDE_CHAIN_ELONGATION	1.5057094929368252E-6
Thyroid=>Adipose_Subcutaneous	ENSG00000241528.1	91	9.034360414175723E-169	immune response	5.69319762806397E-10	GO:0006955	Platelet_function_and_related_traits	0.009079523976197594	CHEN_METABOLIC_SYNDROM_NETWORK	4.321623881773938E-14
Thyroid=>Adipose_Subcutaneous	ENSG00000129911.3	89	3.0161824739562122E-164	translational termination	1.56097491200755E-13	GO:0006415	Cognitive_performance	0.006685587358746099	KEGG_RIBOSOME	1.5243929210282968E-13
Thyroid=>Adipose_Subcutaneous	ENSG00000234782.2	36	1.8776591146098796E-53	muscle filament sliding	9.3169361518295E-11	GO:0030049	NA	NA	NA	RICKMAN_HEAD_AND_NECK_CANCER_F	5.489399874311275E-12
Thyroid=>Adipose_Subcutaneous	ENSG00000220205.3	58	5.975484436882673E-97	respiratory electron transport chain	4.00184695313647E-9	GO:0022904	Renal_function_and_chronic_kidney_disease	0.011550500038603303	REACTOME_RESPIRATORY_ELECTRON_TRANSPORT_ATP_SYNTHESIS_BY_CHEMIOSMOTIC_COUPLING_AND_HEAT_PRODUCTION_BY_UNCOUPLING_PROTEINS_	1.3377955061149618E-8
Thyroid=>Adipose_Subcutaneous	ENSG00000115718.12	76	2.4368385702333666E-135	nuclear-transcribed mRNA catabolic process	nonsense-mediated decay	1.48042779061324E-12	GO:0000184	Blue_vs._brown_eyes	0.0037499999999991893	KEGG_RIBOSOME	4.027135662093396E-11
Thyroid=>Adipose_Subcutaneous	ENSG00000104325.2	174	2.342970977811533E-189	viral genome expression	7.93679940051008E-10	GO:0019080	Ribavirin-induced_anemia	0.008650000000002721	WONG_MITOCHONDRIA_GENE_MODULE	6.676377372756941E-12
Thyroid=>Adipose_Subcutaneous	ENSG00000136169.11	82	1.430684139377164E-148	cellular macromolecular complex disassembly	7.74881540813612E-8	GO:0034623	Obesity_(early_onset_extreme)	0.004049999999999879	KEGG_RIBOSOME	1.5209685199478764E-6
Thyroid=>Adipose_Subcutaneous	ENSG00000242612.1	130	2.342970977811533E-189	defense response	3.01057342626497E-11	GO:0006952	Aging_(time_to_death)	0.025553354632782212	MCLACHLAN_DENTAL_CARIES_UP	3.2976092479846182E-15
Thyroid=>Adipose_Subcutaneous	ENSG00000197362.8	60	4.151172515493486E-101	respiratory electron transport chain	6.32643079780583E-7	GO:0022904	Diabetes_(incident)	0.0029999999999997377	KEGG_OXIDATIVE_PHOSPHORYLATION	1.5652586799970415E-7
Thyroid=>Adipose_Subcutaneous	ENSG00000261779.1	104	2.342970977811533E-189	viral genome expression	2.5217720871104E-12	GO:0019080	Freckling	0.02044293208930893	KEGG_RIBOSOME	2.7170212134066915E-11
Thyroid=>Adipose_Subcutaneous	ENSG00000123144.5	69	3.6541231087317144E-120	translational elongation	3.53396181174091E-35	GO:0006414	Acute_lymphoblastic_leukemia_(childhood)	0.005618645861182882	KEGG_RIBOSOME	5.9484689219155056E-30
Thyroid=>Adipose_Subcutaneous	ENSG00000227879.2	43	8.573885698138672E-67	muscle filament sliding	4.4922190493146E-9	GO:0030049	Cognitive_function	0.006436463579854879	RICKMAN_HEAD_AND_NECK_CANCER_F	1.9873748356482895E-15
Thyroid=>Adipose_Subcutaneous	ENSG00000157873.11	73	8.443832613537975E-129	translational elongation	3.08734828789197E-22	GO:0006414	Dengue_shock_syndrome	0.017872640205483462	KEGG_RIBOSOME	8.40329041579897E-20
Thyroid=>Adipose_Subcutaneous	ENSG00000010379.10	105	2.342970977811533E-189	negative regulation of cellular catabolic process	1.92863620415576E-7	GO:0031330	Hodgkin's_lymphoma	0.0017084787310358135	HSIAO_HOUSEKEEPING_GENES	3.549574175583415E-5
Thyroid=>Adipose_Subcutaneous	ENSG00000263105.1	158	2.342970977811533E-189	translational termination	3.6001244660263E-29	GO:0006415	Protein_C_levels	0.03103449638983437	KEGG_RIBOSOME	7.445778964816218E-31
Thyroid=>Adipose_Subcutaneous	ENSG00000221803.1	23	2.425472928057013E-30	cell cycle phase	8.45316872946837E-10	GO:0022403	NA	NA	NA	DUTERTRE_ESTRADIOL_RESPONSE_24HR_UP	1.936447107486714E-14
Thyroid=>Adipose_Subcutaneous	ENSG00000112667.8	98	9.462184114972939E-185	translational termination	2.10803275797202E-29	GO:0006415	Abdominal_aortic_aneurysm	0.014480267104416526	KEGG_RIBOSOME	1.5266478668880326E-28
Thyroid=>Adipose_Subcutaneous	ENSG00000132661.3	119	2.342970977811533E-189	cotranslational protein targeting to membrane	2.75934372691114E-16	GO:0006613	Hypertriglyceridemia	7.109563994076949E-4	KEGG_RIBOSOME	4.415603755399585E-15
Thyroid=>Adipose_Subcutaneous	ENSG00000214359.3	114	2.342970977811533E-189	respiratory electron transport chain	1.1726245303567E-7	GO:0022904	Vaspin_levels	0.011268358417924321	KEGG_HUNTINGTONS_DISEASE	1.0656669565246651E-6
Thyroid=>Adipose_Subcutaneous	ENSG00000261131.1	17	1.1742474170842998E-20	striated muscle contraction	7.6866597164822E-11	GO:0006941	Sexual_dysfunction_(female)	0.003395921835938796	RICKMAN_HEAD_AND_NECK_CANCER_F	3.517991082358123E-12
Thyroid=>Adipose_Subcutaneous	ENSG00000083842.6	159	2.342970977811533E-189	peptidyl-lysine methylation	6.62485755366023E-8	GO:0018022	Blue_vs._brown_eyes	0.007900000000000393	REACTOME_SIGNALING_BY_ERBB4	7.250197159729168E-6
Thyroid=>Adipose_Subcutaneous	ENSG00000245552.2	90	1.6599142231364638E-166	translational termination	1.48112384175499E-11	GO:0006415	Ribavirin-induced_anemia	0.004449999999999947	KEGG_RIBOSOME	6.155573579517755E-12
Thyroid=>Adipose_Subcutaneous	ENSG00000257043.1	33	6.57641500062893E-48	translational elongation	3.41324614487545E-7	GO:0006414	Dengue_shock_syndrome	0.007975235938547673	BILANGES_SERUM_AND_RAPAMYCIN_SENSITIVE_GENES	4.089991708237369E-6
Thyroid=>Adipose_Subcutaneous	ENSG00000261731.2	80	3.8708474150823344E-144	translational termination	1.15328459749558E-7	GO:0006415	Arterial_stiffness	0.0039499999999995155	KEGG_RIBOSOME	1.3118668434203068E-6
Thyroid=>Adipose_Subcutaneous	ENSG00000234832.1	54	1.0055796695766555E-88	protein heterotrimerization	1.15652785793368E-8	GO:0070208	Alcoholism_(alcohol_dependence_factor_score)	3.0587576270774917E-4	BOQUEST_STEM_CELL_UP	3.00603956671034E-12
Thyroid=>Adipose_Subcutaneous	ENSG00000104901.1	85	2.935566890946036E-155	translational termination	8.5941825543867E-11	GO:0006415	Dental_caries	0.00838256912845519	KEGG_RIBOSOME	1.143131849640954E-10
Thyroid=>Adipose_Subcutaneous	ENSG00000242931.1	45	1.0661889606165796E-70	translational elongation	2.95087980027088E-16	GO:0006414	Multiple_sclerosis	0.005523953928739724	BILANGES_SERUM_AND_RAPAMYCIN_SENSITIVE_GENES	1.5396863668439509E-12
Thyroid=>Adipose_Subcutaneous	ENSG00000236717.1	70	2.5876363251360744E-122	muscle filament sliding	9.80110127511601E-8	GO:0030049	Caudate_nucleus_volume	0.006788609430471283	RICKMAN_HEAD_AND_NECK_CANCER_F	2.8010354626119837E-8
Thyroid=>Adipose_Subcutaneous	ENSG00000258444.1	47	1.214033743371757E-74	digestion	1.14965619742792E-13	GO:0007586	Type_1_diabetes	0.0014864196052046575	BERGER_MBD2_TARGETS	3.959703159376782E-7
Thyroid=>Adipose_Subcutaneous	ENSG00000141750.5	62	2.6988622859437E-105	translational termination	1.45136449418672E-52	GO:0006415	Metabolite_levels	0.018321152878913248	KEGG_RIBOSOME	3.957203399860098E-49
Tissues	Regulator	module_size	module_P	GO_Term	GO_P	GO_ID	GWAS-catalog-term	GWAS-catalog_P	MsigDB-term	MsigDB_P
Thyroid=>Artery_Tibial	ENSG00000208024.1	105	1.8053750222660853E-142	cellular respiration	1.39388031992427E-15	GO:0045333	Natriuretic_peptide_levels	0.025733549148040116	MOOTHA_VOXPHOS	2.613280250818301E-14
Thyroid=>Artery_Tibial	ENSG00000225667.1	95	2.3638279005437663E-133	translational elongation	1.09291351259005E-14	GO:0006414	Ewing_sarcoma	0.023527774718976817	HSIAO_HOUSEKEEPING_GENES	3.040513913015468E-13
Thyroid=>Artery_Tibial	ENSG00000245651.2	272	1.8053750222660853E-142	respiratory electron transport chain	7.53607648257329E-7	GO:0022904	Ovarian_cancer	0.0149512046061166	REACTOME_RESPIRATORY_ELECTRON_TRANSPORT_ATP_SYNTHESIS_BY_CHEMIOSMOTIC_COUPLING_AND_HEAT_PRODUCTION_BY_UNCOUPLING_PROTEINS_	8.68065324094752E-7
Thyroid=>Artery_Tibial	ENSG00000229119.3	101	1.8053750222660853E-142	translational termination	1.18113057102688E-9	GO:0006415	Lipid_levels_in_hepatitis_C_treatment	0.00997524876243719	GRADE_COLON_CANCER_UP	9.599770460449793E-9
Thyroid=>Artery_Tibial	ENSG00000162892.11	27	7.844917388501921E-25	translational termination	7.01357031137712E-11	GO:0006415	Alcoholism_(alcohol_use_disorder_factor_score)	0.012087000812071579	KEGG_RIBOSOME	2.1033337926784335E-13
Thyroid=>Artery_Tibial	ENSG00000156509.9	76	8.322473971375906E-100	transcription from RNA polymerase II promoter	2.68008241734251E-7	GO:0006366	Dengue_shock_syndrome	0.018611748664406933	PID_BETACATENIN_DEG_PATHWAY	3.9690194820392763E-5
Thyroid=>Artery_Tibial	ENSG00000122952.11	236	1.8053750222660853E-142	regulation of cellular macromolecule biosynthetic process	1.460931394782E-9	GO:2000112	Dilated_cardiomyopathy	0.023362518125909892	BUYTAERT_PHOTODYNAMIC_THERAPY_STRESS_UP	1.9449759883044524E-9
Thyroid=>Artery_Tibial	ENSG00000204839.4	344	1.8053750222660853E-142	protein folding	5.05797380513586E-11	GO:0006457	Psoriasis	0.005221714608453442	TOOKER_GEMCITABINE_RESISTANCE_DN	1.281274695591906E-6
Thyroid=>Artery_Tibial	ENSG00000058404.15	532	1.8053750222660853E-142	antigen processing and presentation of peptide or polysaccharide antigen via MHC class II	6.38162392273957E-8	GO:0002504	Hepatitis_B_(viral_clearance)	7.036101805083304E-4	WEST_ADRENOCORTICAL_TUMOR_DN	4.2319237444810205E-6
Thyroid=>Artery_Tibial	ENSG00000261857.1	694	1.8053750222660853E-142	regulation of gene expression	1.00209302578681E-7	GO:0010468	MRI_atrophy_measures	0.002371694319340356	GINESTIER_BREAST_CANCER_ZNF217_AMPLIFIED_DN	2.4128504897883524E-7
Thyroid=>Artery_Tibial	ENSG00000198203.5	305	1.8053750222660853E-142	regulation of cellular metabolic process	1.27587824647804E-7	GO:0031323	Gamma_glutamyl_transpeptidase	0.011568775832693508	BUYTAERT_PHOTODYNAMIC_THERAPY_STRESS_UP	5.4036286519915886E-11
Thyroid=>Artery_Tibial	ENSG00000242712.1	62	2.1943864690681607E-76	M phase of mitotic cell cycle	5.06489527371198E-7	GO:0000087	Mean_forced_vital_capacity_from_2_exams	0.009271661950935916	ROSTY_CERVICAL_CANCER_PROLIFERATION_CLUSTER	7.621096699177562E-18
Thyroid=>Artery_Tibial	ENSG00000204514.3	651	1.8053750222660853E-142	cellular macromolecule metabolic process	8.15751268677592E-9	GO:0044260	vWF_and_FVIII_levels	0.013950705900727835	LIU_SOX4_TARGETS_DN	3.4435722093083063E-7
Thyroid=>Artery_Tibial	ENSG00000197291.3	249	1.8053750222660853E-142	small molecule catabolic process	8.65417765483902E-9	GO:0044282	Mean_corpuscular_hemoglobin	0.009384503491875869	IGARASHI_ATF4_TARGETS_DN	1.6591538736031474E-5
Thyroid=>Artery_Tibial	ENSG00000229920.1	28	4.135673557369325E-26	translational elongation	3.46038028827422E-15	GO:0006414	Ewing_sarcoma	0.006732471050082883	KEGG_RIBOSOME	2.0697684529496086E-11
Thyroid=>Artery_Tibial	ENSG00000169184.5	107	1.8053750222660853E-142	mRNA processing	8.56620297381031E-8	GO:0006397	Pericardial_fat	0.010572173608682007	GINESTIER_BREAST_CANCER_ZNF217_AMPLIFIED_DN	2.155370329760914E-7
Thyroid=>Artery_Tibial	ENSG00000223991.1	132	1.8053750222660853E-142	respiratory electron transport chain	4.7409194445636E-9	GO:0022904	Gamma_gluatamyl_transferase_levels	0.0325704797022487	WONG_MITOCHONDRIA_GENE_MODULE	1.0994822769862848E-12
Thyroid=>Artery_Tibial	ENSG00000116984.7	765	1.8053750222660853E-142	cellular metabolic process	3.74566047309434E-7	GO:0044237	NA	NA	NA	BUYTAERT_PHOTODYNAMIC_THERAPY_STRESS_UP	5.769364388869065E-9
Thyroid=>Artery_Tibial	ENSG00000224965.1	75	4.294096417191402E-98	defense response	4.55059781759334E-10	GO:0006952	Coronary_heart_disease	0.01755822288442234	CHEN_METABOLIC_SYNDROM_NETWORK	6.474573085870045E-14
Thyroid=>Artery_Tibial	ENSG00000112514.10	99	1.226972273054887E-140	RNA splicing	via transesterification reactions with bulged adenosine as nucleophile	3.5953556594252E-8	GO:0000377	Birth_weight	0.014628815524186886	KEGG_SPLICEOSOME	3.1823760868215204E-6
Thyroid=>Artery_Tibial	ENSG00000196323.5	133	1.8053750222660853E-142	negative regulation of RNA metabolic process	2.91550184627178E-7	GO:0051253	Sleep_duration	0.01967058455232414	PATIL_LIVER_CANCER	3.399272269400122E-5
Thyroid=>Artery_Tibial	ENSG00000163412.7	103	1.8053750222660853E-142	collagen fibril organization	3.88665809179594E-8	GO:0030199	Cognitive_function	0.015222859930875635	PID_SYNDECAN_1_PATHWAY	3.629003152748693E-6
Thyroid=>Artery_Tibial	ENSG00000103876.7	134	1.8053750222660853E-142	RNA metabolic process	3.72872554628574E-8	GO:0016070	Glaucoma_(exfoliation)	0.006699999999999986	BUYTAERT_PHOTODYNAMIC_THERAPY_STRESS_UP	2.188009352488237E-8
Thyroid=>Artery_Tibial	ENSG00000259982.1	69	6.089861646290212E-88	translational termination	2.65957599051324E-23	GO:0006415	Mean_forced_vital_capacity_from_2_exams	0.010165865884053816	KEGG_RIBOSOME	4.707848592269212E-22
Thyroid=>Artery_Tibial	ENSG00000171790.11	576	1.8053750222660853E-142	cellular metabolic process	1.55874025033584E-7	GO:0044237	Liver_enzyme_levels_(gamma-glutamyl_transferase)	0.01748440232312989	GINESTIER_BREAST_CANCER_ZNF217_AMPLIFIED_DN	4.955789656536536E-7
Thyroid=>Artery_Tibial	ENSG00000165156.8	519	1.8053750222660853E-142	cellular metabolic process	1.9094333875397E-8	GO:0044237	Psoriasis	0.021146425703898766	GINESTIER_BREAST_CANCER_ZNF217_AMPLIFIED_DN	7.306017850281796E-7
Thyroid=>Artery_Tibial	ENSG00000198561.8	226	1.8053750222660853E-142	negative regulation of cell cycle	3.6466163154695E-8	GO:0045786	Proinsulin_levels	0.00648178878331156	BERENJENO_TRANSFORMED_BY_RHOA_UP	1.1085816945926653E-5
Thyroid=>Artery_Tibial	ENSG00000111237.12	385	1.8053750222660853E-142	regulation of cellular macromolecule biosynthetic process	3.52467405213806E-9	GO:2000112	Folate_pathway_vitamin_levels	0.005240487324291544	PARENT_MTOR_SIGNALING_UP	1.7345380364522762E-8
Thyroid=>Artery_Tibial	ENSG00000166436.10	194	1.8053750222660853E-142	regulation of cellular biosynthetic process	2.01258170149108E-7	GO:0031326	Dilated_cardiomyopathy	0.019306390319517287	GINESTIER_BREAST_CANCER_ZNF217_AMPLIFIED_DN	2.510514999749667E-5
Thyroid=>Artery_Tibial	ENSG00000196352.8	78	3.006062064926041E-103	ncRNA metabolic process	3.30746095549567E-7	GO:0034660	Hypertension_risk_in_short_sleep_duration	0.011655009813198145	GARY_CD5_TARGETS_DN	1.0347950682096361E-7
Thyroid=>Artery_Tibial	ENSG00000211645.2	114	1.8053750222660853E-142	ncRNA metabolic process	6.6346822828706E-7	GO:0034660	Dengue_shock_syndrome	0.02793533563741181	KRIGE_RESPONSE_TO_TOSEDOSTAT_24HR_DN	3.188941664156897E-10
Thyroid=>Artery_Tibial	ENSG00000185189.11	285	1.8053750222660853E-142	protein folding	3.44393792458245E-7	GO:0006457	Drug-induced_liver_injury_(flucloxacillin)	0.006772580438000047	TOOKER_GEMCITABINE_RESISTANCE_DN	1.726279290242803E-7
Thyroid=>Artery_Tibial	ENSG00000197106.5	125	1.8053750222660853E-142	RNA processing	7.59890793054317E-7	GO:0006396	Heart_rate_variability_traits	5.71810359401618E-4	GINESTIER_BREAST_CANCER_ZNF217_AMPLIFIED_DN	2.9331854990370356E-13
Thyroid=>Artery_Tibial	ENSG00000161149.7	62	2.1943864690681607E-76	cotranslational protein targeting to membrane	4.35162316180297E-28	GO:0006613	Dengue_shock_syndrome	0.01515876499897666	KEGG_RIBOSOME	8.092311301178596E-25
Thyroid=>Artery_Tibial	ENSG00000181997.8	55	3.5965205708342466E-65	small molecule catabolic process	2.62069979871829E-7	GO:0044282	Phospholipid_levels_(plasma)	7.887918315745859E-4	LIU_LIVER_CANCER	1.4679991449287875E-4
Thyroid=>Artery_Tibial	ENSG00000200591.1	27	7.844917388501921E-25	nuclear-transcribed mRNA catabolic process	nonsense-mediated decay	1.99361931307001E-14	GO:0000184	Dengue_shock_syndrome	0.006732471050082883	KEGG_RIBOSOME	2.1033337926784335E-13
Thyroid=>Artery_Tibial	ENSG00000103222.13	451	1.8053750222660853E-142	regulation of cellular metabolic process	5.77210510169189E-8	GO:0031323	Folate_pathway_vitamin_levels	0.007135842456435741	GINESTIER_BREAST_CANCER_ZNF217_AMPLIFIED_DN	6.522446011819745E-10
Thyroid=>Artery_Tibial	ENSG00000237870.2	281	1.8053750222660853E-142	cellular component disassembly at cellular level	5.65456320988591E-8	GO:0071845	Blue_vs._brown_eyes	0.013999999999992994	PECE_MAMMARY_STEM_CELL_DN	6.853395342149278E-6
Thyroid=>Artery_Tibial	ENSG00000243315.1	26	1.4348848505511298E-23	assembly of spliceosomal tri-snRNP	4.52201805961116E-8	GO:0000244	Gamma_gluatamyl_transferase_levels	0.0064837686791712435	REACTOME_MRNA_SPLICING	1.2226106102203754E-5
Thyroid=>Artery_Tibial	ENSG00000086205.11	113	1.8053750222660853E-142	antigen processing and presentation of peptide or polysaccharide antigen via MHC class II	1.19314570478955E-7	GO:0002504	Asthma	0.004859696157022424	KEGG_INTESTINAL_IMMUNE_NETWORK_FOR_IGA_PRODUCTION	7.114101108945063E-6
Thyroid=>Artery_Tibial	ENSG00000231920.1	684	1.8053750222660853E-142	regulation of cellular macromolecule biosynthetic process	5.15290381298572E-7	GO:2000112	Vitamin_B12_levels	0.02843954538510376	WELCSH_BRCA1_TARGETS_DN	6.574269937056005E-6
Thyroid=>Artery_Tibial	ENSG00000104442.5	226	1.8053750222660853E-142	RNA metabolic process	2.34601518678831E-9	GO:0016070	Melanoma	0.01899759098818356	GINESTIER_BREAST_CANCER_ZNF217_AMPLIFIED_DN	6.41304413352306E-6
Thyroid=>Artery_Tibial	ENSG00000235182.1	36	7.627611900458485E-37	nuclear-transcribed mRNA catabolic process	7.12416892053469E-7	GO:0000956	Glaucoma_(exfoliation)	0.0018000000000000125	BILANGES_SERUM_AND_RAPAMYCIN_SENSITIVE_GENES	1.3590697372539505E-7
Thyroid=>Artery_Tibial	ENSG00000198106.6	247	1.8053750222660853E-142	protein folding	2.8696188203805E-7	GO:0006457	Inattentive_symptoms	0.032169367904895003	CAIRO_HEPATOBLASTOMA_CLASSES_UP	1.8101026359246531E-6
Thyroid=>Artery_Tibial	ENSG00000088543.10	132	1.8053750222660853E-142	SRP-dependent cotranslational protein targeting to membrane	4.28354060873785E-12	GO:0006614	Aspartate_aminotransferase	0.013057422871143328	KEGG_RIBOSOME	3.006643260268605E-10
Thyroid=>Artery_Tibial	ENSG00000227356.1	55	3.5965205708342466E-65	SRP-dependent cotranslational protein targeting to membrane	3.18450212093532E-12	GO:0006614	Epirubicin-induced_leukopenia	0.005492574628731925	KEGG_RIBOSOME	1.0440050164902848E-10
Thyroid=>Artery_Tibial	ENSG00000116138.7	289	1.8053750222660853E-142	cellular macromolecule metabolic process	4.60928646417926E-7	GO:0044260	Major_mood_disorders	0.014399999999998954	PILON_KLF1_TARGETS_DN	6.015053580745763E-6
Thyroid=>Artery_Tibial	ENSG00000215912.6	563	1.8053750222660853E-142	regulation of cellular macromolecule biosynthetic process	1.76424182504545E-8	GO:2000112	HDL_cholesterol	0.003317108376903866	BUYTAERT_PHOTODYNAMIC_THERAPY_STRESS_UP	6.736477456200006E-11
Thyroid=>Artery_Tibial	ENSG00000164236.6	22	1.0837705441823811E-18	SRP-dependent cotranslational protein targeting to membrane	7.54140268821061E-8	GO:0006614	Phosphorus_levels	0.007327983783768609	BILANGES_SERUM_AND_RAPAMYCIN_SENSITIVE_GENES	7.001593894637695E-7
Thyroid=>Artery_Tibial	ENSG00000244161.1	139	1.8053750222660853E-142	regulation of gene expression	9.62819024678566E-7	GO:0010468	Breast_size	0.004175132374224365	SPIELMAN_LYMPHOBLAST_EUROPEAN_VS_ASIAN_DN	7.402395240471994E-4
Thyroid=>Artery_Tibial	ENSG00000051620.5	50	2.1543079905123975E-57	translational elongation	1.68042319824457E-40	GO:0006414	Depression_and_alcohol_dependence	0.021839466304942254	KEGG_RIBOSOME	1.8531109540481125E-35
Thyroid=>Artery_Tibial	ENSG00000258670.1	68	2.8518569656282808E-86	mRNA metabolic process	4.20691829387693E-9	GO:0016071	Dengue_shock_syndrome	0.016886469620520636	ACEVEDO_LIVER_TUMOR_VS_NORMAL_ADJACENT_TISSUE_UP	3.7527074865112306E-10
Thyroid=>Artery_Tibial	ENSG00000138430.11	108	1.8053750222660853E-142	defense response	5.26549812865426E-14	GO:0006952	Celiac_disease	0.004683900674534021	MCLACHLAN_DENTAL_CARIES_UP	8.908864480287883E-17
Thyroid=>Artery_Tibial	ENSG00000126787.8	103	1.8053750222660853E-142	cellular respiration	2.00680832822854E-11	GO:0045333	Functional_MRI	0.01017424371218434	REACTOME_RESPIRATORY_ELECTRON_TRANSPORT_ATP_SYNTHESIS_BY_CHEMIOSMOTIC_COUPLING_AND_HEAT_PRODUCTION_BY_UNCOUPLING_PROTEINS_	7.325435437816425E-11
Thyroid=>Artery_Tibial	ENSG00000125898.7	229	1.8053750222660853E-142	cellular macromolecule metabolic process	6.05122293480805E-9	GO:0044260	Formal_thought_disorder_in_schizophrenia	0.005482064962795354	ENK_UV_RESPONSE_KERATINOCYTE_DN	4.429906234606014E-5
Thyroid=>Artery_Tibial	ENSG00000139914.6	101	1.8053750222660853E-142	regulation of cellular macromolecule biosynthetic process	5.8178781158422E-10	GO:2000112	Hypertension_risk_in_short_sleep_duration	0.015074371218560848	STEIN_ESRRA_TARGETS_DN	1.9247136632969712E-4
Thyroid=>Artery_Tibial	ENSG00000187147.11	637	1.8053750222660853E-142	antigen processing and presentation of peptide or polysaccharide antigen via MHC class II	3.31194700522918E-7	GO:0002504	Hepatitis_B_(viral_clearance)	0.0010097004850247993	DACOSTA_UV_RESPONSE_VIA_ERCC3_DN	2.86652654860929E-6
Thyroid=>Artery_Tibial	ENSG00000260565.1	222	1.8053750222660853E-142	peptidyl-asparagine modification	6.31854341147896E-7	GO:0018196	Mean_corpuscular_volume	0.028597837333646035	TARTE_PLASMA_CELL_VS_B_LYMPHOCYTE_UP	1.9655223772990704E-7
Thyroid=>Artery_Tibial	ENSG00000262039.1	56	9.468322267056858E-67	mRNA metabolic process	5.03125680085166E-8	GO:0016071	Corneal_astigmatism	0.02218554978442817	KEGG_SPLICEOSOME	1.5259805166250164E-6
Thyroid=>Artery_Tibial	ENSG00000033800.9	400	1.8053750222660853E-142	metabolic process	7.87327150807536E-7	GO:0008152	Hypertension_risk_in_short_sleep_duration	0.0011753110907880898	BLALOCK_ALZHEIMERS_DISEASE_UP	1.3661314285278006E-9
Thyroid=>Artery_Tibial	ENSG00000182400.10	187	1.8053750222660853E-142	respiratory electron transport chain	3.48401430410919E-9	GO:0022904	Economic_and_political_preferences_(environmentalism)	0.0036858446022900865	KIM_BIPOLAR_DISORDER_OLIGODENDROCYTE_DENSITY_CORR_UP	7.483265008769884E-12
Tissues	Regulator	module_size	module_P	GO_Term	GO_P	GO_ID	GWAS-catalog-term	GWAS-catalog_P	MsigDB-term	MsigDB_P
Thyroid=>Heart_Left_Ventricle	ENSG00000228109.1	112	2.0010049475685407E-168	protein folding	4.05679828087135E-8	GO:0006457	Sclerosing_cholangitis_and_ulcerative_colitis_(combined)	0.011069473473670145	PENG_LEUCINE_DEPRIVATION_DN	7.469539869938768E-9
Thyroid=>Heart_Left_Ventricle	ENSG00000112664.4	483	2.0010049475685407E-168	cellular macromolecule metabolic process	4.96528274844133E-10	GO:0044260	Obesity_(early_onset_extreme)	0.02405000000000756	PENG_LEUCINE_DEPRIVATION_DN	6.570128452592529E-7
Thyroid=>Heart_Left_Ventricle	ENSG00000198518.5	312	2.0010049475685407E-168	response to unfolded protein	5.36986295977223E-9	GO:0006986	Dilated_cardiomyopathy	2.3948697434858802E-4	PENG_RAPAMYCIN_RESPONSE_DN	1.0110640885662437E-8
Thyroid=>Heart_Left_Ventricle	ENSG00000109111.9	387	2.0010049475685407E-168	protein folding	2.78593853258637E-9	GO:0006457	Mean_corpuscular_volume	0.010687420489396322	TOOKER_GEMCITABINE_RESISTANCE_DN	2.0410735207934505E-10
Thyroid=>Heart_Left_Ventricle	ENSG00000248890.1	136	2.0010049475685407E-168	extracellular matrix organization	3.68390448571052E-7	GO:0030198	Central_corneal_thickness	0.0024251265854721114	PID_INTEGRIN1_PATHWAY	2.3088303766512764E-11
Thyroid=>Heart_Left_Ventricle	ENSG00000124587.9	338	2.0010049475685407E-168	cellular component organization or biogenesis at cellular level	9.87969255390033E-7	GO:0071841	Ribavirin-induced_anemia	0.01679999999999655	PENG_LEUCINE_DEPRIVATION_DN	6.659652809474083E-7
Thyroid=>Heart_Left_Ventricle	ENSG00000119638.7	310	2.0010049475685407E-168	protein folding	7.23172215616591E-7	GO:0006457	Cannbis_use_(initiation)	0.014264619468239871	BERENJENO_TRANSFORMED_BY_RHOA_UP	8.693727083718699E-8
Thyroid=>Heart_Left_Ventricle	ENSG00000230612.1	90	1.1107692494574506E-147	protein folding	1.36669827886597E-8	GO:0006457	White_blood_cell_types	3.170280084845228E-4	BLALOCK_ALZHEIMERS_DISEASE_INCIPIENT_DN	5.1410217238631874E-8
Thyroid=>Heart_Left_Ventricle	ENSG00000234409.3	406	2.0010049475685407E-168	protein folding	8.28489865672863E-8	GO:0006457	Glaucoma_(exfoliation)	0.02024999999999571	TOOKER_GEMCITABINE_RESISTANCE_DN	1.1860055226598506E-6
Thyroid=>Heart_Left_Ventricle	ENSG00000261857.1	328	2.0010049475685407E-168	protein folding	1.6302753852557E-10	GO:0006457	Tanning	0.02118002402444056	PENG_LEUCINE_DEPRIVATION_DN	1.2150534465261921E-8
Thyroid=>Heart_Left_Ventricle	ENSG00000121900.12	80	2.0288413453534823E-127	collagen fibril organization	6.58602531612948E-9	GO:0030199	Mean_forced_vital_capacity_from_2_exams	0.011803842007282664	REACTOME_COLLAGEN_FORMATION	2.924764938639249E-9
Thyroid=>Heart_Left_Ventricle	ENSG00000206527.5	224	2.0010049475685407E-168	protein folding	8.79716202376007E-11	GO:0006457	Dilated_cardiomyopathy	1.2377118855941223E-4	PENG_RAPAMYCIN_RESPONSE_DN	5.129209374933554E-13
Thyroid=>Heart_Left_Ventricle	ENSG00000174059.11	88	1.374962660017873E-143	regulation of cellular amine metabolic process	6.7184622572971E-7	GO:0033238	Exercise_(leisure_time)	0.021809411825017565	KEGG_PROTEASOME	2.1687706493718043E-6
Thyroid=>Heart_Left_Ventricle	ENSG00000189377.3	108	2.0010049475685407E-168	extracellular matrix organization	5.74662037588267E-15	GO:0030198	Coronary_artery_calcification	0.0010146663426689887	SCHUETZ_BREAST_CANCER_DUCTAL_INVASIVE_UP	3.147305509950971E-21
Thyroid=>Heart_Left_Ventricle	ENSG00000173275.8	312	2.0010049475685407E-168	protein folding	2.39774544040929E-9	GO:0006457	Cholesterol	_total	0.004896492659288849	PENG_LEUCINE_DEPRIVATION_DN	8.07236753212173E-10
Thyroid=>Heart_Left_Ventricle	ENSG00000254363.1	402	2.0010049475685407E-168	cellular macromolecule metabolic process	4.107960068814E-7	GO:0044260	Response_to_angiotensin_II_receptor_blocker_therapy	0.017960384386238117	TOOKER_GEMCITABINE_RESISTANCE_DN	1.0327116821805083E-6
Thyroid=>Heart_Left_Ventricle	ENSG00000119878.5	388	2.0010049475685407E-168	extracellular matrix organization	2.20933329512724E-10	GO:0030198	Systemic_sclerosis	9.044949858941321E-4	SCHUETZ_BREAST_CANCER_DUCTAL_INVASIVE_UP	3.6081926329087256E-13
Thyroid=>Heart_Left_Ventricle	ENSG00000101310.10	32	1.7729475061325425E-39	protein targeting to membrane	1.91479597590776E-7	GO:0006612	Heart_rate_variability_traits	0.009562872470179583	KEGG_RIBOSOME	2.6956963704075404E-7
Thyroid=>Heart_Left_Ventricle	ENSG00000263212.1	125	2.0010049475685407E-168	SRP-dependent cotranslational protein targeting to membrane	2.31105900496244E-8	GO:0006614	Uterine_fibroids	0.0010419327735465946	REACTOME_METABOLISM_OF_RNA	1.788948287783859E-8
Thyroid=>Heart_Left_Ventricle	ENSG00000256312.1	19	6.26475725190017E-20	translational termination	3.00182420389989E-7	GO:0006415	Inattentive_symptoms	0.021634956315850887	KEGG_RIBOSOME	1.289433590173521E-6
Thyroid=>Heart_Left_Ventricle	ENSG00000132199.11	148	2.0010049475685407E-168	protein folding	1.8561976497303E-10	GO:0006457	Response_to_angiotensin_II_receptor_blocker_therapy	0.018127596516379043	PENG_LEUCINE_DEPRIVATION_DN	1.394631400846048E-9
Thyroid=>Heart_Left_Ventricle	ENSG00000163482.6	401	2.0010049475685407E-168	organelle organization	1.99892626557228E-7	GO:0006996	Formal_thought_disorder_in_schizophrenia	0.016069789265241184	GINESTIER_BREAST_CANCER_ZNF217_AMPLIFIED_DN	1.1568268817480106E-6
Thyroid=>Heart_Left_Ventricle	ENSG00000204444.6	213	2.0010049475685407E-168	protein folding	5.04928609956329E-14	GO:0006457	Tanning	0.009273355472515078	PENG_LEUCINE_DEPRIVATION_DN	1.3862982430905006E-12
Thyroid=>Heart_Left_Ventricle	ENSG00000180287.11	40	1.0211637381052964E-52	extracellular matrix organization	8.73038655160821E-11	GO:0030198	Ventricular_conduction	0.0017482425672541565	BOQUEST_STEM_CELL_UP	7.311124523267503E-14
Thyroid=>Heart_Left_Ventricle	ENSG00000103423.9	61	1.7605700216289515E-90	respiratory electron transport chain	2.97864518777789E-14	GO:0022904	Coagulation_factor_levels	0.006090849542476241	REACTOME_RESPIRATORY_ELECTRON_TRANSPORT	3.9306060224402164E-14
Thyroid=>Heart_Left_Ventricle	ENSG00000010810.11	36	5.30175758244447E-46	blood vessel development	6.88143182207635E-7	GO:0001568	Coronary_spasm	0.0035968498424924834	BOQUEST_STEM_CELL_DN	2.1999965920851095E-6
Thyroid=>Heart_Left_Ventricle	ENSG00000158406.2	200	2.0010049475685407E-168	protein folding	2.17905063875734E-8	GO:0006457	Dilated_cardiomyopathy	0.019702480124007344	PENG_RAPAMYCIN_RESPONSE_DN	2.3417503281563974E-8
Thyroid=>Heart_Left_Ventricle	ENSG00000123358.14	102	2.0010049475685407E-168	striated muscle tissue development	1.30920482530221E-7	GO:0014706	Arterial_stiffness	0.005099999999999617	PICCALUGA_ANGIOIMMUNOBLASTIC_LYMPHOMA_UP	9.646936992499696E-8
Thyroid=>Heart_Left_Ventricle	ENSG00000013563.8	105	2.0010049475685407E-168	endoplasmic reticulum unfolded protein response	5.95504075834899E-7	GO:0030968	Total_ventricular_volume	0.0099225220220014	PENG_RAPAMYCIN_RESPONSE_DN	4.23470948865549E-5
Thyroid=>Heart_Left_Ventricle	ENSG00000165591.6	179	2.0010049475685407E-168	collagen fibril organization	1.50899931434069E-11	GO:0030199	Alcoholism_(alcohol_dependence_factor_score)	0.003381994894488302	SCHUETZ_BREAST_CANCER_DUCTAL_INVASIVE_UP	9.34117786609197E-15
Thyroid=>Heart_Left_Ventricle	ENSG00000235182.1	60	1.3334036663126552E-88	protein folding	6.85024499518098E-7	GO:0006457	Dengue_shock_syndrome	0.01491175189764682	KIM_ALL_DISORDERS_DURATION_CORR_DN	4.940127758324032E-6
Thyroid=>Heart_Left_Ventricle	ENSG00000118369.8	142	2.0010049475685407E-168	extracellular matrix organization	3.46372892654843E-13	GO:0030198	Prostate_cancer_(gene_x_gene_interaction)	2.5508153001910585E-4	BOQUEST_STEM_CELL_UP	9.189586276584864E-31
Thyroid=>Heart_Left_Ventricle	ENSG00000131400.2	420	2.0010049475685407E-168	protein folding	9.16496534665637E-8	GO:0006457	Alcoholism_(alcohol_dependence_factor_score)	0.0176288818471456	TURASHVILI_BREAST_LOBULAR_CARCINOMA_VS_DUCTAL_NORMAL_UP	1.3704413145172102E-10
Thyroid=>Heart_Left_Ventricle	ENSG00000156453.9	150	2.0010049475685407E-168	M phase of mitotic cell cycle	5.89866122137251E-8	GO:0000087	Menopause_(age_at_onset)	0.03253487875551353	MARSON_BOUND_BY_E2F4_UNSTIMULATED	2.0777612707899346E-6
Thyroid=>Heart_Left_Ventricle	ENSG00000127129.5	149	2.0010049475685407E-168	collagen fibril organization	2.53690143774104E-7	GO:0030199	Aging	0.006097732389357134	BOQUEST_STEM_CELL_UP	9.524868480362738E-12
Thyroid=>Heart_Left_Ventricle	ENSG00000138119.11	52	7.755970071100458E-74	protein folding	2.02409473705548E-7	GO:0006457	Normalized_brain_volume	0.01268640283587911	FU_INTERACT_WITH_ALKBH8	4.387880272590213E-6
Thyroid=>Heart_Left_Ventricle	ENSG00000202357.1	46	4.152241814105666E-63	nuclear division	4.0159645910148E-7	GO:0000280	Handedness_in_dyslexia	0.0022499999999999174	LEE_EARLY_T_LYMPHOCYTE_UP	9.744583724666368E-5
Thyroid=>Heart_Left_Ventricle	ENSG00000158373.7	247	2.0010049475685407E-168	protein folding	1.36007119225458E-9	GO:0006457	Glaucoma_(exfoliation)	0.01234999999999906	TOOKER_GEMCITABINE_RESISTANCE_DN	2.949516069262064E-11
Thyroid=>Heart_Left_Ventricle	ENSG00000135338.7	194	2.0010049475685407E-168	collagen fibril organization	5.99798584651665E-8	GO:0030199	Aging	4.585029869305108E-4	REN_ALVEOLAR_RHABDOMYOSARCOMA_DN	1.213475242494192E-11
Tissues	Regulator	module_size	module_P	GO_Term	GO_P	GO_ID	GWAS-catalog-term	GWAS-catalog_P	MsigDB-term	MsigDB_P
Thyroid=>Lung	ENSG00000233471.2	42	3.800441654069608E-70	translational elongation	6.56600347653746E-8	GO:0006414	IgE_grass_sensitization	0.02901134317382047	REACTOME_PEPTIDE_CHAIN_ELONGATION	7.591459090838972E-7
Thyroid=>Lung	ENSG00000239763.2	33	4.705147514426531E-52	intracellular protein transport	8.76849600783568E-7	GO:0006886	Gaucher_disease_severity	0.008223639575382295	MILI_PSEUDOPODIA_HAPTOTAXIS_DN	9.83601808234427E-6
Thyroid=>Lung	ENSG00000239789.1	25	7.4402175696376224E-37	muscle filament sliding	8.05199462993255E-8	GO:0030049	Biomedical_quantitative_traits	0.009958094381633864	YAUCH_HEDGEHOG_SIGNALING_PARACRINE_DN	2.530429552042763E-8
Thyroid=>Lung	ENSG00000199331.1	75	1.2016563849968913E-142	protein transport	1.96498304823267E-8	GO:0015031	Biliary_atresia	0.021998384790544317	BILANGES_SERUM_AND_RAPAMYCIN_SENSITIVE_GENES	1.905029461967385E-7
Thyroid=>Lung	ENSG00000144036.9	90	6.563783353551666E-178	translational termination	1.22551557183846E-20	GO:0006415	Amyloid_A_Levels	0.0132913422486312	KEGG_RIBOSOME	6.402710778564056E-22
Thyroid=>Lung	ENSG00000162398.7	66	4.243410717218952E-122	immune response	1.05246612043954E-9	GO:0006955	Alcohol_and_nictotine_co-dependence	0.028878320770956083	QI_PLASMACYTOMA_UP	1.0678939121125388E-8
Thyroid=>Lung	ENSG00000236140.1	20	6.79780491871577E-28	translational initiation	4.79522001851083E-7	GO:0006413	Moyamoya_disease	0.0010000000000000002	BILANGES_SERUM_AND_RAPAMYCIN_SENSITIVE_GENES	5.682491709640628E-7
Thyroid=>Lung	ENSG00000260081.1	89	1.5991118649514456E-175	nuclear-transcribed mRNA catabolic process	nonsense-mediated decay	4.56660975823876E-7	GO:0000184	D-dimer_levels	0.004960603574590492	HSIAO_HOUSEKEEPING_GENES	8.08402425274028E-6
Thyroid=>Lung	ENSG00000121653.6	59	1.759821308787698E-106	translational termination	2.15238511360061E-8	GO:0006415	Blue_vs._brown_eyes	0.002950000000000126	KEGG_RIBOSOME	7.097535675994489E-9
Thyroid=>Lung	ENSG00000187912.7	63	2.3036732504906153E-115	nuclear-transcribed mRNA catabolic process	nonsense-mediated decay	1.15108487616834E-12	GO:0000184	Nicotine_dependence	0.018754112091174287	KEGG_RIBOSOME	7.920555276931415E-12
Tissues	Regulator	module_size	module_P	GO_Term	GO_P	GO_ID	GWAS-catalog-term	GWAS-catalog_P	MsigDB-term	MsigDB_P
Thyroid=>Muscle_Skeletal	ENSG00000262728.1	313	4.111441514790162E-188	cellular macromolecule metabolic process	9.10965663508511E-7	GO:0044260	Adiponectin_levels	0.007090753398912567	DAZARD_RESPONSE_TO_UV_NHEK_DN	1.5279276892481096E-4
Thyroid=>Muscle_Skeletal	ENSG00000212900.1	16	6.343498955985228E-19	lipid digestion	2.5716911325962E-7	GO:0044241	Conduct_disorder_(symptom_count)	0.017462037973399104	LEE_LIVER_CANCER_MYC_DN	1.6199976584977743E-5
Thyroid=>Muscle_Skeletal	ENSG00000235169.3	65	8.185307926325642E-111	muscle contraction	8.97498115644717E-7	GO:0006936	Obesity_and_osteoporosis	0.0031999999999997885	RICKMAN_HEAD_AND_NECK_CANCER_F	2.674067125687315E-5
Thyroid=>Muscle_Skeletal	ENSG00000213212.3	176	4.111441514790162E-188	cellular respiration	2.11336728068084E-7	GO:0045333	Obesity_and_osteoporosis	0.00880000000000159	MOOTHA_HUMAN_MITODB_6_2002	4.8456745057542267E-8
Thyroid=>Muscle_Skeletal	ENSG00000233072.1	32	1.1012383524551523E-45	cellular respiration	8.88498986878646E-7	GO:0045333	NA	NA	NA	REACTOME_TCA_CYCLE_AND_RESPIRATORY_ELECTRON_TRANSPORT	2.377738881307518E-6
Thyroid=>Muscle_Skeletal	ENSG00000240336.1	114	4.111441514790162E-188	RNA metabolic process	1.36392579340631E-7	GO:0016070	Heart_failure	0.014052098339890162	DACOSTA_UV_RESPONSE_VIA_ERCC3_DN	9.3588512619473E-5
Tissues	Regulator	module_size	module_P	GO_Term	GO_P	GO_ID	GWAS-catalog-term	GWAS-catalog_P	MsigDB-term	MsigDB_P
Thyroid=>Nerve_Tibial	ENSG00000014919.7	252	2.246896275598895E-190	tRNA processing	6.87368909502974E-8	GO:0008033	Event-related_brain_oscillations	9.257426477559205E-4	DOUGLAS_BMI1_TARGETS_DN	2.4511770360009246E-6
Thyroid=>Nerve_Tibial	ENSG00000107984.5	115	2.246896275598895E-190	nervous system development	4.36243719505463E-8	GO:0007399	Intracranial_aneurysm	5.078795890740896E-5	ASTON_MAJOR_DEPRESSIVE_DISORDER_DN	4.033423114923461E-6
Thyroid=>Nerve_Tibial	ENSG00000259441.1	189	2.246896275598895E-190	mitochondrial ATP synthesis coupled proton transport	1.36974485257622E-9	GO:0042776	Major_CVD	0.018712105605283576	WONG_MITOCHONDRIA_GENE_MODULE	2.471245592008455E-10
Thyroid=>Nerve_Tibial	ENSG00000109758.4	63	4.8537728477092235E-108	antigen processing and presentation of peptide or polysaccharide antigen via MHC class II	5.76001141585083E-7	GO:0002504	Asthma	8.982630083921883E-4	KEGG_ASTHMA	2.159488463312517E-6
Thyroid=>Nerve_Tibial	ENSG00000231212.1	63	4.8537728477092235E-108	synaptic growth at neuromuscular junction	1.55525961319053E-7	GO:0051124	Soluble_ICAM-1	0.009271661950935916	LIM_MAMMARY_STEM_CELL_UP	1.862162223382939E-5
Thyroid=>Nerve_Tibial	ENSG00000237278.1	198	2.246896275598895E-190	gene expression	1.40626352735967E-7	GO:0010467	AIDS	0.005007663398727131	ZWANG_CLASS_3_TRANSIENTLY_INDUCED_BY_EGF	7.964068267222949E-12
Thyroid=>Nerve_Tibial	ENSG00000014919.7	252	2.246896275598895E-190	tRNA processing	6.87368909502974E-8	GO:0008033	Event-related_brain_oscillations	9.257426477559205E-4	DOUGLAS_BMI1_TARGETS_DN	2.4511770360009246E-6
Thyroid=>Nerve_Tibial	ENSG00000020219.8	135	2.246896275598895E-190	immune system process	4.5900304422845E-13	GO:0002376	Systemic_lupus_erythematosus	0.001621022558925869	CHEN_METABOLIC_SYNDROM_NETWORK	6.644086492288679E-29
Thyroid=>Nerve_Tibial	ENSG00000254588.1	27	1.8696987975367823E-37	translational elongation	1.364216758407E-13	GO:0006414	Aging_(time_to_death)	0.005190257311402533	REACTOME_PEPTIDE_CHAIN_ELONGATION	1.3561300264683342E-11
Thyroid=>Nerve_Tibial	ENSG00000237280.1	41	2.4124634247543215E-63	mitochondrial electron transport	NADH to ubiquinone	5.46407612528167E-7	GO:0006120	Intraocular_pressure	0.003996099804990541	REACTOME_RESPIRATORY_ELECTRON_TRANSPORT	1.8493590453242212E-5
Thyroid=>Nerve_Tibial	ENSG00000226458.1	143	2.246896275598895E-190	SRP-dependent cotranslational protein targeting to membrane	2.85187993110751E-14	GO:0006614	Cutaneous_nevi	7.36954253471403E-4	KEGG_RIBOSOME	1.768234348662992E-15
Thyroid=>Nerve_Tibial	ENSG00000163006.6	40	2.0406467212560665E-61	lipid metabolic process	5.16603221821247E-8	GO:0006629	Adiponectin_levels	0.0043220754892953975	NAKAYAMA_SOFT_TISSUE_TUMORS_PCA2_DN	4.0768539652813314E-14
Thyroid=>Nerve_Tibial	ENSG00000138061.7	59	1.2609632692739556E-99	antigen processing and presentation of peptide or polysaccharide antigen via MHC class II	8.99884222033228E-11	GO:0002504	Hepatitis_B_(viral_clearance)	8.265413270663767E-6	KEGG_ASTHMA	2.3181654742383404E-8
Thyroid=>Nerve_Tibial	ENSG00000109618.7	268	2.246896275598895E-190	cellular respiration	5.95369350768205E-15	GO:0045333	Glaucoma_(exfoliation)	0.013299999999996964	REACTOME_RESPIRATORY_ELECTRON_TRANSPORT_ATP_SYNTHESIS_BY_CHEMIOSMOTIC_COUPLING_AND_HEAT_PRODUCTION_BY_UNCOUPLING_PROTEINS_	1.3339518023184945E-14
Thyroid=>Nerve_Tibial	ENSG00000168242.3	31	1.368919673888706E-44	translational termination	1.78325549682361E-16	GO:0006415	Hippocampal_volume	0.010801290404972338	KEGG_RIBOSOME	7.561783083783945E-15
Thyroid=>Nerve_Tibial	ENSG00000082898.12	145	2.246896275598895E-190	regulation of RNA metabolic process	7.00325826526541E-7	GO:0051252	Cortical_structure	0.007199999999999872	LINDGREN_BLADDER_CANCER_CLUSTER_2B	9.593419287516366E-7
Thyroid=>Nerve_Tibial	ENSG00000254593.1	85	4.0009644976117977E-156	respiratory electron transport chain	2.60977985895883E-10	GO:0022904	Vitamin_D_insufficiency	0.012696521410979704	REACTOME_RESPIRATORY_ELECTRON_TRANSPORT_ATP_SYNTHESIS_BY_CHEMIOSMOTIC_COUPLING_AND_HEAT_PRODUCTION_BY_UNCOUPLING_PROTEINS_	3.3905148817091517E-10
Thyroid=>Nerve_Tibial	ENSG00000187391.12	55	2.501485473527695E-91	respiratory electron transport chain	8.04425735051335E-12	GO:0022904	Dengue_shock_syndrome	0.0136759428235954	MOOTHA_VOXPHOS	1.9696022302460744E-12
Thyroid=>Nerve_Tibial	ENSG00000031823.8	17	7.942362667772262E-21	antigen processing and presentation of peptide or polysaccharide antigen via MHC class II	1.97767318065931E-9	GO:0002504	Hepatitis_B_(viral_clearance)	6.800340017000859E-7	KEGG_ASTHMA	9.655004679281916E-9
Thyroid=>Nerve_Tibial	ENSG00000116288.8	116	2.246896275598895E-190	triglyceride metabolic process	2.5065162851328E-7	GO:0006641	Response_to_cerivastatin	0.005800000000001142	NAKAYAMA_SOFT_TISSUE_TUMORS_PCA2_DN	3.5038491450004134E-14
Tissues	Regulator	module_size	module_P	GO_Term	GO_P	GO_ID	GWAS-catalog-term	GWAS-catalog_P	MsigDB-term	MsigDB_P
Thyroid=>Skin_Sun_Exposed_Lower_leg	ENSG00000253720.1	124	1.0162392185249854E-218	mRNA metabolic process	3.62690596223049E-13	GO:0016071	Nicotine_dependence	0.036341766473845495	KEGG_RIBOSOME	1.6090581591169835E-10
Thyroid=>Skin_Sun_Exposed_Lower_leg	ENSG00000206639.1	23	5.163252470051792E-37	muscle contraction	6.13545843511989E-7	GO:0006936	Gaucher_disease_severity	0.005737362645319515	REACTOME_MUSCLE_CONTRACTION	2.221410507974202E-5
Thyroid=>Skin_Sun_Exposed_Lower_leg	ENSG00000170262.8	36	5.8973771190536684E-64	M phase	1.23422893808336E-9	GO:0000279	Working_memory	0.02842496432464735	ROSTY_CERVICAL_CANCER_PROLIFERATION_CLUSTER	1.104340489097287E-19
Thyroid=>Skin_Sun_Exposed_Lower_leg	ENSG00000138207.6	37	4.0137646694987106E-66	chromosome segregation	2.93592195487085E-7	GO:0007059	Adiponectin_levels	0.0037076878436451267	SOTIRIOU_BREAST_CANCER_GRADE_1_VS_3_UP	1.0354886978316821E-8
Thyroid=>Skin_Sun_Exposed_Lower_leg	ENSG00000225826.1	16	9.88815629208534E-24	cholesterol biosynthetic process	3.30555954736468E-8	GO:0006695	Platelet_counts	0.012728231138809913	REACTOME_CHOLESTEROL_BIOSYNTHESIS	2.8740269380129052E-9
Thyroid=>Skin_Sun_Exposed_Lower_leg	ENSG00000226482.1	68	5.933933351956483E-138	cell cycle phase	4.0634444300397E-7	GO:0022403	Intracranial_aneurysm	8.672215380278604E-4	GOBERT_OLIGODENDROCYTE_DIFFERENTIATION_UP	5.9564327963106135E-9
Thyroid=>Skin_Sun_Exposed_Lower_leg	ENSG00000234322.1	58	6.168553905477177E-114	muscle filament sliding	1.72642299234803E-7	GO:0030049	Response_to_interferon_beta_therapy	0.011550500038603303	RICKMAN_HEAD_AND_NECK_CANCER_F	1.057368327132674E-8
Thyroid=>Skin_Sun_Exposed_Lower_leg	ENSG00000251356.1	32	2.0724001216372297E-55	muscle system process	4.18005688822706E-8	GO:0003012	Dengue_shock_syndrome	0.007975235938547673	LIU_PROSTATE_CANCER_DN	8.90310669705266E-6
Thyroid=>Skin_Sun_Exposed_Lower_leg	ENSG00000253720.1	124	1.0162392185249854E-218	mRNA metabolic process	3.62690596223049E-13	GO:0016071	Nicotine_dependence	0.036341766473845495	KEGG_RIBOSOME	1.6090581591169835E-10
Tissues	Regulator	module_size	module_P	GO_Term	GO_P	GO_ID	GWAS-catalog-term	GWAS-catalog_P	MsigDB-term	MsigDB_P
Thyroid=>Whole_Blood	ENSG00000212900.1	19	2.4783813142127018E-29	digestion	5.69496585169008E-13	GO:0007586	Type_1_diabetes	1.044245104816347E-4	FEVR_CTNNB1_TARGETS_UP	1.8313116403106477E-6
Thyroid=>Whole_Blood	ENSG00000184221.8	33	1.333242105870219E-57	nervous system development	1.02685304862922E-9	GO:0007399	Progressive_supranuclear_palsy	2.0360244560705957E-4	ASTON_MAJOR_DEPRESSIVE_DISORDER_DN	6.095018895777955E-6
Thyroid=>Whole_Blood	ENSG00000125656.3	20	3.106108678520494E-31	mitotic cell cycle	1.65911156235301E-9	GO:0000278	Atrial_fibrillation	0.020801623006003217	ROSTY_CERVICAL_CANCER_PROLIFERATION_CLUSTER	1.0272852185035063E-21
Tissues	Regulator	module_size	module_P	GO_Term	GO_P	GO_ID	GWAS-catalog-term	GWAS-catalog_P	MsigDB-term	MsigDB_P
Whole_Blood=>Adipose_Subcutaneous	ENSG00000252229.1	193	5.879711386827729E-227	translational termination	2.00188708910009E-27	GO:0006415	Gastric_cancer	0.019108315415771435	KEGG_RIBOSOME	2.084295253750629E-25
Whole_Blood=>Adipose_Subcutaneous	ENSG00000182628.7	129	5.879711386827729E-227	translational termination	5.08265285222481E-26	GO:0006415	Blue_vs._brown_eyes	0.006400000000000316	KEGG_RIBOSOME	1.0693246301672646E-27
Whole_Blood=>Adipose_Subcutaneous	ENSG00000240656.1	178	5.879711386827729E-227	respiratory electron transport chain	5.26213964408873E-7	GO:0022904	Dialysis-related_mortality	0.004245129837481258	KEGG_ALZHEIMERS_DISEASE	3.6323486511483444E-9
Whole_Blood=>Adipose_Subcutaneous	ENSG00000225972.1	196	5.879711386827729E-227	translational termination	4.43951750615861E-38	GO:0006415	Celiac_disease_and_Rheumatoid_arthritis	0.016011341915110035	KEGG_RIBOSOME	5.1396875177355735E-37
Whole_Blood=>Adipose_Subcutaneous	ENSG00000261812.1	61	4.5201133611826943E-126	triglyceride metabolic process	1.0100898256308E-9	GO:0006641	Haptoglobin_levels	0.0029999999999997377	GERHOLD_ADIPOGENESIS_UP	3.5322795750820266E-7
Whole_Blood=>Adipose_Subcutaneous	ENSG00000255633.2	204	5.879711386827729E-227	translational termination	1.85884995097747E-16	GO:0006415	Eye_color_traits	3.0549951740011384E-4	KEGG_RIBOSOME	1.2291979007022455E-14
Whole_Blood=>Adipose_Subcutaneous	ENSG00000007952.12	73	3.341519291062679E-156	translational elongation	1.33131347814206E-7	GO:0006414	Urate_levels	0.0021005603045140316	KEGG_RIBOSOME	7.557437052776247E-7
Whole_Blood=>Adipose_Subcutaneous	ENSG00000239776.1	142	5.879711386827729E-227	translational termination	6.02641643738005E-12	GO:0006415	Abdominal_aortic_aneurysm	0.021002285631090647	KEGG_RIBOSOME	2.9023552490884065E-11
Whole_Blood=>Adipose_Subcutaneous	ENSG00000179943.5	124	5.879711386827729E-227	immune response	3.79156418291181E-13	GO:0006955	Peripheral_artery_disease	0.018485836908102463	CHEN_METABOLIC_SYNDROM_NETWORK	3.988326467174408E-19
Whole_Blood=>Adipose_Subcutaneous	ENSG00000263006.1	152	5.879711386827729E-227	translational elongation	3.65808963133579E-48	GO:0006414	Abdominal_aortic_aneurysm	0.022480538425362972	KEGG_RIBOSOME	2.4517797379357847E-44
Whole_Blood=>Adipose_Subcutaneous	ENSG00000235704.1	109	5.879711386827729E-227	immune response	3.46251231640521E-7	GO:0006955	Sarcoidosis	0.005400000000001406	CHEN_METABOLIC_SYNDROM_NETWORK	9.237028976117213E-10
Whole_Blood=>Adipose_Subcutaneous	ENSG00000263142.1	267	5.879711386827729E-227	translational elongation	5.89933309633214E-57	GO:0006414	Eye_color_traits	5.240483971393939E-4	KEGG_RIBOSOME	9.550247222650391E-58
Whole_Blood=>Adipose_Subcutaneous	ENSG00000228126.1	192	5.879711386827729E-227	chromatin modification	5.4957324459966E-12	GO:0016568	Blue_vs._brown_eyes	0.009550000000001484	DACOSTA_UV_RESPONSE_VIA_ERCC3_DN	1.4908223946554963E-10
Whole_Blood=>Adipose_Subcutaneous	ENSG00000230445.4	94	6.331225330122351E-211	chromatin modification	3.78343882910829E-9	GO:0016568	Intracranial_aneurysm	0.0016137552015506678	GINESTIER_BREAST_CANCER_20Q13_AMPLIFICATION_DN	1.5932928701705317E-7
Whole_Blood=>Adipose_Subcutaneous	ENSG00000198763.3	171	5.879711386827729E-227	SRP-dependent cotranslational protein targeting to membrane	1.17591258769591E-12	GO:0006614	Eye_color_traits	2.1427893326862255E-4	KEGG_RIBOSOME	1.1290769186038093E-11
Whole_Blood=>Adipose_Subcutaneous	ENSG00000241781.1	139	5.879711386827729E-227	translational termination	1.83854478913331E-16	GO:0006415	Abdominal_aortic_aneurysm	0.020558519360115164	KEGG_RIBOSOME	1.1782051330493814E-15
Whole_Blood=>Adipose_Subcutaneous	ENSG00000198804.2	221	5.879711386827729E-227	protein localization to endoplasmic reticulum	5.17815035423256E-23	GO:0070972	Moyamoya_disease	0.010999999999994943	KEGG_RIBOSOME	1.4639357351614991E-22
Whole_Blood=>Adipose_Subcutaneous	ENSG00000229344.1	217	5.879711386827729E-227	translational termination	1.06365468144771E-40	GO:0006415	Endometrial_cancer	0.03205292504048408	KEGG_RIBOSOME	3.854896264274039E-39
Whole_Blood=>Adipose_Subcutaneous	ENSG00000244005.5	126	5.879711386827729E-227	muscle contraction	7.80699690260832E-7	GO:0006936	Response_to_cerivastatin	0.006300000000000805	BERTUCCI_MEDULLARY_VS_DUCTAL_BREAST_CANCER_DN	1.1782347490728192E-7
Whole_Blood=>Adipose_Subcutaneous	ENSG00000235299.1	238	5.879711386827729E-227	translational elongation	3.73063837383387E-49	GO:0006414	Chronic_lymphocytic_leukemia	0.035076489376090834	KEGG_RIBOSOME	1.4970125938102853E-48
Whole_Blood=>Adipose_Subcutaneous	ENSG00000072518.14	120	5.879711386827729E-227	SRP-dependent cotranslational protein targeting to membrane	3.56950693506031E-9	GO:0006614	Blue_vs._brown_eyes	0.0059500000000001175	KEGG_RIBOSOME	1.1575394337767939E-10
Whole_Blood=>Adipose_Subcutaneous	ENSG00000252197.1	146	5.879711386827729E-227	translational elongation	2.42028725197409E-22	GO:0006414	Abdominal_aortic_aneurysm	0.021593765455599663	KEGG_RIBOSOME	1.6265934547736139E-21
Whole_Blood=>Adipose_Subcutaneous	ENSG00000243172.1	159	5.879711386827729E-227	translational termination	1.66774624807749E-21	GO:0006415	Abdominal_aortic_aneurysm	0.023514429486850084	KEGG_RIBOSOME	2.8593260565762183E-19
Whole_Blood=>Adipose_Subcutaneous	ENSG00000248923.1	156	5.879711386827729E-227	SRP-dependent cotranslational protein targeting to membrane	1.36257696201354E-17	GO:0006614	Celiac_disease_and_Rheumatoid_arthritis	0.010346665948705374	KEGG_RIBOSOME	2.0480762080994402E-19
Whole_Blood=>Adipose_Subcutaneous	ENSG00000178952.4	81	8.935074413352166E-177	positive regulation of immune system process	2.57671582746012E-10	GO:0002684	Dental_caries	0.008083799189958801	CHEN_METABOLIC_SYNDROM_NETWORK	1.4549419297921495E-17
Whole_Blood=>Adipose_Subcutaneous	ENSG00000231916.1	51	9.744559424582742E-102	response to interleukin-2	9.11316995076606E-8	GO:0070669	Iris_characteristics	0.017371881937843035	REACTOME_IL_7_SIGNALING	3.320741801783168E-4
Whole_Blood=>Adipose_Subcutaneous	ENSG00000262292.1	248	5.879711386827729E-227	translational termination	7.93120786946066E-42	GO:0006415	Eye_color_traits	4.52015556073477E-4	KEGG_RIBOSOME	1.0974264473206987E-40
Whole_Blood=>Adipose_Subcutaneous	ENSG00000254281.1	79	1.3422642437785044E-171	cell cycle phase	7.14741148660951E-15	GO:0022403	Diabetic_retinopathy	6.094271076905046E-4	GOBERT_OLIGODENDROCYTE_DIFFERENTIATION_UP	3.139096897221494E-26
Whole_Blood=>Adipose_Subcutaneous	ENSG00000203785.4	111	5.879711386827729E-227	translational termination	7.72884393684555E-39	GO:0006415	Blue_vs._brown_eyes	0.00549999999999965	KEGG_RIBOSOME	7.158283990504554E-35
Whole_Blood=>Adipose_Subcutaneous	ENSG00000198712.1	222	5.879711386827729E-227	nuclear-transcribed mRNA catabolic process	nonsense-mediated decay	8.72103656709276E-19	GO:0000184	Eye_color_traits	3.620058890733506E-4	KEGG_RIBOSOME	3.666579120734172E-18
Whole_Blood=>Adipose_Subcutaneous	ENSG00000197641.6	19	7.8443458101637985E-31	translational elongation	5.71339841745042E-11	GO:0006414	Primary_biliary_cirrhosis	0.03182464369034665	BILANGES_SERUM_AND_RAPAMYCIN_SENSITIVE_GENES	4.383401693998755E-9
Whole_Blood=>Adipose_Subcutaneous	ENSG00000228655.2	74	9.382562228808622E-159	translational initiation	2.60399955636289E-7	GO:0006413	Endometrial_cancer	0.011059531599441168	KEGG_RIBOSOME	8.898014673210456E-7
Whole_Blood=>Adipose_Subcutaneous	ENSG00000252229.1	193	5.879711386827729E-227	translational termination	2.00188708910009E-27	GO:0006415	Gastric_cancer	0.019108315415771435	KEGG_RIBOSOME	2.084295253750629E-25
Whole_Blood=>Adipose_Subcutaneous	ENSG00000182628.7	129	5.879711386827729E-227	translational termination	5.08265285222481E-26	GO:0006415	Blue_vs._brown_eyes	0.006400000000000316	KEGG_RIBOSOME	1.0693246301672646E-27
Whole_Blood=>Adipose_Subcutaneous	ENSG00000217165.1	70	1.3894830343897569E-148	translational elongation	1.6865024374274E-46	GO:0006414	NA	NA	NA	KEGG_RIBOSOME	4.443845371382932E-47
Whole_Blood=>Adipose_Subcutaneous	ENSG00000240656.1	178	5.879711386827729E-227	respiratory electron transport chain	5.26213964408873E-7	GO:0022904	Dialysis-related_mortality	0.004245129837481258	KEGG_ALZHEIMERS_DISEASE	3.6323486511483444E-9
Whole_Blood=>Adipose_Subcutaneous	ENSG00000236430.1	48	1.3506738496420303E-94	translational termination	2.86899529149319E-11	GO:0006415	Dengue_shock_syndrome	0.011696068794352922	KEGG_RIBOSOME	2.7742907939615348E-11
Whole_Blood=>Adipose_Subcutaneous	ENSG00000089356.11	52	3.899563550568498E-104	translational elongation	1.62732691960666E-24	GO:0006414	Electrocardiographic_conduction_measures	0.025214977334658453	KEGG_RIBOSOME	3.587254909320587E-24
Whole_Blood=>Adipose_Subcutaneous	ENSG00000261812.1	61	4.5201133611826943E-126	triglyceride metabolic process	1.0100898256308E-9	GO:0006641	Haptoglobin_levels	0.0029999999999997377	GERHOLD_ADIPOGENESIS_UP	3.5322795750820266E-7
Whole_Blood=>Adipose_Subcutaneous	ENSG00000164932.7	24	6.062354634411297E-41	epidermis development	6.66844288379599E-7	GO:0008544	Parkinson's_disease_(age_of_onset)	0.008371071633128469	JAEGER_METASTASIS_DN	3.874509319449481E-17
Whole_Blood=>Adipose_Subcutaneous	ENSG00000007952.12	73	3.341519291062679E-156	translational elongation	1.33131347814206E-7	GO:0006414	Urate_levels	0.0021005603045140316	KEGG_RIBOSOME	7.557437052776247E-7
Whole_Blood=>Adipose_Subcutaneous	ENSG00000239776.1	142	5.879711386827729E-227	translational termination	6.02641643738005E-12	GO:0006415	Abdominal_aortic_aneurysm	0.021002285631090647	KEGG_RIBOSOME	2.9023552490884065E-11
Whole_Blood=>Adipose_Subcutaneous	ENSG00000158516.7	24	6.062354634411297E-41	digestion	5.34536453812788E-11	GO:0007586	Type_1_diabetes	2.1427245422838464E-4	FEVR_CTNNB1_TARGETS_UP	4.886058071733125E-8
Whole_Blood=>Adipose_Subcutaneous	ENSG00000228624.2	50	2.3880632106278187E-99	defense response	1.34884968327461E-7	GO:0006952	Retinol_levels	0.007481638783409334	CHEN_METABOLIC_SYNDROM_NETWORK	3.04945996504274E-12
Whole_Blood=>Adipose_Subcutaneous	ENSG00000166535.14	54	5.8989179302215E-109	translational elongation	3.57302310579437E-25	GO:0006414	Dengue_shock_syndrome	0.012933862256694417	KEGG_RIBOSOME	5.0772236408273115E-20
Whole_Blood=>Adipose_Subcutaneous	ENSG00000179943.5	124	5.879711386827729E-227	immune response	3.79156418291181E-13	GO:0006955	Peripheral_artery_disease	0.018485836908102463	CHEN_METABOLIC_SYNDROM_NETWORK	3.988326467174408E-19
Whole_Blood=>Adipose_Subcutaneous	ENSG00000235704.1	109	5.879711386827729E-227	immune response	3.46251231640521E-7	GO:0006955	Sarcoidosis	0.005400000000001406	CHEN_METABOLIC_SYNDROM_NETWORK	9.237028976117213E-10
Whole_Blood=>Adipose_Subcutaneous	ENSG00000239935.1	131	5.879711386827729E-227	translational termination	3.07185324074486E-18	GO:0006415	Abdominal_aortic_aneurysm	0.019374487071188096	KEGG_RIBOSOME	1.4495000529636736E-17
Whole_Blood=>Adipose_Subcutaneous	ENSG00000153774.4	42	1.4658541115083953E-80	SRP-dependent cotranslational protein targeting to membrane	6.02341215885781E-25	GO:0006614	Factor_VII	0.014609891287593482	KEGG_RIBOSOME	1.1449055333817236E-25
Whole_Blood=>Adipose_Subcutaneous	ENSG00000228126.1	192	5.879711386827729E-227	chromatin modification	5.4957324459966E-12	GO:0016568	Blue_vs._brown_eyes	0.009550000000001484	DACOSTA_UV_RESPONSE_VIA_ERCC3_DN	1.4908223946554963E-10
Whole_Blood=>Adipose_Subcutaneous	ENSG00000230445.4	94	6.331225330122351E-211	chromatin modification	3.78343882910829E-9	GO:0016568	Intracranial_aneurysm	0.0016137552015506678	GINESTIER_BREAST_CANCER_20Q13_AMPLIFICATION_DN	1.5932928701705317E-7
Whole_Blood=>Adipose_Subcutaneous	ENSG00000239005.1	37	3.819278669662599E-69	translational termination	1.50072312747722E-25	GO:0006415	NA	NA	NA	KEGG_RIBOSOME	6.594944498456841E-27
Whole_Blood=>Adipose_Subcutaneous	ENSG00000251661.2	48	1.3506738496420303E-94	translational termination	8.40751245877888E-17	GO:0006415	Brain_lesion_load	0.014315654811159071	KEGG_RIBOSOME	9.160797304810946E-15
Whole_Blood=>Adipose_Subcutaneous	ENSG00000241781.1	139	5.879711386827729E-227	translational termination	1.83854478913331E-16	GO:0006415	Abdominal_aortic_aneurysm	0.020558519360115164	KEGG_RIBOSOME	1.1782051330493814E-15
Whole_Blood=>Adipose_Subcutaneous	ENSG00000212293.1	43	7.098134401177828E-83	electron transport chain	2.2648395420998E-7	GO:0022900	Menarche_(age_at_onset)	0.008235646488584778	KEGG_OXIDATIVE_PHOSPHORYLATION	1.2094999978540498E-8
Whole_Blood=>Adipose_Subcutaneous	ENSG00000235299.1	238	5.879711386827729E-227	translational elongation	3.73063837383387E-49	GO:0006414	Chronic_lymphocytic_leukemia	0.035076489376090834	KEGG_RIBOSOME	1.4970125938102853E-48
Whole_Blood=>Adipose_Subcutaneous	ENSG00000229142.1	56	8.289529467775663E-114	defense response	8.62572292449841E-14	GO:0006952	Urinary_albumin_excretion	0.0136759428235954	CHEN_METABOLIC_SYNDROM_NETWORK	2.1572139776717983E-10
Whole_Blood=>Adipose_Subcutaneous	ENSG00000166869.2	24	6.062354634411297E-41	nuclear-transcribed mRNA catabolic process	nonsense-mediated decay	3.90314413768745E-11	GO:0000184	Eosinophilic_esophagitis_(pediatric)	0.022761145996283705	REACTOME_NONSENSE_MEDIATED_DECAY_ENHANCED_BY_THE_EXON_JUNCTION_COMPLEX	3.801491852204062E-8
Whole_Blood=>Adipose_Subcutaneous	ENSG00000233196.1	34	1.9695651178480483E-62	translational termination	7.71872065757033E-19	GO:0006415	Working_memory	0.026865884207229688	KEGG_RIBOSOME	1.2229543476484975E-20
Whole_Blood=>Adipose_Subcutaneous	ENSG00000252197.1	146	5.879711386827729E-227	translational elongation	2.42028725197409E-22	GO:0006414	Abdominal_aortic_aneurysm	0.021593765455599663	KEGG_RIBOSOME	1.6265934547736139E-21
Whole_Blood=>Adipose_Subcutaneous	ENSG00000243172.1	159	5.879711386827729E-227	translational termination	1.66774624807749E-21	GO:0006415	Abdominal_aortic_aneurysm	0.023514429486850084	KEGG_RIBOSOME	2.8593260565762183E-19
Whole_Blood=>Adipose_Subcutaneous	ENSG00000178952.4	81	8.935074413352166E-177	positive regulation of immune system process	2.57671582746012E-10	GO:0002684	Dental_caries	0.008083799189958801	CHEN_METABOLIC_SYNDROM_NETWORK	1.4549419297921495E-17
Whole_Blood=>Adipose_Subcutaneous	ENSG00000231916.1	51	9.744559424582742E-102	response to interleukin-2	9.11316995076606E-8	GO:0070669	Iris_characteristics	0.017371881937843035	REACTOME_IL_7_SIGNALING	3.320741801783168E-4
Whole_Blood=>Adipose_Subcutaneous	ENSG00000262292.1	248	5.879711386827729E-227	translational termination	7.93120786946066E-42	GO:0006415	Eye_color_traits	4.52015556073477E-4	KEGG_RIBOSOME	1.0974264473206987E-40
Whole_Blood=>Adipose_Subcutaneous	ENSG00000258316.1	29	1.6740540252318482E-51	translational termination	1.25608042341398E-14	GO:0006415	Dengue_shock_syndrome	0.006981123613281925	KEGG_RIBOSOME	2.6185338304482794E-15
Whole_Blood=>Adipose_Subcutaneous	ENSG00000262003.1	47	3.1147047729881174E-92	translational elongation	7.28762727938273E-39	GO:0006414	Aortic_root_size	0.045029563845098264	KEGG_RIBOSOME	7.926503286962476E-34
Whole_Blood=>Adipose_Subcutaneous	ENSG00000220506.2	54	5.8989179302215E-109	defense response	6.68372626383535E-7	GO:0006952	Hearing_impairment	0.008078552532486457	CHEN_METABOLIC_SYNDROM_NETWORK	1.678340124779029E-12
Whole_Blood=>Adipose_Subcutaneous	ENSG00000240403.1	37	3.819278669662599E-69	translational elongation	2.44776479587428E-27	GO:0006414	Rheumatoid_arthritis	0.012041050382919312	KEGG_RIBOSOME	1.9388891812191996E-24
Whole_Blood=>Adipose_Subcutaneous	ENSG00000262332.1	73	3.341519291062679E-156	translational termination	5.74058752350392E-12	GO:0006415	Eye_color_traits	0.010761702819614395	KEGG_RIBOSOME	2.7584324255616262E-11
Whole_Blood=>Adipose_Subcutaneous	ENSG00000203785.4	111	5.879711386827729E-227	translational termination	7.72884393684555E-39	GO:0006415	Blue_vs._brown_eyes	0.00549999999999965	KEGG_RIBOSOME	7.158283990504554E-35
Tissues	Regulator	module_size	module_P	GO_Term	GO_P	GO_ID	GWAS-catalog-term	GWAS-catalog_P	MsigDB-term	MsigDB_P
Whole_Blood=>Artery_Tibial	ENSG00000061337.10	105	9.465102091405498E-222	respiratory electron transport chain	8.98157278790523E-7	GO:0022904	HIV-1_susceptibility	0.005272840576887886	REACTOME_RESPIRATORY_ELECTRON_TRANSPORT	1.787310412302443E-7
Whole_Blood=>Artery_Tibial	ENSG00000008838.11	95	1.2242088660351445E-208	establishment of protein localization to organelle	3.31379968836637E-10	GO:0072594	Dengue_shock_syndrome	0.023282442267019338	STARK_PREFRONTAL_CORTEX_22Q11_DELETION_DN	2.6544009577266504E-10
Whole_Blood=>Artery_Tibial	ENSG00000071894.9	91	3.1261647386298763E-198	SRP-dependent cotranslational protein targeting to membrane	3.81818462543385E-21	GO:0006614	Ewing_sarcoma	0.022300619303861464	KEGG_RIBOSOME	2.387909226447039E-18
Whole_Blood=>Artery_Tibial	ENSG00000206738.1	297	9.465102091405498E-222	small molecule catabolic process	8.39718560311206E-8	GO:0044282	Echocardiographic_traits	0.009082657884683296	HARRIS_HYPOXIA	3.097165557327452E-6
Whole_Blood=>Artery_Tibial	ENSG00000241878.4	284	9.465102091405498E-222	cellular respiration	3.07183877498828E-15	GO:0045333	Height	0.001581797846128278	MOOTHA_VOXPHOS	1.1770825561334134E-17
Whole_Blood=>Artery_Tibial	ENSG00000223989.1	88	1.7796963166959476E-190	respiratory electron transport chain	5.84239041621181E-13	GO:0022904	Dengue_shock_syndrome	0.0215637340602566	REACTOME_RESPIRATORY_ELECTRON_TRANSPORT_ATP_SYNTHESIS_BY_CHEMIOSMOTIC_COUPLING_AND_HEAT_PRODUCTION_BY_UNCOUPLING_PROTEINS_	4.524966910364365E-13
Whole_Blood=>Artery_Tibial	ENSG00000188505.3	90	1.2161153303167308E-195	respiratory electron transport chain	1.18070954806934E-8	GO:0022904	Uric_acid_levels	0.012041050382920748	MOOTHA_VOXPHOS	5.353413422050459E-9
Whole_Blood=>Artery_Tibial	ENSG00000145990.5	142	9.465102091405498E-222	cellular amino acid catabolic process	1.75870617256619E-7	GO:0009063	Mean_corpuscular_hemoglobin	0.0031531672535680556	PIONTEK_PKD1_TARGETS_UP	6.987915030498999E-6
Whole_Blood=>Artery_Tibial	ENSG00000140521.6	203	9.465102091405498E-222	intracellular transport	8.54551679806977E-8	GO:0046907	Renal_function-related_traits_(eGRFcrea)	0.008527901758596211	FIRESTEIN_PROLIFERATION	1.1913799518985789E-5
Whole_Blood=>Artery_Tibial	ENSG00000244405.3	95	1.2242088660351445E-208	RNA processing	4.22224197407697E-7	GO:0006396	Dengue_shock_syndrome	0.023527774718976817	REACTOME_PROCESSING_OF_CAPPED_INTRON_CONTAINING_PRE_MRNA	4.6851933217581405E-6
Whole_Blood=>Artery_Tibial	ENSG00000221821.2	122	9.465102091405498E-222	respiratory electron transport chain	2.52654969692243E-17	GO:0022904	Intraocular_pressure	0.01196429821491102	MOOTHA_VOXPHOS	3.499570404578792E-18
Whole_Blood=>Artery_Tibial	ENSG00000101194.12	157	9.465102091405498E-222	respiratory electron transport chain	4.98985017718478E-7	GO:0022904	Interleukin-18_levels	0.015539546977348695	YAO_TEMPORAL_RESPONSE_TO_PROGESTERONE_CLUSTER_13	1.012924146297256E-6
Whole_Blood=>Artery_Tibial	ENSG00000260650.1	78	5.90533290572068E-165	respiratory electron transport chain	2.1771608472011E-20	GO:0022904	Amyotrophic_lateral_sclerosis	0.01951253112863895	MOOTHA_VOXPHOS	5.314864108520441E-23
Whole_Blood=>Artery_Tibial	ENSG00000140181.10	164	9.465102091405498E-222	SRP-dependent cotranslational protein targeting to membrane	2.35395294561711E-13	GO:0006614	Waist-hip_ratio	0.017515020115418823	KEGG_RIBOSOME	6.866327033452033E-12
Whole_Blood=>Artery_Tibial	ENSG00000205716.4	93	1.9989118832160468E-203	protein N-linked glycosylation via asparagine	4.57970726053416E-7	GO:0018279	Bladder_cancer	0.00246026680693362	BOQUEST_STEM_CELL_CULTURED_VS_FRESH_UP	9.965653305559982E-9
Whole_Blood=>Artery_Tibial	ENSG00000205233.4	36	5.064435522009739E-65	translational initiation	1.21995167857677E-8	GO:0006413	Osteoarthritis	0.019627622134472927	ONKEN_UVEAL_MELANOMA_DN	1.9985723473927043E-8
Whole_Blood=>Artery_Tibial	ENSG00000111261.8	66	4.4948876291820535E-135	respiratory electron transport chain	9.21371905307303E-7	GO:0022904	Peripheral_artery_disease	0.009867857716317966	MOOTHA_VOXPHOS	4.193329261648488E-7
Whole_Blood=>Artery_Tibial	ENSG00000071894.9	91	3.1261647386298763E-198	SRP-dependent cotranslational protein targeting to membrane	3.81818462543385E-21	GO:0006614	Ewing_sarcoma	0.022300619303861464	KEGG_RIBOSOME	2.387909226447039E-18
Whole_Blood=>Artery_Tibial	ENSG00000206228.4	41	4.02772146471226E-76	antigen processing and presentation of peptide or polysaccharide antigen via MHC class II	8.0508541332128E-8	GO:0002504	Asthma	2.6497044184783063E-4	KEGG_ASTHMA	4.0069050366311874E-7
Whole_Blood=>Artery_Tibial	ENSG00000169564.5	70	6.160717647325475E-145	respiratory electron transport chain	7.14548993627377E-11	GO:0022904	HIV-1_susceptibility	0.002294185680247402	MOOTHA_VOXPHOS	3.3705718118315823E-13
Whole_Blood=>Artery_Tibial	ENSG00000224014.1	41	4.02772146471226E-76	mRNA metabolic process	6.48728453402817E-8	GO:0016071	Intraocular_pressure	0.003996099804990541	KEGG_SPLICEOSOME	1.961416713963426E-7
Whole_Blood=>Artery_Tibial	ENSG00000188505.3	90	1.2161153303167308E-195	respiratory electron transport chain	1.18070954806934E-8	GO:0022904	Uric_acid_levels	0.012041050382920748	MOOTHA_VOXPHOS	5.353413422050459E-9
Whole_Blood=>Artery_Tibial	ENSG00000145990.5	142	9.465102091405498E-222	cellular amino acid catabolic process	1.75870617256619E-7	GO:0009063	Mean_corpuscular_hemoglobin	0.0031531672535680556	PIONTEK_PKD1_TARGETS_UP	6.987915030498999E-6
Whole_Blood=>Artery_Tibial	ENSG00000140521.6	203	9.465102091405498E-222	intracellular transport	8.54551679806977E-8	GO:0046907	Renal_function-related_traits_(eGRFcrea)	0.008527901758596211	FIRESTEIN_PROLIFERATION	1.1913799518985789E-5
Whole_Blood=>Artery_Tibial	ENSG00000244405.3	95	1.2242088660351445E-208	RNA processing	4.22224197407697E-7	GO:0006396	Dengue_shock_syndrome	0.023527774718976817	REACTOME_PROCESSING_OF_CAPPED_INTRON_CONTAINING_PRE_MRNA	4.6851933217581405E-6
Whole_Blood=>Artery_Tibial	ENSG00000101194.12	157	9.465102091405498E-222	respiratory electron transport chain	4.98985017718478E-7	GO:0022904	Interleukin-18_levels	0.015539546977348695	YAO_TEMPORAL_RESPONSE_TO_PROGESTERONE_CLUSTER_13	1.012924146297256E-6
Whole_Blood=>Artery_Tibial	ENSG00000260650.1	78	5.90533290572068E-165	respiratory electron transport chain	2.1771608472011E-20	GO:0022904	Amyotrophic_lateral_sclerosis	0.01951253112863895	MOOTHA_VOXPHOS	5.314864108520441E-23
Whole_Blood=>Artery_Tibial	ENSG00000140181.10	164	9.465102091405498E-222	SRP-dependent cotranslational protein targeting to membrane	2.35395294561711E-13	GO:0006614	Waist-hip_ratio	0.017515020115418823	KEGG_RIBOSOME	6.866327033452033E-12
Tissues	Regulator	module_size	module_P	GO_Term	GO_P	GO_ID	GWAS-catalog-term	GWAS-catalog_P	MsigDB-term	MsigDB_P
Whole_Blood=>Heart_Left_Ventricle	ENSG00000233030.2	63	3.6087618972386835E-130	anaphase-promoting complex-dependent proteasomal ubiquitin-dependent protein catabolic process	3.02468810046957E-7	GO:0031145	Speech_perception_in_dyslexia	0.012343380556678128	REACTOME_SIGNALING_BY_WNT	4.961026163075459E-8
Whole_Blood=>Heart_Left_Ventricle	ENSG00000160097.9	59	2.4296925970580148E-120	respiratory electron transport chain	4.22630569303553E-7	GO:0022904	Nephrotic_syndrome_(acquired)	0.008675226905660359	MOOTHA_VOXPHOS	1.4815584326328023E-10
Whole_Blood=>Heart_Left_Ventricle	ENSG00000170160.10	70	1.2516657986991603E-147	translational termination	7.51724557280416E-13	GO:0006415	Anticoagulant_levels	0.03784257169250706	KEGG_RIBOSOME	5.138034465254978E-13
Whole_Blood=>Heart_Left_Ventricle	ENSG00000204165.4	146	1.380605215794073E-225	chromatin organization	2.60833042864998E-7	GO:0006325	Triglycerides	0.011264841217872261	DACOSTA_UV_RESPONSE_VIA_ERCC3_COMMON_DN	5.165273011482588E-5
Whole_Blood=>Heart_Left_Ventricle	ENSG00000153975.5	132	1.380605215794073E-225	respiratory electron transport chain	7.46040687237286E-11	GO:0022904	Major_mood_disorders	0.0065500000000000376	WONG_MITOCHONDRIA_GENE_MODULE	6.709601232823611E-14
Whole_Blood=>Heart_Left_Ventricle	ENSG00000263004.1	111	1.380605215794073E-225	regulation of cellular amino acid metabolic process	2.53435722653352E-9	GO:0006521	Mortality_among_heart_failure_patients	0.0034816540701568415	REACTOME_REGULATION_OF_APOPTOSIS	3.049221338285913E-11
Whole_Blood=>Heart_Left_Ventricle	ENSG00000184792.11	54	3.1981948729259384E-108	cell cycle process	1.54377149638994E-8	GO:0022402	HIV-1_control	0.001367935469584479	ROSTY_CERVICAL_CANCER_PROLIFERATION_CLUSTER	3.756231281493998E-12
Whole_Blood=>Heart_Left_Ventricle	ENSG00000113302.4	33	8.979779429867201E-60	mRNA metabolic process	9.71700635893599E-8	GO:0016071	Inflammatory_bowel_disease_(early_onset)	0.008223639575382295	REACTOME_METABOLISM_OF_RNA	2.2132059138395514E-9
Whole_Blood=>Heart_Left_Ventricle	ENSG00000174502.14	24	1.276318847389875E-40	translational termination	1.27512057025262E-7	GO:0006415	Dengue_shock_syndrome	0.0059862144842725085	KEGG_RIBOSOME	5.849474347264991E-8
Whole_Blood=>Heart_Left_Ventricle	ENSG00000232792.1	28	5.5606997199263315E-49	immune response	3.35349164694331E-10	GO:0006955	Cytomegalovirus_antibody_response	0.016675792865970155	CHEN_METABOLIC_SYNDROM_NETWORK	7.678422567913025E-16
Whole_Blood=>Heart_Left_Ventricle	ENSG00000204165.4	146	1.380605215794073E-225	chromatin organization	2.60833042864998E-7	GO:0006325	Triglycerides	0.011264841217872261	DACOSTA_UV_RESPONSE_VIA_ERCC3_COMMON_DN	5.165273011482588E-5
Whole_Blood=>Heart_Left_Ventricle	ENSG00000153975.5	132	1.380605215794073E-225	respiratory electron transport chain	7.46040687237286E-11	GO:0022904	Major_mood_disorders	0.0065500000000000376	WONG_MITOCHONDRIA_GENE_MODULE	6.709601232823611E-14
Whole_Blood=>Heart_Left_Ventricle	ENSG00000103642.7	80	4.316441162913521E-173	immune system process	9.51294391218215E-7	GO:0002376	Response_to_treatment_for_acute_lymphoblastic_leukemia	0.0018283501297770195	CHEN_LVAD_SUPPORT_OF_FAILING_HEART_UP	1.0253188496246709E-11
Whole_Blood=>Heart_Left_Ventricle	ENSG00000196712.10	44	1.3273883100682902E-84	epidermis development	3.30009839201265E-10	GO:0008544	Coronary_spasm	0.0043952697634883344	JAEGER_METASTASIS_DN	1.809294058505352E-10
Whole_Blood=>Heart_Left_Ventricle	ENSG00000263004.1	111	1.380605215794073E-225	regulation of cellular amino acid metabolic process	2.53435722653352E-9	GO:0006521	Mortality_among_heart_failure_patients	0.0034816540701568415	REACTOME_REGULATION_OF_APOPTOSIS	3.049221338285913E-11
Whole_Blood=>Heart_Left_Ventricle	ENSG00000259109.1	34	5.6786643344858385E-62	electron transport chain	1.8099685349903E-7	GO:0022900	Ewing_sarcoma	0.008471993449380356	WONG_MITOCHONDRIA_GENE_MODULE	2.4046642694395757E-9
Whole_Blood=>Heart_Left_Ventricle	ENSG00000237732.4	21	1.5563178388227527E-34	glomerular basement membrane development	1.93664943043516E-7	GO:0032836	Cutaneous_nevi	0.006284269151988187	VART_KSHV_INFECTION_ANGIOGENIC_MARKERS_UP	2.3959806828654477E-5
Whole_Blood=>Heart_Left_Ventricle	ENSG00000258227.2	69	4.083657597387183E-145	cell cycle phase	5.19389517801177E-16	GO:0022403	Dilated_cardiomyopathy	0.006888269413471236	ROSTY_CERVICAL_CANCER_PROLIFERATION_CLUSTER	2.3873904699607948E-29
Whole_Blood=>Heart_Left_Ventricle	ENSG00000183049.8	48	6.05684119237736E-94	mitotic cell cycle	1.52884731742966E-9	GO:0000278	Uric_acid_levels	0.003560486975573855	WU_APOPTOSIS_BY_CDKN1A_VIA_TP53	6.983200720468654E-15
Whole_Blood=>Heart_Left_Ventricle	ENSG00000166949.10	56	4.788195607754105E-113	immune system process	1.92230949301391E-7	GO:0002376	Celiac_disease	0.013026674181588	NAKAYAMA_SOFT_TISSUE_TUMORS_PCA1_UP	6.158617168363644E-8
Whole_Blood=>Heart_Left_Ventricle	ENSG00000260174.1	20	1.5188873222303163E-32	regulation of immune system process	5.42707701570896E-7	GO:0002682	Lipid_metabolism_phenotypes	0.024716943378978947	KEGG_FC_GAMMA_R_MEDIATED_PHAGOCYTOSIS	4.082579686794438E-10
Whole_Blood=>Heart_Left_Ventricle	ENSG00000258440.1	43	2.71798608167663E-82	translational termination	1.13024861698362E-22	GO:0006415	Speech_perception_in_dyslexia	0.008572945655469932	REACTOME_METABOLISM_OF_RNA	2.1645511712638654E-21
Tissues	Regulator	module_size	module_P	GO_Term	GO_P	GO_ID	GWAS-catalog-term	GWAS-catalog_P	MsigDB-term	MsigDB_P
Whole_Blood=>Lung	ENSG00000198917.6	86	1.0349881230484555E-209	protein folding	8.21351440005903E-7	GO:0006457	Type_1_diabetes_autoantibodies	0.00783737702435849	TARTE_PLASMA_CELL_VS_B_LYMPHOCYTE_UP	4.685355347256935E-11
Whole_Blood=>Lung	ENSG00000261008.2	38	3.581325596255942E-80	defense response to fungus	1.23515231214828E-10	GO:0050832	Suicide_attempts_in_bipolar_disorder	0.007578934246169128	MARTINELLI_IMMATURE_NEUTROPHIL_UP	1.4261178856912468E-14
Whole_Blood=>Lung	ENSG00000149090.7	29	3.491670786945112E-58	translational termination	6.30555352061827E-17	GO:0006415	Anticoagulant_levels	0.015838795493584103	KEGG_RIBOSOME	3.783367732360585E-15
Whole_Blood=>Lung	ENSG00000251468.2	24	1.8222668884669683E-46	mitotic cell cycle	8.85232016408327E-9	GO:0000278	Sex_hormone-binding_globulin_levels	0.039505912904741806	GOBERT_OLIGODENDROCYTE_DIFFERENTIATION_UP	6.665516746371964E-9
Tissues	Regulator	module_size	module_P	GO_Term	GO_P	GO_ID	GWAS-catalog-term	GWAS-catalog_P	MsigDB-term	MsigDB_P
Whole_Blood=>Muscle_Skeletal	ENSG00000132692.12	30	5.188535715042742E-56	transmission of nerve impulse	3.61196467834058E-9	GO:0019226	Essential_tremor	0.004493477719190406	YOSHIMURA_MAPK8_TARGETS_UP	1.5059242168972455E-6
Whole_Blood=>Muscle_Skeletal	ENSG00000158805.7	36	1.0153629223348861E-69	cell activation	4.05442446547994E-8	GO:0001775	Diabetes_(incident)	0.0018000000000000125	MCLACHLAN_DENTAL_CARIES_UP	4.853567253170914E-13
Whole_Blood=>Muscle_Skeletal	ENSG00000104722.8	39	9.68821707488876E-77	synaptic transmission	3.21869305507444E-9	GO:0007268	Essential_tremor	0.005838891299501034	YOSHIMURA_MAPK8_TARGETS_UP	8.872145186113667E-10
Whole_Blood=>Muscle_Skeletal	ENSG00000157103.6	54	3.313875905361952E-113	synaptic transmission	8.4728344220071E-12	GO:0007268	Essential_tremor	0.007929346538583949	REACTOME_TRANSMISSION_ACROSS_CHEMICAL_SYNAPSES	1.335256361756491E-9
Whole_Blood=>Muscle_Skeletal	ENSG00000065609.8	60	2.48899257962545E-128	transmission of nerve impulse	9.91722320638164E-8	GO:0019226	Essential_tremor	0.008824358102094691	KIM_ALL_DISORDERS_CALB1_CORR_UP	5.5018228185755804E-8
Tissues	Regulator	module_size	module_P	GO_Term	GO_P	GO_ID	GWAS-catalog-term	GWAS-catalog_P	MsigDB-term	MsigDB_P
Whole_Blood=>Nerve_Tibial	ENSG00000107854.5	53	3.0162504208478667E-100	muscle filament sliding	3.7567733468774E-12	GO:0030049	Myeloproliferative_neoplasms	0.0026000000000001586	RICKMAN_HEAD_AND_NECK_CANCER_F	1.2731082796800886E-14
Whole_Blood=>Nerve_Tibial	ENSG00000207217.1	89	4.380352336500839E-187	system process	3.95219941650097E-9	GO:0003008	Response_to_cerivastatin	0.004400000000000037	REACTOME_SMOOTH_MUSCLE_CONTRACTION	7.286577274319124E-8
Whole_Blood=>Nerve_Tibial	ENSG00000215692.2	62	3.5642041430986494E-121	respiratory electron transport chain	7.14548993627377E-11	GO:0022904	Progressive_supranuclear_palsy	0.03894392962676889	BLALOCK_ALZHEIMERS_DISEASE_DN	5.1354337344642E-14
Whole_Blood=>Nerve_Tibial	ENSG00000258922.1	45	3.385045043075239E-82	triglyceride metabolic process	7.95965961852856E-8	GO:0006641	Inflammatory_bowel_disease_(early_onset)	0.011200603854108744	NAKAYAMA_SOFT_TISSUE_TUMORS_PCA2_DN	1.866212492063906E-17
Whole_Blood=>Nerve_Tibial	ENSG00000225630.1	164	4.971809727041487E-215	amine metabolic process	3.2300547524198E-7	GO:0009308	Panic_disorder	0.020276512367025934	KEGG_PROTEASOME	4.68603206390998E-9
Whole_Blood=>Nerve_Tibial	ENSG00000198879.6	68	1.9092995413876135E-135	cholesterol biosynthetic process	3.89488896878876E-7	GO:0006695	Psoriasis	0.008333316186072911	REACTOME_CHOLESTEROL_BIOSYNTHESIS	1.4662435446955396E-8
Whole_Blood=>Nerve_Tibial	ENSG00000238140.1	70	2.9643911731195577E-140	RNA metabolic process	7.63784440119376E-9	GO:0016070	Amyotrophic_lateral_sclerosis	0.015484818898043004	REACTOME_GENERIC_TRANSCRIPTION_PATHWAY	2.6259315416597256E-9
Whole_Blood=>Nerve_Tibial	ENSG00000198719.7	92	1.1905492440963272E-194	ncRNA metabolic process	9.26232254107392E-7	GO:0034660	Coronary_artery_calcification	0.040220467536909756	CAIRO_HEPATOBLASTOMA_CLASSES_UP	9.366906086075407E-5
Whole_Blood=>Nerve_Tibial	ENSG00000237292.1	36	1.2431526391552325E-62	defense response	5.88378300802377E-7	GO:0006952	Conduct_disorder_(symptom_count)	0.03888049727077519	MCLACHLAN_DENTAL_CARIES_UP	1.6726399572370115E-11
Whole_Blood=>Nerve_Tibial	ENSG00000137880.4	86	1.4568774696595426E-179	protein localization to organelle	1.20134575662999E-7	GO:0033365	Sleep_duration	0.012696521410979704	REACTOME_TRANSLATION	3.509244715763117E-8
Whole_Blood=>Nerve_Tibial	ENSG00000119408.11	107	4.971809727041487E-215	RNA splicing	via transesterification reactions	1.95112202809718E-7	GO:0000375	Alcohol_and_nictotine_co-dependence	9.777183651774385E-4	REACTOME_MRNA_SPLICING	2.7729740970364044E-5
Whole_Blood=>Nerve_Tibial	ENSG00000223427.1	18	9.323151094498127E-27	translational termination	2.2645856743272E-15	GO:0006415	Dengue_shock_syndrome	0.004492355736103555	REACTOME_PEPTIDE_CHAIN_ELONGATION	4.000017488814149E-13
Whole_Blood=>Nerve_Tibial	ENSG00000207217.1	89	4.380352336500839E-187	system process	3.95219941650097E-9	GO:0003008	Response_to_cerivastatin	0.004400000000000037	REACTOME_SMOOTH_MUSCLE_CONTRACTION	7.286577274319124E-8
Whole_Blood=>Nerve_Tibial	ENSG00000258922.1	45	3.385045043075239E-82	triglyceride metabolic process	7.95965961852856E-8	GO:0006641	Inflammatory_bowel_disease_(early_onset)	0.011200603854108744	NAKAYAMA_SOFT_TISSUE_TUMORS_PCA2_DN	1.866212492063906E-17
Whole_Blood=>Nerve_Tibial	ENSG00000198879.6	68	1.9092995413876135E-135	cholesterol biosynthetic process	3.89488896878876E-7	GO:0006695	Psoriasis	0.008333316186072911	REACTOME_CHOLESTEROL_BIOSYNTHESIS	1.4662435446955396E-8
Whole_Blood=>Nerve_Tibial	ENSG00000238140.1	70	2.9643911731195577E-140	RNA metabolic process	7.63784440119376E-9	GO:0016070	Amyotrophic_lateral_sclerosis	0.015484818898043004	REACTOME_GENERIC_TRANSCRIPTION_PATHWAY	2.6259315416597256E-9
Whole_Blood=>Nerve_Tibial	ENSG00000137507.7	20	1.8477774706945515E-30	visual perception	6.26638818156452E-7	GO:0007601	Dengue_shock_syndrome	0.004990508072624745	RIZKI_TUMOR_INVASIVENESS_3D_UP	0.0011402262246198564
Whole_Blood=>Nerve_Tibial	ENSG00000198719.7	92	1.1905492440963272E-194	ncRNA metabolic process	9.26232254107392E-7	GO:0034660	Coronary_artery_calcification	0.040220467536909756	CAIRO_HEPATOBLASTOMA_CLASSES_UP	9.366906086075407E-5
Whole_Blood=>Nerve_Tibial	ENSG00000047662.4	58	8.472260743035122E-112	translational termination	9.45543999605251E-12	GO:0006415	Aging_(time_to_death)	0.01135220533977992	KEGG_RIBOSOME	3.075812516564937E-12
Whole_Blood=>Nerve_Tibial	ENSG00000239868.1	17	6.114656404283265E-25	cellular macromolecular complex subunit organization	3.13290407665369E-11	GO:0034621	Visceral_adipose_tissue/subcutaneous_adipose_tissue_ratio	0.049813621758228524	REACTOME_PEPTIDE_CHAIN_ELONGATION	2.0969586170396585E-9
Whole_Blood=>Nerve_Tibial	ENSG00000119408.11	107	4.971809727041487E-215	RNA splicing	via transesterification reactions	1.95112202809718E-7	GO:0000375	Alcohol_and_nictotine_co-dependence	9.777183651774385E-4	REACTOME_MRNA_SPLICING	2.7729740970364044E-5
Whole_Blood=>Nerve_Tibial	ENSG00000139842.10	44	5.556691004118854E-80	nuclear-transcribed mRNA catabolic process	nonsense-mediated decay	1.24897502355414E-21	GO:0000184	Progranulin_levels	0.0021499999999999397	KEGG_RIBOSOME	3.2128808787860624E-17
Whole_Blood=>Nerve_Tibial	ENSG00000244383.1	37	9.213664322775706E-65	cellular component assembly	2.72589547000301E-7	GO:0022607	Subcutaneous_adipose_tissue	0.005509646952096557	REACTOME_CELL_CELL_JUNCTION_ORGANIZATION	1.5100977155183668E-4
Tissues	Regulator	module_size	module_P	GO_Term	GO_P	GO_ID	GWAS-catalog-term	GWAS-catalog_P	MsigDB-term	MsigDB_P
Whole_Blood=>Skin_Sun_Exposed_Lower_leg	ENSG00000257550.1	45	2.648418841068819E-91	translational termination	1.16140676328024E-9	GO:0006415	Dengue_shock_syndrome	0.011200603854108744	KEGG_RIBOSOME	9.922098206784294E-10
Whole_Blood=>Skin_Sun_Exposed_Lower_leg	ENSG00000117069.9	75	1.3607522915853E-167	translational elongation	1.19085887672311E-18	GO:0006414	Testosterone_levels	0.04049513442944835	KEGG_RIBOSOME	9.340340541103462E-18
Whole_Blood=>Skin_Sun_Exposed_Lower_leg	ENSG00000109684.9	48	1.2896381658972857E-98	M phase	2.17036814360635E-19	GO:0000279	Urinary_bladder_cancer	0.011943726773404884	ROSTY_CERVICAL_CANCER_PROLIFERATION_CLUSTER	1.638024592755229E-35
Whole_Blood=>Skin_Sun_Exposed_Lower_leg	ENSG00000201678.1	33	5.571622581165914E-63	glycolysis	1.7034681239111E-9	GO:0006096	Waist-hip_ratio	7.734447037644155E-4	SEMENZA_HIF1_TARGETS	2.34583514750605E-11
Whole_Blood=>Skin_Sun_Exposed_Lower_leg	ENSG00000125266.5	26	2.7224623596102315E-47	M phase	3.18398169623433E-7	GO:0000279	Urinary_bladder_cancer	0.006235016493061977	ROSTY_CERVICAL_CANCER_PROLIFERATION_CLUSTER	1.6767724789242807E-8
Whole_Blood=>Skin_Sun_Exposed_Lower_leg	ENSG00000225196.1	18	2.2598126865968135E-30	M phase	3.39778601640529E-10	GO:0000279	Dengue_shock_syndrome	0.004243204758962897	ROSTY_CERVICAL_CANCER_PROLIFERATION_CLUSTER	3.801395194460711E-18
Whole_Blood=>Skin_Sun_Exposed_Lower_leg	ENSG00000101489.10	41	1.0913963431021608E-81	viral genome expression	6.1554212472483E-19	GO:0019080	NA	NA	NA	KEGG_RIBOSOME	1.2214699080213875E-15
Whole_Blood=>Skin_Sun_Exposed_Lower_leg	ENSG00000186501.8	46	9.880412880325854E-94	RNA splicing	1.85087824769429E-7	GO:0008380	Parkinson's_disease_(motor_and_cognition)	0.01599171724485809	REACTOME_MRNA_SPLICING	1.2252644274594264E-4
Whole_Blood=>Skin_Sun_Exposed_Lower_leg	ENSG00000201678.1	33	5.571622581165914E-63	glycolysis	1.7034681239111E-9	GO:0006096	Waist-hip_ratio	7.734447037644155E-4	SEMENZA_HIF1_TARGETS	2.34583514750605E-11
Tissues	Regulator	module_size	module_P	GO_Term	GO_P	GO_ID	GWAS-catalog-term	GWAS-catalog_P	MsigDB-term	MsigDB_P
Whole_Blood=>Thyroid	ENSG00000238943.1	317	5.444241653099655E-219	nucleic acid metabolic process	1.72533626373581E-9	GO:0090304	NA	NA	NA	REACTOME_GENERIC_TRANSCRIPTION_PATHWAY	4.958782892393015E-8
Whole_Blood=>Thyroid	ENSG00000255455.1	132	5.444241653099655E-219	cellular macromolecule metabolic process	5.80690285676763E-9	GO:0044260	Blue_vs._brown_eyes	0.0065500000000000376	BROWNE_HCMV_INFECTION_8HR_UP	4.471824392025903E-7
Whole_Blood=>Thyroid	ENSG00000180694.9	71	1.8252539384383687E-145	complement activation	classical pathway	4.17272448412705E-17	GO:0006958	IgG_levels	0.003500000000000623	WUNDER_INFLAMMATORY_RESPONSE_AND_CHOLESTEROL_DN	7.791258074320468E-4
Whole_Blood=>Thyroid	ENSG00000200201.1	229	5.444241653099655E-219	nucleic acid metabolic process	7.39031018943621E-8	GO:0090304	Hodgkin's_lymphoma	0.007920602543825329	ZHOU_INFLAMMATORY_RESPONSE_LIVE_DN	9.594688171278894E-8
Whole_Blood=>Thyroid	ENSG00000253950.2	179	5.444241653099655E-219	cellular protein metabolic process	2.56303243085081E-8	GO:0044267	Alzheimer's_disease_(late_onset)	0.01618819788759031	LOCKWOOD_AMPLIFIED_IN_LUNG_CANCER	5.044493520725183E-7
Whole_Blood=>Thyroid	ENSG00000111653.15	106	5.444241653099655E-219	ribonucleoprotein complex biogenesis	1.90176179361749E-12	GO:0022613	Left_ventricular_mass	0.020836753556718008	LEE_BMP2_TARGETS_DN	4.2912298195143765E-13
Whole_Blood=>Thyroid	ENSG00000169862.13	234	5.444241653099655E-219	vesicle targeting	to	from or within Golgi	9.91522865556874E-7	GO:0048199	Major_mood_disorders	0.011650000000000098	KEGG_PARKINSONS_DISEASE	3.6677081108702455E-6
Whole_Blood=>Thyroid	ENSG00000159461.9	108	5.444241653099655E-219	cell activation	1.44903421646181E-10	GO:0001775	Multiple_sclerosis	0.0019653717472638273	NAKAYAMA_SOFT_TISSUE_TUMORS_PCA1_UP	6.665352167898536E-9
Whole_Blood=>Thyroid	ENSG00000144045.9	49	4.511077247606408E-93	histone modification	9.55341707429209E-8	GO:0016570	Gastric_cancer	0.004894119705985408	KEGG_SPLICEOSOME	2.713659413116855E-4
Whole_Blood=>Thyroid	ENSG00000250163.1	48	8.836500850441203E-91	complement activation	classical pathway	7.01309979723971E-10	GO:0006958	Butyrylcholinesterase_levels	0.007183092127903826	SHEDDEN_LUNG_CANCER_GOOD_SURVIVAL_A12	1.0596371495606697E-4
Whole_Blood=>Thyroid	ENSG00000223039.1	342	5.444241653099655E-219	regulation of cellular biosynthetic process	2.68289358516127E-11	GO:0031326	Hodgkin's_lymphoma	0.017088038443631395	REACTOME_GENERIC_TRANSCRIPTION_PATHWAY	7.658551790334452E-7
Whole_Blood=>Thyroid	ENSG00000201118.1	324	5.444241653099655E-219	regulation of macromolecule biosynthetic process	3.46273278442239E-7	GO:0010556	Major_CVD	0.0320399719985946	ZHOU_INFLAMMATORY_RESPONSE_LIVE_DN	3.286902392055013E-7
Whole_Blood=>Thyroid	ENSG00000157005.3	104	5.444241653099655E-219	RNA splicing	via transesterification reactions with bulged adenosine as nucleophile	1.15365543243125E-8	GO:0000377	Alzheimer's_disease_biomarkers	0.030508648532064333	ABRAMSON_INTERACT_WITH_AIRE	1.1146540883409301E-7
Whole_Blood=>Thyroid	ENSG00000248923.1	117	5.444241653099655E-219	lipid digestion	1.23560673840017E-8	GO:0044241	Intracranial_aneurysm	0.002452835354934636	SCHLOSSER_SERUM_RESPONSE_UP	1.2513068084363978E-4
Whole_Blood=>Thyroid	ENSG00000226287.3	132	5.444241653099655E-219	cellular macromolecule metabolic process	1.2457784749847E-9	GO:0044260	Substance_dependence	0.006599999999999277	KRIGE_RESPONSE_TO_TOSEDOSTAT_6HR_DN	5.904357125909724E-9
Whole_Blood=>Thyroid	ENSG00000199638.1	86	5.8331489248976206E-183	complement activation	3.63703051451612E-7	GO:0006956	Dengue_shock_syndrome	0.021072230442870408	LIAN_LIPA_TARGETS_6M	2.7844806337393734E-8
Whole_Blood=>Thyroid	ENSG00000229724.1	433	5.444241653099655E-219	macromolecule metabolic process	1.24878657594571E-7	GO:0043170	Dengue_shock_syndrome	0.004458048922217927	CHEN_METABOLIC_SYNDROM_NETWORK	1.4002395218796746E-7
Whole_Blood=>Thyroid	ENSG00000180479.8	26	4.640393822434477E-43	T cell differentiation	1.24653774295715E-7	GO:0030217	Type_1_diabetes	2.7330165083999273E-4	LEE_DIFFERENTIATING_T_LYMPHOCYTE	5.0409256359006086E-9
Whole_Blood=>Thyroid	ENSG00000031698.8	44	1.0531763453783236E-81	assembly of spliceosomal tri-snRNP	2.15984006850178E-7	GO:0000244	Gallstones	0.004295484774238767	REACTOME_BRANCHED_CHAIN_AMINO_ACID_CATABOLISM	6.016123172139362E-4
Whole_Blood=>Thyroid	ENSG00000200201.1	229	5.444241653099655E-219	nucleic acid metabolic process	7.39031018943621E-8	GO:0090304	Hodgkin's_lymphoma	0.007920602543825329	ZHOU_INFLAMMATORY_RESPONSE_LIVE_DN	9.594688171278894E-8
Whole_Blood=>Thyroid	ENSG00000130287.5	100	5.444241653099655E-219	vesicle targeting	to	from or within Golgi	2.75977668969244E-12	GO:0048199	Essential_tremor	0.014925867580507958	REACTOME_ASPARAGINE_N_LINKED_GLYCOSYLATION	3.2190365031026095E-6
Whole_Blood=>Thyroid	ENSG00000169862.13	234	5.444241653099655E-219	vesicle targeting	to	from or within Golgi	9.91522865556874E-7	GO:0048199	Major_mood_disorders	0.011650000000000098	KEGG_PARKINSONS_DISEASE	3.6677081108702455E-6
Whole_Blood=>Thyroid	ENSG00000005421.4	28	3.8524229141973295E-47	response to other organism	9.95642915119308E-7	GO:0051707	Soluble_ICAM-1	0.004194332173854675	SEKI_INFLAMMATORY_RESPONSE_LPS_UP	6.799047027985624E-8
Whole_Blood=>Thyroid	ENSG00000159461.9	108	5.444241653099655E-219	cell activation	1.44903421646181E-10	GO:0001775	Multiple_sclerosis	0.0019653717472638273	NAKAYAMA_SOFT_TISSUE_TUMORS_PCA1_UP	6.665352167898536E-9
Whole_Blood=>Thyroid	ENSG00000243480.3	23	4.6015057646705175E-37	digestion	1.51426135092439E-12	GO:0007586	Type_1_diabetes	1.8815611385985628E-4	NAKAMURA_CANCER_MICROENVIRONMENT_UP	1.9533719105033923E-8
Whole_Blood=>Thyroid	ENSG00000214113.5	28	3.8524229141973295E-47	complement activation	classical pathway	6.14949299363535E-8	GO:0006958	NA	NA	NA	CHEN_HOXA5_TARGETS_6HR_DN	0.008371697683741451
Whole_Blood=>Thyroid	ENSG00000223039.1	342	5.444241653099655E-219	regulation of cellular biosynthetic process	2.68289358516127E-11	GO:0031326	Hodgkin's_lymphoma	0.017088038443631395	REACTOME_GENERIC_TRANSCRIPTION_PATHWAY	7.658551790334452E-7
Whole_Blood=>Thyroid	ENSG00000168913.5	88	4.74181324586496E-188	vesicle targeting	to	from or within Golgi	1.37303380583275E-7	GO:0048199	Dengue_shock_syndrome	0.0215637340602566	LINDGREN_BLADDER_CANCER_CLUSTER_3_UP	1.3150589184635397E-5
Whole_Blood=>Thyroid	ENSG00000198911.6	59	1.8908014422453483E-116	translational termination	5.46155160304568E-22	GO:0006415	Ankylosing_spondylitis	0.004368560352339012	KEGG_RIBOSOME	3.26764757102562E-23
Whole_Blood=>Thyroid	ENSG00000201118.1	324	5.444241653099655E-219	regulation of macromolecule biosynthetic process	3.46273278442239E-7	GO:0010556	Major_CVD	0.0320399719985946	ZHOU_INFLAMMATORY_RESPONSE_LIVE_DN	3.286902392055013E-7
[truncated: 2 more rows]
