# Supplementary material for: Inter-tissue coexpression network analysis reveals DPP4 as an important gene in heart to blood communication
Source: Genome Med. 2016 Feb 9;8:15. doi: 10.1186/s13073-016-0268-1 (PMC4746932; doi:10.1186/s13073-016-0268-1)
Supplement: Additional file 8: Table S7. — A list of genes whose expression in whole blood significantly correlated with cardiac DPP4 expression. (XLSX 15 kb) [file 13073_2016_268_MOESM8_ESM.xlsx]

## Sheet: Table_S7_DPP4_corr_p
Table S7: A list of genes whose expression in whole blood significantly correlation cardiac DPP4 expression
Gene	dgCorr	-LOG10(dgP-value)	Corr	-LOG10(P-value)
RP11-435D7.3(ENSG00000232335.1)	-0.422	4	-0.443	4.4
CDCA8(ENSG00000134690.6)	-0.482	5.1	-0.49	5.3
KIF2C(ENSG00000142945.8)	-0.478	5	-0.449	4.5
CENPF(ENSG00000117724.7)	-0.383	3.4	-0.406	3.7
NCAPH(ENSG00000121152.5)	-0.459	4.7	-0.436	4.2
SMPD4(ENSG00000136699.14)	-0.504	5.6	-0.407	3.7
SPC25(ENSG00000152253.4)	-0.387	3.4	-0.399	3.6
FANCD2(ENSG00000144554.6)	-0.374	3.2	-0.388	3.4
CXCL3(ENSG00000163734.4)	0.476	5	0.397	3.6
CCNA2(ENSG00000145386.5)	-0.454	4.6	-0.419	3.9
CDC25C(ENSG00000158402.13)	-0.41	3.8	-0.42	4
GFPT2(ENSG00000131459.8)	0.411	3.8	0.472	4.9
MCM7(ENSG00000166508.12)	-0.465	4.8	-0.439	4.3
EZH2(ENSG00000106462.6)	-0.412	3.8	-0.411	3.8
CDCA2(ENSG00000184661.7)	-0.372	3.2	-0.397	3.6
ESCO2(ENSG00000171320.10)	-0.448	4.5	-0.422	4
MCM4(ENSG00000104738.10)	-0.526	6.1	-0.462	4.7
DSCC1(ENSG00000136982.5)	-0.546	6.6	-0.396	3.6
ATAD2(ENSG00000156802.8)	-0.486	5.2	-0.446	4.4
TONSL(ENSG00000160949.11)	-0.447	4.4	-0.42	4
ANP32B(ENSG00000136938.7)	-0.404	3.7	-0.444	4.4
SMC2(ENSG00000136824.13)	-0.45	4.5	-0.395	3.6
ATP6V1G1(ENSG00000136888.6)	0.436	4.2	0.456	4.6
WDR34(ENSG00000119333.7)	-0.462	4.7	-0.387	3.4
MCM10(ENSG00000065328.11)	-0.459	4.7	-0.499	5.5
ZWINT(ENSG00000122952.11)	-0.448	4.5	-0.428	4.1
CDK1(ENSG00000170312.10)	-0.45	4.5	-0.426	4.1
KIF11(ENSG00000138160.4)	-0.436	4.2	-0.444	4.4
HELLS(ENSG00000119969.10)	-0.373	3.2	-0.388	3.4
SMC3(ENSG00000108055.9)	-0.363	3.1	-0.413	3.8
FEN1(ENSG00000168496.3)	-0.475	5	-0.413	3.8
CDCA5(ENSG00000146670.5)	-0.445	4.4	-0.418	3.9
H2AFX(ENSG00000188486.3)	-0.422	4	-0.396	3.6
CHEK1(ENSG00000149554.7)	-0.429	4.1	-0.407	3.7
NCAPD3(ENSG00000151503.7)	-0.45	4.5	-0.402	3.7
RACGAP1(ENSG00000161800.8)	-0.486	5.2	-0.434	4.2
RFC3(ENSG00000133119.8)	-0.427	4.1	-0.436	4.2
WDHD1(ENSG00000198554.7)	-0.478	5	-0.48	5.1
DLGAP5(ENSG00000126787.8)	-0.403	3.7	-0.417	3.9
CASC5(ENSG00000137812.13)	-0.504	5.6	-0.501	5.5
WDR76(ENSG00000092470.7)	-0.429	4.1	-0.433	4.2
KIF23(ENSG00000137807.9)	-0.427	4.1	-0.39	3.5
FANCI(ENSG00000140525.13)	-0.442	4.3	-0.414	3.9
C15orf42(ENSG00000140534.9)	-0.478	5	-0.43	4.1
RCCD1(ENSG00000166965.8)	-0.527	6.1	-0.494	5.4
KIF22(ENSG00000079616.8)	-0.496	5.4	-0.437	4.3
HIRIP3(ENSG00000149929.10)	-0.45	4.5	-0.413	3.8
CDT1(ENSG00000167513.4)	-0.515	5.8	-0.464	4.8
HSPB9(ENSG00000197723.3)	-0.368	3.2	-0.392	3.5
PSMC3IP(ENSG00000131470.9)	-0.527	6.1	-0.49	5.3
TK1(ENSG00000167900.6)	-0.427	4.1	-0.433	4.2
BIRC5(ENSG00000089685.7)	-0.478	5	-0.475	5
TYMS(ENSG00000176890.10)	-0.474	5	-0.422	4
SKA1(ENSG00000154839.4)	-0.434	4.2	-0.417	3.9
UHRF1(ENSG00000034063.7)	-0.463	4.7	-0.418	3.9
SPC24(ENSG00000161888.5)	-0.456	4.6	-0.446	4.4
RNASEH2A(ENSG00000104889.3)	-0.514	5.8	-0.412	3.8
FKBP1A-SDCBP2(ENSG00000234684.1)	0.444	4.4	0.421	4
TPX2(ENSG00000088325.11)	-0.433	4.2	-0.42	4
AURKA(ENSG00000087586.13)	-0.465	4.8	-0.457	4.6
C21orf128(ENSG00000184385.2)	-0.42	4	-0.393	3.5
CDC45(ENSG00000093009.5)	-0.505	5.6	-0.482	5.1
