# Supplementary material for: Inter-tissue coexpression network analysis reveals DPP4 as an important gene in heart to blood communication
Source: Genome Med. 2016 Feb 9;8:15. doi: 10.1186/s13073-016-0268-1 (PMC4746932; doi:10.1186/s13073-016-0268-1)
Supplement: Additional file 9: Table S8. — Full list of KEGG enrichment analysis results for the set of genes that heart DPP4 correlates with in whole blood. (XLSX 10 kb) [file 13073_2016_268_MOESM9_ESM.xlsx]

## Sheet: Sup Table 8
Supplemental Table 8
KEGG pathway enrichment analysis for genes in blood correlated with DPP4 in the heart.
Cell cycle	C=124;O=8;E=0.18;R=44.88;rawP=1.10e-11;adjP=3.30e-11
MCM4	minichromosome maintenance complex component 4
CDC45	cell division cycle 45 homolog (S. cerevisiae)
SMC3	structural maintenance of chromosomes 3
CCNA2	cyclin A2
CHEK1	checkpoint kinase 1
MCM7	minichromosome maintenance complex component 7
CDC25C	cell division cycle 25 homolog C (S. pombe)
CDK1	cyclin-dependent kinase 1
DNA replication	C=36;O=5;E=0.05;R=96.61;rawP=1.90e-09;adjP=2.85e-09
MCM4	minichromosome maintenance complex component 4
RNASEH2A	ribonuclease H2, subunit A
RFC3	replication factor C (activator 1) 3, 38kDa
MCM7	minichromosome maintenance complex component 7
FEN1	flap structure-specific endonuclease 1
Metabolic pathways	C=1130;O=5;E=1.62;R=3.08;rawP=0.0232;adjP=0.0232
TYMS	thymidylate synthetase
GFPT2	glutamine-fructose-6-phosphate transaminase 2
SMPD4	sphingomyelin phosphodiesterase 4, neutral membrane (neutral sphingomyelinase-3)
TK1	thymidine kinase 1, soluble
ATP6V1G1	ATPase, H+ transporting, lysosomal 13kDa, V1 subunit G1
* Number of reference genes in the category (C), number of genes in the gene set and also in the category (O), expected number in the
category (E), Ratio of enrichment (R), p value from hypergeometric test (rawP), and p value adjusted by the multiple test adjustment (adjP).
