# Supplementary material for: Inter-tissue coexpression network analysis reveals DPP4 as an important gene in heart to blood communication
Source: Genome Med. 2016 Feb 9;8:15. doi: 10.1186/s13073-016-0268-1 (PMC4746932; doi:10.1186/s13073-016-0268-1)
Supplement: Additional file 10: Table S9. — The enrichment scores for each of the DPP4-correlating whole blood genes in primary human tissues and cell types. (XLSX 64 kb) [file 13073_2016_268_MOESM10_ESM.xlsx]

## Sheet: Sheet1
names	ES cells	HSC fetal blood CD34+ CD38-	HSC cord blood CD34+ CD38-	HSC cord blood CD34+ CD38- CD33-	HSC bone marrow CD34+ CD38- CD33-	HSC fetal blood CD34+ CD38+	HSC cord blood CD34+ CD38+	HSC cord blood CD34+ CD38+ CD33-	HSC periph blood CD34+ CD38+	HSC bone marrow CD34+ CD38+	HSC bone marrow CD34+ CD38+ CD33-	Bone marrow CD34+	B cells cord blood CD34+	B cells Pro	B cells PreI	B cells PreII	B cells immature	B cells CD19+	Tonsils	Lymph node	Thymus	T cells cord blood CD34+	Thymic CD34+	Thymic CD34+CD38+ CD1A-	Thymic CD34+CD38+ CD1A+	Thymic CD4+CD8-CD3-	Thymic CD4+CD8+CD3-	Thymic CD4+CD8+CD3	Thymic SP CD4+ T cells	Peripheral naive CD4+ T cells	Th1	Th2	Thymic SP CD8+ T cells	Peripheral CD8+ T cells	Tonsils CD4+ T cells	T cells BAFF+	T cells CD57+	T cells central memory	T cells effector memory	T cells gammadelta	Treg	NK CD56+	DC Immature	DC LPS 6h	DC LPS 48h	DC	DC BAFF+	Myeloid CD33+	Monocyte CD14+
CXCL3(207850_at)	-82.782	524.44	106.798	193.749	258.735	241.605	111.825	102.928	274.727	697.692	259.377	-20.153	-19.591	-27.168	-88.269	-53.525	-91.157	-98.562	-112.58	-106.389	-81.598	-19.591	-63.71	-93.417	-46.032	-81.526	-20.381	-46.987	-102.858	-108.734	-87.693	-87.533	-83.305	-113.486	-53.131	687.935	-90.775	-112.565	-106.444	-45.811	-60.973	-62.697	-52.694	0	-43.568	-36.524	506.893	-99.935	-81.178
PSMC3IP(213951_s_at)	21.402	0	-2.542	12.746	242.233	0	-2.775	-2.206	0	18.22	13.689	-2.251	-2.95	0	19.063	21.96	36.953	-2.299	-19.724	-52.977	13.155	-2.95	0	13.734	21.427	84.166	10.154	59.089	-17.708	-16.404	58.437	106.847	-3.288	-20.739	-2.522	-2.759	-2.813	-17.136	-7.739	0	-2.837	-3.174	-4.952	0	0	-6.587	0	-13.01	-6
HIRIP3(204504_s_at)	-2.508	0	0	-20.937	-13.332	0	-2.482	-94.708	-2.367	0	-86.364	8.368	0	0	10.257	38.064	10.146	0	-0.572	3.242	8.671	0	2.179	56.584	10.249	25.758	128.826	17.235	6.122	5.288	41.763	61.005	0	0.885	-6.307	-15.624	0	12.885	9.513	0	-15.619	0	-2.424	-82.47	-16.081	-13.918	-10.255	-16.413	-26.494
PRPF31(202408_s_at)	52.252	117.065	109.939	70.226	49.79	114.782	79.163	71.103	116.043	105.034	49.28	32.968	77.483	32.995	139.635	192.676	129.279	74.502	30.484	31.108	11.044	77.483	62.294	109.049	56.01	70.846	61.603	23.497	38.224	96.879	91.02	109.704	49.928	97.426	34.561	0	47.093	112.024	77.593	4.095	0	55.823	18.594	-11.358	26.658	41.402	4.034	78.981	71.358
FLJ41352;SMPD4(207856_s_at)	33.824	46.993	58.633	3.19	37.489	108.5	87.861	3.139	92.784	16.882	15.995	-1.791	22.721	13.953	191.332	188.966	246.827	12.362	-4.48	2.827	6.451	22.721	15.509	79.754	19.682	56.423	147.832	28.312	11.94	40.932	12.379	15.927	22.9	53.078	-2.818	0	0	30.158	3.359	-3.479	-3.55	0	-29.948	-48.92	-10.24	-8.33	0	5.849	-27.55
NCAPH(212949_at)	76	-52.395	-52.246	-70.191	-10.34	-52.346	-52.34	-70.163	-52.367	-51.771	-63.104	-45.625	-45.358	-5.839	398.015	339.793	115.696	-63.365	-56.234	-72.28	-38.01	-45.358	-21.631	202.018	130.648	98.03	518.136	-5.912	-61.167	-71.838	363.395	496.098	-46.264	-70.14	-70.072	-45.745	-52.686	-70.183	-63.243	-45.231	-45.338	-45.78	199.111	-45.199	-15.838	-70.165	-45.431	-72.098	9.393
ANP32B(201305_x_at)	11.611	100.378	90.109	233.889	270.943	114.677	116.579	252.152	110.885	90.401	279.257	89.228	195.146	142.381	142.77	152.161	141.044	35.654	117.006	84.914	46.33	195.146	155.505	188.312	116.002	227.555	191.633	163.276	159.549	166.46	94.429	118.8	111.96	134.903	1.171	-11.251	8.479	144.667	115.357	-11.273	19.025	34.825	-42.422	-144.294	-33.735	-6.502	-135.305	55.81	36.172
KIF22(202183_s_at)	26.548	-12.772	-6.841	-28.552	-18.456	7.11	-10.308	-28.944	7.325	-6.735	-22.078	3.362	-11.192	0	183.893	156.367	90.897	-15.664	-9.673	-26.573	-6.642	-11.192	-3.643	108.185	64.554	0.071	491.697	54.488	-11.581	-13.883	64.863	25.103	-3.263	-11.679	-15.112	-17.892	-12.974	48.448	6.031	-7.853	-8.132	-8.037	-28.641	-21.769	-34.548	-36.446	-66.847	-10.054	-25.897
H2AFX(212525_s_at)	-4.25	-4.548	-4.537	-9.181	-6.697	-4.539	-4.547	-9.151	-4.553	-4.484	-6.673	-4.178	-4.561	-4.553	-3.598	-3.236	-3.836	-6.696	-3.644	-8.797	-4.122	-4.561	-4.583	-3.621	32.323	-3.657	527.783	-3.822	-9.264	-11.319	68.447	7.133	-4.649	-9.098	-9.165	-4.591	-4.593	-9.13	-6.644	-4.523	-4.441	-4.59	-4.146	-4.481	-4.584	-8.841	-4.575	-11.184	-3.688
EZH2(203358_s_at)	68.718	358.214	141.519	501.223	479.778	427.67	309.441	461.105	450.149	261.263	440.53	0.995	158.124	397.015	498.106	468.615	468.213	-93.183	-4.843	-171.789	169.714	158.124	411.225	443.737	414.203	472.02	540.398	442.219	255.295	-93.055	420.11	465.788	56.172	-143.122	-5.078	204.954	-43.968	-70.09	67.167	-94.115	0	-113.061	-114.763	24.06	-31.841	-54.948	343.015	-135.419	-158.12
ATAD2(218782_s_at)	-54.15	-45.56	-52.892	362.031	476.235	-32.223	-42.825	236.448	-29.226	-28.095	337.701	-38.58	-47.353	-38.167	267.831	-30.53	67.943	-52.673	-38.307	-62.966	-55.502	-47.353	-17.511	433.337	536.919	38.672	604.616	24.625	-58.815	-59.9	522.666	523.374	-48.446	-58.355	-21.261	-47.651	-24.147	-41.415	-42.183	-37.702	-42.938	-49.123	-43.219	-47.99	-48.794	-61.43	-48.195	-59.994	-61.934
AURKA(204092_s_at)	498.283	-38.359	-38.121	-34.635	-18.287	-38.307	-38.672	-28.619	-38.415	-31.234	-36.811	-12.285	-29.874	-26.152	-19.631	-17.426	-13.174	-48.439	-23.571	-54.451	33.005	-29.874	-3.871	164.145	0	141.417	95.749	145.432	-25.185	-53.583	482.223	505.341	-30.235	-55.032	-47.285	-30.058	-31.134	-54.223	-48.35	-29.102	-25.199	-30.304	-34.354	-29.515	44.028	-45.265	-24.457	-53.625	-47.216
MCM7(210983_s_at)	427.755	119.373	149.554	-93.18	-20.989	347.112	26.034	-111.168	314.294	25.911	-82.646	184.307	0	0	531.073	430.357	515.865	-34.857	291.267	-12.467	46.46	0	305.615	561.414	534.639	464.768	648.07	262.028	17.452	-33.822	360.238	410.551	62.653	-40.083	-63.123	-90.106	-31.84	52.488	38.388	-68.756	-59.077	-36.252	-129.074	-128.114	-178.627	-74.099	-109.316	-35.528	-139.741
KIF22(216969_s_at)	174.021	-20.174	-19.81	-20.228	-20.445	-20.128	-20.033	-20.003	-20.288	-19.158	-20.216	-13.459	-17.112	-13.621	-19.649	-19.279	-19.012	-15.152	-8.47	-21.761	-10.525	-17.112	-20.381	-9.447	10.764	-9.606	586.311	-8.908	-13.998	-17.043	459.125	427.016	-3.639	2.044	-4.816	-12.433	-10.981	-18.331	-11.287	-11.393	-3.404	-16.691	-19.89	-12.44	-20.485	-18.961	-16.946	-22.279	-26.787
MCM4(222036_s_at)	391.69	338.647	323.31	-46.199	194.228	301.739	259.294	-93.212	193.999	407.672	-28.439	303.846	29.217	125.321	335.562	203.916	319.061	-93.567	102.337	-119.753	56.29	29.217	210.646	451.324	421.303	474.889	440.168	327.195	-39.837	-99.372	415.665	428.753	-65.051	-107.525	-57.55	-97.016	-58.05	-102.523	-94.95	-72.219	-75.153	-97.942	-102.758	-114.239	-78.755	-127.699	-111.422	-125.424	-126.054
ZWINT(204026_s_at)	402.099	309.68	4.33	30.576	384.369	74.485	17.784	-91.365	41.345	416.499	-9.183	396.227	0	139.052	518.249	508.779	535.113	-112.031	292.812	-114.074	418.922	0	442.597	554.246	491.872	560.553	558.368	539.702	289.777	-101.058	525.752	533.213	0	-142.652	6.816	-120.488	0	-102.179	-58.173	-150.756	-83.617	-127.869	-122.621	-57.513	-40.753	-122.269	-83.725	-164.33	-131.797
TYMS(202589_at)	268.097	412.361	297.12	172.397	417.993	370.408	322.327	-2.087	297.068	422.294	63.557	443.168	139.214	141.935	560.99	519.553	535.473	-84.387	326.32	-62.244	406.172	139.214	447.075	596.055	525.978	586.421	539.176	503.526	60.249	-307.867	516.674	534.826	0	-240.423	7.807	-45.658	0	-99.493	-9.879	-153.433	0	-12.163	-265.195	-144.35	-280.382	-208.046	-269.314	-246.192	-214.225
SMC2(204240_s_at)	-11.176	-56.833	-77.533	-52.897	416.37	-69.42	-77.775	-71.195	-75.723	-57.678	-34.242	-49.804	-18.983	0	510.003	450.887	533.563	-55.106	61.681	-75.811	-44.727	-18.983	352.362	610.997	536.53	381.954	634.839	180.7	-31.937	-83.923	597.399	635.49	0	-82.203	-19.522	-55.457	14.848	-78.987	-78.551	-39.741	-63.492	-63.214	-53.473	-68.69	-23.879	-79.241	-69.729	-84.626	-74.976
MCM10(220651_s_at)	507.644	-59.523	-60.083	-61.334	312.065	-59.51	-60.777	-61.278	-60.867	-54.216	-60.95	-47.83	-57.467	0	540.069	359.701	577.862	-61.695	-60.688	-66.6	-49.096	-57.467	-10.614	604.06	536.622	512.445	585.873	8.147	-61.76	-62.739	609.186	621.086	-62.748	-63.559	-59.551	-61.095	-61.534	-63.246	-61.388	-59.98	-60.704	-62.333	-60.689	-59.271	-61.866	-63.355	-60.733	-63.264	-63.195
KIF11(204444_at)	449.582	-83.874	-77.921	-68.639	402.608	-71.653	-82.848	-85.22	-65.607	-11.284	-64.627	15.262	-50.15	18.705	622.242	505.917	550.916	-73.015	138.501	-100.536	90.434	-50.15	177.169	563.212	535.51	600.343	607.081	538.425	-27.211	-98.533	473.081	538.058	-80.149	-101.146	-60.208	-77.776	-45.076	-93.975	-80.352	-74.308	-76.073	-74.151	-95.068	-56.499	-74.892	-98.305	-76.717	-97.866	-99.246
DLGAP5(203764_at)	715.929	-95.102	-90.151	-83.713	498.332	-95.298	-94.823	-109.6	-95.655	-54.887	-75.493	-51.269	-92.126	0	576.686	524.658	552.494	-106.61	145.924	-112.932	37.287	-92.126	136.477	546.441	570.883	616.93	717.55	586.362	-68.346	-111.819	662.563	679.541	-94.493	-113.422	-66.403	-92.388	-76.921	-107.81	-95.908	-84.764	-90.739	-93.873	-105.061	-84.998	-93.181	-109.961	-92.251	-111.334	-114.789
CENPF(207828_s_at)	588.994	-59.295	-55.649	-74.718	375.07	-53.352	-96.958	-96.175	-54.758	-64.771	37.898	4.873	-102.054	17.098	630.234	550.946	592.933	-112.136	14.92	-117.182	343.71	-102.054	369.399	624.546	703.853	639.962	780.242	618.951	264.663	-114.493	434.001	507.385	-54.631	-117.737	-71.697	-102.827	-77.255	-100.984	-98.231	-100.108	-91.334	-103.778	-116.786	-101.751	-104.203	-117.903	-103.885	-110.939	-114.845
CDC2(203213_at)	521.134	-95.319	-73.289	-68.439	346.474	-72.744	-71.569	-96.692	-71.539	12.34	-30.617	168.551	-41.293	0	421.784	346.287	381.293	-115.255	240.88	-109.283	105.798	-41.293	104.861	531.027	464.309	517.105	562.878	472.653	23.773	-122.336	516.612	569.181	-97.337	-125.948	-52.951	-54.177	-37.977	-112.728	-91.412	-70.962	-79.815	-103.003	-86.912	-54.513	-109.17	-118.423	-91.997	-111.84	-125.906
CCNA2(203418_at)	643.006	-95.96	-95.557	-96.788	-79.797	-95.907	-95.725	-96.72	-96.238	-91.528	-96.582	-61.295	-96.758	-8.981	432.869	309.499	481.92	-96.762	363.864	-95.411	380.694	-96.758	-64.762	553.864	652.678	493.51	746.922	471.703	-94.792	-98.379	656.594	708.821	-99.911	-100.293	-94.35	-97.843	-85.998	-98.616	-96.835	-91.62	-90.491	-98.486	-96.103	-95.428	-98.561	-98.875	-96.543	-95.547	-97.652
MCM4(212141_at)	607.496	315.605	-36.736	-80.499	-20.617	93.897	-41.977	-80.898	-18.36	-35.476	-77.698	117.36	-39.55	0	448.856	247.047	434.829	-77.871	77.899	-85.754	-44.694	-39.55	-0.72	482.154	583.74	399.199	574.025	-31.467	-76.56	-85.503	515.348	523.587	-67.568	-81.897	-55.49	-69.158	-72.37	-80.617	-77.258	-66.348	-66.148	-67.31	-80.479	-67.209	-68.086	-80.05	-67.17	-81.867	-76.215
MCM4(222037_at)	451.516	164.268	9.599	-75.441	-36.3	56.273	-37.923	-78.5	-6.898	78.757	-63.955	249.243	-7.343	0	179.95	279.461	171.862	-64.109	38.375	-79.586	18.928	-7.343	79.12	531.151	500.212	553.956	466.18	177.46	-42.688	-78.378	474.494	443.194	-51.37	-79.045	-74.962	-51.225	-64.13	-78.082	-58.995	-49.886	-50.052	-58.474	-67.641	-49.855	-51.225	-78.716	-50.544	-78.548	-80.478
CDCA8(221520_s_at)	382.838	-67.108	-68.73	-73.536	-60.954	-67.971	-69.189	-73.107	-69.442	-37.756	-72.983	38.607	-68.81	-14.211	461.157	454.227	477.587	-71.055	217.088	-71.527	136.441	-68.81	-22.127	381.527	425.78	217.723	573.208	287.6	-64.414	-72.527	443.683	486.45	-73.268	-73.609	-68.673	-68.649	-67.397	-72.906	-73.217	-64.739	-65.13	-72.58	-72.185	-65.281	-72.175	-73.334	-65.338	-71.631	-73.071
TPX2(210052_s_at)	546.539	-130.327	-138.066	-135.713	-103.559	-125.016	-139.086	-142.709	-99.986	-99.854	-140.328	266.127	-103.992	-4.555	680.204	555.159	610.159	-140.481	389.544	-136.57	383.191	-103.992	422.743	666.252	725.614	356.55	814.951	475.383	-128.433	-144.863	616.594	652.596	-139.617	-145.354	-101.5	-140.697	-103.734	-142.643	-134.613	-134.345	-87.266	-140.964	-142.368	-140.057	-141.582	-142.653	-140.554	-141.241	-144.132
FANCI(213008_at)	-33.14	-15.911	-74.796	2.495	262.935	34.449	-38.637	-56.608	68.232	266.017	-37.966	52.688	-48.357	463.023	498.592	486.434	470.958	-90.605	24.962	-85.262	-53.076	-48.357	161.946	456.518	430.125	477.544	709.283	404.149	-65.102	-97.013	491.572	529.677	-62.354	-95.588	-56.386	-72.459	-55.246	-67.881	-67.233	-73.335	-47.082	-73.417	-91.58	-74.082	-79.209	-77.86	-73.889	-91.716	-97.879
CDC45L(204126_s_at)	139.793	256.526	-43.747	-92.451	112.37	101.107	-78.137	-93.026	-42.274	100.83	-92.31	53.243	-37.994	403.733	505.989	429.557	510.33	-93.275	-68.029	-95.882	-13.639	-37.994	291.138	599.829	529.189	521.95	716.693	293.018	-72.35	-94.252	599.451	646.613	-79.102	-93.196	-92.505	-75.762	-84.515	-92.897	-93.1	-74.314	-74.75	-78.952	-90.731	-74.716	-78.927	-93.2	-75.349	-94.664	-94.577
TK1(202338_at)	326.412	-17.078	-49.502	-76.739	-53.815	-32.916	-50.15	-80.82	-29.408	155.839	-72.522	299.286	-49.529	419.501	443.994	373.595	401.164	-72.567	97.191	-77.694	44.992	-49.529	11.25	411.358	98.535	250.285	388.087	-19.921	-79.65	-79.675	547.923	512.461	-75.891	-77.866	-69.101	-61.575	-55.888	-74.746	-61.006	-59.769	-49.046	-60.637	-64.086	-49.437	-50.449	-76.941	-65.399	-73.529	-75.69
BIRC5(202095_s_at)	564.969	-65.224	-95.348	-126.147	-19.551	-79.387	-88.454	-126.07	-94.75	426.08	-122.026	432.663	-107.982	559.971	541.807	553.233	567.361	-126.687	178.789	-128.527	396.541	-107.982	142.472	572.635	647.766	588.969	738.711	461.641	-97.79	-129.695	556.502	633.064	-118.171	-126.628	-113.893	-116.785	-119.277	-124.831	-123.748	-110.678	-114.849	-117.812	-125.802	-115.132	-116.967	-124.321	-115.99	-128.202	-130.157
RNASEH2A(203022_at)	421.432	285.452	107.374	-68.569	-57.784	41.015	-18.588	-69.027	-16.904	8.272	-64.28	69.252	-24.275	87.404	243.361	159.343	276.896	-37.469	-7.931	-71.373	156.84	-24.275	108.391	428.418	399.977	431.344	472.862	51.263	-40.34	-71.172	299.04	405.439	-20.868	-68.563	-52.531	-50.983	-42.784	-53.725	-42.26	-39.239	-46.768	-33.402	-49.216	-40.236	-46.632	-67.456	-47.424	-71.229	-67.941
RFC3(204128_s_at)	550.075	-35.472	-35.385	-37.836	-28.88	-35.911	-35.724	-37.706	-36.16	-34.734	-37.666	-24.713	-29.518	-29.388	-16.027	-36.72	-15.922	-37.878	52.511	-39.264	-33.45	-29.518	-28.874	340.447	410.56	17.797	630.609	-14.927	-35.381	-41.118	609.854	571.316	-30.166	-40.179	-35.613	-36.235	-34.641	-36.589	-37.741	-31.384	-35.378	-36.109	-37.146	-31.257	-36.183	-36.429	-35.542	-37.547	-38.726
CDC2(203214_x_at)	541.125	-58.215	-57.931	-71.027	-47.807	-58.303	-58.095	-70.83	-61.474	-57.306	-64.117	-44.97	-58.367	-53.613	71.463	36.17	40.432	-64.424	61.945	-85.097	9.107	-58.367	-48.922	458.606	533.15	473.552	722.362	532.478	-51.417	-84.127	691.314	672.503	-59.109	-82.441	-56.99	-58.524	-61.634	-81.931	-62.523	-57.725	-56.047	-58.04	-70.478	-55.671	-58.922	-81.577	-58.422	-68.312	-83.689
RACGAP1(222077_s_at)	44.199	-25.511	-34.389	-9.069	167.749	-54.436	-55.475	-75.939	-21.755	18.56	-16.347	129.241	-15.724	4.363	308.145	340.179	271.147	-31.709	84.731	-86.649	230.147	-15.724	89.604	388.834	292.134	310.065	352.291	197.151	-6.897	-73.874	387.267	379.69	0	-67.351	38.69	0	36.785	-52.33	-16.539	-15.841	-7.442	-32.504	-15.695	-62.018	-11.154	-72.541	-61.505	-57.873	-106.294
NCAPD3(212789_at)	45.381	7.975	-29.412	-6.016	116.428	-14.569	-34.849	-35.694	-3.188	-14.816	-30.956	20.935	0	20.996	349.802	260.685	186.195	-13.818	-22.392	-31.704	93.946	0	80.748	336.943	273.868	268.493	413.094	110.435	19.696	32.708	351.438	341.11	28.046	22.687	17.165	-21.025	97.841	39.473	14.738	-16.389	0	-16.918	-46.938	-63.747	0	-5.745	-28.129	-45.311	-80.549
FEN1(204768_s_at)	506.044	-68.277	-68.922	-73.467	-67.62	-67.396	-69.144	-72.603	-55.572	-68.133	-73.147	-13.986	-27.817	0	428.351	176.921	499.252	-72.877	156.626	-72.187	-66.903	-27.817	453.718	627.709	643.307	16.74	715.887	-32.545	-53.009	-77.447	599.756	590.911	-24.885	-74.295	-62.004	-60.213	-47.631	-71.399	-66.596	-59.031	-60.034	-39.767	-72.399	-64.704	-60.493	-58.765	-60.525	-74.388	-71.549
CDT1(209832_s_at)	522.624	-19.107	-26.618	-74.894	-72.508	38.304	-51.544	-75.046	-38.127	-50.253	-74.612	-3.664	185.205	728.396	573.369	567.455	466.248	-75.083	-48.567	-79.83	-47.837	185.205	280.406	583.386	529.436	174.823	657.059	-40.895	-74.676	-78.746	450.035	377.741	-68.887	-79.509	-75.033	-68.845	-74.795	-77.276	-74.852	-60.643	-56.993	-64.704	-74.62	-56.907	-68.554	-69.207	-65.074	-79.345	-79.419
KIF23(204709_s_at)	68.101	-22.386	-18.8	-21.726	48.302	-22.305	-22.078	-20.986	-22.711	0	-22.318	-2.438	-10.432	0	189.702	42.402	67.984	-28.348	-19.522	-45.728	9.422	-10.432	-3.216	154.496	251.173	11.68	213.282	14.938	-21.846	-30.447	137.743	266.992	-25.917	-34.172	-21.394	-20.753	-22.174	-31.763	-22.517	0	-3.02	-20.815	-8.374	0	-10.427	-32.213	-6.804	-33.45	-32.967
SPC25(209891_at)	176.954	-16.628	-24.192	-36.695	-15.715	-33.626	-30.435	-35.813	-34.127	-14.917	-37.266	-12.513	-29.502	0	231.331	127.177	154.73	-33.622	-17.729	-39.093	59.943	-29.502	-17.624	223.659	0	324.721	467.907	391.068	-30.888	-35.844	369.492	421.965	-39.05	-38.41	-33.473	-26.433	-34.84	-36.512	-34.717	-17.501	-21.894	-29.864	-32.232	-6.345	-30.013	-36.574	-24.964	-36.967	-37.001
HELLS(220085_at)	731.233	304.205	-58.721	-2.698	472.405	-63.35	-22.751	-30.417	-63.4	121.621	-52.067	-6.976	-24.589	612.452	434.029	324.284	474.594	-64.725	-26.171	-66.011	-47.225	-24.589	516.556	286.456	-29.051	552.708	473.266	294.18	-46.38	-66.923	159.231	287.869	-63.158	-65.255	-62.842	-59.397	-57.59	-66.029	-63.45	-56.618	-55.685	-59.284	-63.668	-56.026	-59.5	-66.205	-57.874	-69.946	-71.657
DSCC1(219000_s_at)	362.739	-29.308	-38.471	-28.107	266.317	-29.478	-41.19	-43.67	-33.831	-19.669	14.096	-22.364	-36.634	0	100.231	1.43	235.901	-48.168	-47.893	-58.397	-36.828	-36.634	323.518	458.292	273.074	446.735	541.082	276.5	-39.447	-48.229	349.33	364.153	-54.127	-56.8	-46.959	-46.16	-47.207	-46.338	-47.21	-42.455	-43.092	-46.3	-44.756	-20.998	-46.211	-50.329	-44.192	-52.124	-51.156
CHEK1(205394_at)	308.299	31.21	-44.915	20.316	400.216	-31.105	-39.183	-40.024	-27.58	131.077	-31.454	-14.335	-34.252	0	442.35	197.765	468.427	-52.902	-44.473	-65.785	-4.947	-34.252	469.299	507.183	22.1	465.016	393.475	112.788	-40	-56.176	434.882	484.886	-48.839	-55.53	-49.935	-47.194	-52.807	-52.964	-52.638	-42.438	-43.067	-48.085	-41.654	-36.304	-47.596	-53.105	-46.756	-57.395	-56.902
KIF2C(211519_s_at)	554.633	-60.956	-60.582	-63.216	-63.447	-60.794	-60.6	-63.175	-61.044	-59.854	-61.008	-39.521	-61.07	-51.143	-36.229	-39.414	18.891	-63.533	-30.651	-70.113	-44.775	-61.07	-57.39	-3.421	-10.144	35.02	646.401	-37.333	-63.547	-69.462	553.622	621.937	-62.031	-67.474	-59.152	-61.714	-61.195	-67.91	-61.107	-53.992	-50.364	-61.84	-63.036	-57.273	-61.685	-64.97	-57.63	-69.79	-70.975
CDC25C(205167_s_at)	342.051	-37.74	-30.654	-46.539	-29.091	-34.953	-35.156	-43.875	-28.91	-26.043	-44.793	-29.096	-32.741	-19.109	85.715	221.17	99.923	-47.847	-43.591	-52.14	-12.013	-32.741	-30.296	114.303	91.572	225.094	505.395	241.012	-42.557	-47.312	338.876	327.726	-43.772	-49.291	-42.496	-35.494	-45.781	-47.915	-40.994	-31.457	-31.8	-37.845	-44.062	-31.171	-32.637	-48.894	-32.424	-50.688	-51.364
ATP6V1G1(208737_at)	13.297	13.449	3.913	12.024	11.137	7.839	12.416	12.312	0	0	11.643	10.189	14.049	0	25.919	31.998	21.271	23.76	20.716	19.714	11.889	14.049	4.079	12.402	4.077	11.943	0	7.574	22.019	27.317	-5.075	0	13.695	24.098	3.451	0	3.7	20.461	12.501	0	0	8.538	12.394	4.256	13.665	21.09	4.071	12.911	19.637
SMC3(209257_s_at)	175.463	-30.067	-29.948	-30.535	0	-30.103	0	-42.135	-30.106	-29.129	-8.121	-6.77	0	0	34.632	33.909	49.621	0	16.179	-2.882	-27.004	0	0	0	0	0	230.11	0	-3.307	19.076	49.468	180.774	0	170.369	-3.655	-4.669	0	189.762	62.957	0	0	4.645	-3.765	-4.743	-5.008	-3.05	-4.908	-40.856	-25.35
GFPT2(205100_at)	317.885	-22.87	-22.707	-23.128	-23.211	-22.775	-22.759	-22.955	-22.907	-22.607	-23.029	-22.794	-23.128	-15.486	-23.345	-23.086	-23.149	-23.192	-24.936	-25.147	7.614	-23.128	-23.172	-23.228	-22.937	-23.228	-23.183	-22.892	-23.151	-24.904	-23.052	-23.029	-23.283	-22.917	-22.964	-22.934	-23.041	-23.013	-23.086	-22.707	-22.76	-23.282	-23.083	-13.034	-23.41	-23.062	-14.253	-25.202	-25.132
[truncated: 77 more columns]
