# Supplementary material for: Inter-tissue coexpression network analysis reveals DPP4 as an important gene in heart to blood communication
Source: Genome Med. 2016 Feb 9;8:15. doi: 10.1186/s13073-016-0268-1 (PMC4746932; doi:10.1186/s13073-016-0268-1)
Supplement: Additional file 11: Table S10. — KEGG and disease pathway enrichment analysis for genes that correlate with DPP4 within the heart. (XLSX 16 kb) [file 13073_2016_268_MOESM11_ESM.xlsx]

## Sheet: Supp Table 10
Supplemental Table 10
KEGG and disease pathway enrichment analysis for genes that correlate with Dpp4 within the heart*.
KEGG Pathways
Cytokine-cytokine receptor interaction	**C=265;O=12;E=2.79;R=4.30;rawP=2.85e-05;adjP=0.0002
BMP7	bone morphogenetic protein 7
CCL18	chemokine (C-C motif) ligand 18 (pulmonary and activation-regulated)
CCL21	chemokine (C-C motif) ligand 21
CXCR7	chemokine (C-X-C motif) receptor 7
IL17RB	interleukin 17 receptor B
IL20RA	interleukin 20 receptor, alpha
IL7	interleukin 7
LEPR	leptin receptor
NGFR	nerve growth factor receptor
PF4	platelet factor 4
TNFRSF4	tumor necrosis factor receptor superfamily, member 4
TNFRSF9	tumor necrosis factor receptor superfamily, member 9
Glycerolipid metabolism	C=50;O=6;E=0.53;R=11.40;rawP=1.41e-05;adjP=0.0002
AKR1A1	aldo-keto reductase family 1, member A1 (aldehyde reductase)
ALDH2	aldehyde dehydrogenase 2 family (mitochondrial)
DGAT2	diacylglycerol O-acyltransferase 2
LPL	lipoprotein lipase
MGLL	monoglyceride lipase
PPAP2B	phosphatidic acid phosphatase type 2B
Metabolic pathways	C=1130;O=27;E=11.90;R=2.27;rawP=8.13e-05;adjP=0.0003
AKR1A1	aldo-keto reductase family 1, member A1 (aldehyde reductase)
ALDH2	aldehyde dehydrogenase 2 family (mitochondrial)
ALG9	asparagine-linked glycosylation 9, alpha-1,2-mannosyltransferase homolog (S. cerevisiae)
AMT	aminomethyltransferase
AOC3	amine oxidase, copper containing 3 (vascular adhesion protein 1)
ATP5J2	ATP synthase, H+ transporting, mitochondrial Fo complex, subunit F2
ATP6V1C2	ATPase, H+ transporting, lysosomal 42kDa, V1 subunit C2
CRYL1	crystallin, lambda 1
CSAD	cysteine sulfinic acid decarboxylase
CYP3A4	cytochrome P450, family 3, subfamily A, polypeptide 4
DGAT2	diacylglycerol O-acyltransferase 2
EXTL1	exostoses (multiple)-like 1
GALNTL4	UDP-N-acetyl-alpha-D-galactosamine:polypeptide N-acetylgalactosaminyltransferase-like 4
GANAB	glucosidase, alpha; neutral AB
GUK1	guanylate kinase 1
HIBADH	3-hydroxyisobutyrate dehydrogenase
HSD17B10	hydroxysteroid (17-beta) dehydrogenase 10
IMPDH2	IMP (inosine 5'-monophosphate) dehydrogenase 2
MCEE	methylmalonyl CoA epimerase
MGAT4C	mannosyl (alpha-1,3-)-glycoprotein beta-1,4-N-acetylglucosaminyltransferase, isozyme C (putative)
MGLL	monoglyceride lipase
PIGN	phosphatidylinositol glycan anchor biosynthesis, class N
POLR2D	polymerase (RNA) II (DNA directed) polypeptide D
POLR2F	polymerase (RNA) II (DNA directed) polypeptide F
PON3	paraoxonase 3
PPAP2B	phosphatidic acid phosphatase type 2B
ST8SIA5	ST8 alpha-N-acetyl-neuraminide alpha-2,8-sialyltransferase 5
Chemokine signaling pathway	C=189;O=8;E=1.99;R=4.02;rawP=0.0009;adjP=0.0027
CCL18	chemokine (C-C motif) ligand 18 (pulmonary and activation-regulated)
CCL21	chemokine (C-C motif) ligand 21
GNAI3	guanine nucleotide binding protein (G protein), alpha inhibiting activity polypeptide 3
GNG11	guanine nucleotide binding protein (G protein), gamma 11
MAPK1	mitogen-activated protein kinase 1
PAK1	p21 protein (Cdc42/Rac)-activated kinase 1
PF4	platelet factor 4
PXN	paxillin
Leukocyte transendothelial migration	C=116;O=5;E=1.22;R=4.09;rawP=0.0078;adjP=0.0134
GNAI3	guanine nucleotide binding protein (G protein), alpha inhibiting activity polypeptide 3
MLLT4	myeloid/lymphoid or mixed-lineage leukemia (trithorax homolog, Drosophila); translocated to, 4
PXN	paxillin
SIPA1	signal-induced proliferation-associated 1
TXK	TXK tyrosine kinase
Endocytosis	C=201;O=7;E=2.12;R=3.31;rawP=0.0057;adjP=0.0134
AP2M1	adaptor-related protein complex 2, mu 1 subunit
HSPA1B	heat shock 70kDa protein 1B
IQSEC3	IQ motif and Sec7 domain 3
RAB22A	RAB22A, member RAS oncogene family
SH3GLB2	SH3-domain GRB2-like endophilin B2
VPS45	vacuolar protein sorting 45 homolog (S. cerevisiae)
ZFYVE16	zinc finger, FYVE domain containing 16
Purine metabolism	C=162;O=6;E=1.71;R=3.52;rawP=0.0076;adjP=0.0134
GMPR2	guanosine monophosphate reductase 2
GUK1	guanylate kinase 1
IMPDH2	IMP (inosine 5'-monophosphate) dehydrogenase 2
PDE3A	phosphodiesterase 3A, cGMP-inhibited
POLR2D	polymerase (RNA) II (DNA directed) polypeptide D
POLR2F	polymerase (RNA) II (DNA directed) polypeptide F
Disease Pathways
Ataxia Telangiectasia	C=129;O=8;E=0.19;R=43.14;rawP=1.52e-11;adjP=1.67e-10
CDC25C	cell division cycle 25 homolog C (S. pombe)
CDK1	cyclin-dependent kinase 1
CHEK1	checkpoint kinase 1
FANCD2	Fanconi anemia, complementation group D2
H2AFX	H2A histone family, member X
MCM4	minichromosome maintenance complex component 4
MCM7	minichromosome maintenance complex component 7
SMC3	structural maintenance of chromosomes 3
Fanconi Anemia	C=137;O=6;E=0.20;R=30.46;rawP=4.89e-08;adjP=1.79e-07
CDK1	cyclin-dependent kinase 1
CHEK1	checkpoint kinase 1
FANCD2	Fanconi anemia, complementation group D2
FANCI	Fanconi anemia, complementation group I
H2AFX	H2A histone family, member X
RFC3	replication factor C (activator 1) 3, 38kDa
Fanconi Syndrome	C=137;O=6;E=0.20;R=30.46;rawP=4.89e-08;adjP=1.79e-07
CDK1	cyclin-dependent kinase 1
CHEK1	checkpoint kinase 1
FANCD2	Fanconi anemia, complementation group D2
FANCI	Fanconi anemia, complementation group I
H2AFX	H2A histone family, member X
RFC3	replication factor C (activator 1) 3, 38kDa
Breast Neoplasms	C=377;O=7;E=0.54;R=12.92;rawP=1.20e-06;adjP=2.64e-06
AURKA	aurora kinase A
BIRC5	baculoviral IAP repeat containing 5
CHEK1	checkpoint kinase 1
EZH2	enhancer of zeste homolog 2 (Drosophila)
FANCD2	Fanconi anemia, complementation group D2
TYMS	thymidylate synthetase
UHRF1	ubiquitin-like with PHD and ring finger domains 1
cancer or viral infections	C=951;O=10;E=1.37;R=7.31;rawP=9.88e-07;adjP=2.64e-06
AURKA	aurora kinase A
BIRC5	baculoviral IAP repeat containing 5
CCNA2	cyclin A2
CDC25C	cell division cycle 25 homolog C (S. pombe)
CDK1	cyclin-dependent kinase 1
CHEK1	checkpoint kinase 1
EZH2	enhancer of zeste homolog 2 (Drosophila)
FANCD2	Fanconi anemia, complementation group D2
H2AFX	H2A histone family, member X
TYMS	thymidylate synthetase
Ataxia	C=269;O=6;E=0.39;R=15.52;rawP=2.55e-06;adjP=4.68e-06
CDC25C	cell division cycle 25 homolog C (S. pombe)
CHEK1	checkpoint kinase 1
FANCD2	Fanconi anemia, complementation group D2
H2AFX	H2A histone family, member X
MCM4	minichromosome maintenance complex component 4
SMC3	structural maintenance of chromosomes 3
Breast Diseases	C=350;O=6;E=0.50;R=11.92;rawP=1.15e-05;adjP=1.81e-05
AURKA	aurora kinase A
BIRC5	baculoviral IAP repeat containing 5
CHEK1	checkpoint kinase 1
EZH2	enhancer of zeste homolog 2 (Drosophila)
FANCD2	Fanconi anemia, complementation group D2
UHRF1	ubiquitin-like with PHD and ring finger domains 1
Adenocarcinoma	C=362;O=5;E=0.52;R=9.61;rawP=0.0002;adjP=0.0003
AURKA	aurora kinase A
BIRC5	baculoviral IAP repeat containing 5
DLGAP5	discs, large (Drosophila) homolog-associated protein 5
EZH2	enhancer of zeste homolog 2 (Drosophila)
TYMS	thymidylate synthetase
Leukemia	C=452;O=5;E=0.65;R=7.69;rawP=0.0005;adjP=0.0006
BIRC5	baculoviral IAP repeat containing 5
CASC5	cancer susceptibility candidate 5
EZH2	enhancer of zeste homolog 2 (Drosophila)
TNFSF13B	tumor necrosis factor (ligand) superfamily, member 13b
TYMS	thymidylate synthetase
Neoplasm of unspecified nature of digestive system	C=445;O=5;E=0.64;R=7.82;rawP=0.0005;adjP=0.0006
AURKA	aurora kinase A
BIRC5	baculoviral IAP repeat containing 5
DLGAP5	discs, large (Drosophila) homolog-associated protein 5
EZH2	enhancer of zeste homolog 2 (Drosophila)
TYMS	thymidylate synthetase
Neoplasms	C=854;O=5;E=1.23;R=4.07;rawP=0.0077;adjP=0.0077
AURKA	aurora kinase A
BIRC5	baculoviral IAP repeat containing 5
EZH2	enhancer of zeste homolog 2 (Drosophila)
TK1	thymidine kinase 1, soluble
TYMS	thymidylate synthetase
* Pathways with p<0.01 shown
** Number of reference genes in the category (C), number of genes in the gene set and also in the category (O), expected number in the
category (E), Ratio of enrichment (R), p value from hypergeometric test (rawP), and p value adjusted by the multiple test adjustment (adjP).
